# Supplementary material for: The effect of Wolbachia on gene expression in Drosophila paulistorum and its implications for symbiont-induced host speciation
Source: BMC Genomics. 2019 Jun 7;20:465. doi: 10.1186/s12864-019-5816-9 (PMC6555960; doi:10.1186/s12864-019-5816-9)
Supplement: Supplementary file 1 — Assembly metrics for the mapping reference transcriptomes of the AM, CA and OR semispecies. Transcriptome assembly metrics, including BUSCO marker recovery, ORF prediction and completeness, and the percentage of reads and ORFs associated with different organisms. (XLSX 24 kb) [file 12864_2019_5816_MOESM1_ESM.xlsx]

## Sheet: Cover
	Additional file 1: Assembly metrics for the mapping reference transcriptomes of the AM, CA and OR semispecies of D. paulistorum

## Sheet: General statistics
	Assembly metrics for the mapping references of the AM, CA and OR semispecies of D. Paulistorum
		AM	CA	OR
	Number of assembled contigs	327058	333425	303516
	Max. contig length	26762	27348	26180
	Average contig length	672	637	665
	Contig N50	1105	988	1065
	% of reads, mapping to own assembly	75.78	74.33	73.67
	% of reads, mapping to OR assembly	74.67	72.73	73.67
	% mismatch per base, mapping to own assembly	0.48	0.54	0.49
	% mismatch per base, mapping to OR assembly	1.19	1.25	0.49
	BUSCO markers (%)
	Arthropod	99.8124	99.7186	99.8124
	Insecta	99.5175	99.4572	98.1303
	Diptera	96.6417	96.2129	96.463
	ORF prediction
	Number of ORFs	71074	64831	65339
	Average length	1178	1072	1170
	N50	1611	1458	1605
	ORF completeness (%)
	Complete	56.7155	49.0352	54.8049
	3-prime partial	12.9077	14.8864	13.733
	5-prime partial	17.8603	19.4598	18.453
	Internal	12.5165	16.6186	13.0091
	ORFs associated to: (%)
	Drosophila	0.7794	0.7728	0.8292
	Wolbachia	0	0	0.0143
	Other bacteria	0.0118	0.0098	0.0096
	Yeast	0.0636	0.101	0.0333
	Not assigned*	0.1451	0.1164	0.1135
	* Non-assigned ORFs didn't fulfill our alignment similarity threshold for annotation (see Methods)

## Sheet: Reads mapped to different orgs
Percentage of reads in each sample of the OR, AM and CA semispecies mapping to either Drosophila, Wolbachia, yeast or gut bacteria
Percentage of reads mapping to different organisms
OR	Drosophila (%)	Wolbachia (%)	Yeast (%)	Gut bacteria (%)
GFR_F_abd1	99.6757	0.000911202	0.0346396	0.288788
GFR_F_abd2	98.8424	0.000518998	0.911194	0.245844
GFR_F_abd3	94.75	0.000889528	0.0311884	5.21789
GFR_F_head1	99.6538	0.00196539	0.102383	0.241838
GFR_F_head2	99.7427	0.0012079	0.0292982	0.226768
GFR_F_head3	97.5003	0.001132	0.0296886	2.4689
GFR_M_abd1	99.4918	0.00334989	0.0664084	0.438469
GFR_M_abd2	99.4462	0.00190056	0.116892	0.434973
GFR_M_abd3	99.5468	0.0021428	0.0517632	0.399267
GFR_M_head1	99.7732	0.001733	0.0396371	0.185457
GFR_M_head2	99.7179	0.0011936	0.0495603	0.231366
GFR_M_head3	98.2813	0.000976166	0.0271216	1.69064
WT_F_abd1	98.1402	0.165618	1.49545	0.198779
WT_F_abd2	99.6218	0.116839	0.0432189	0.218143
WT_F_abd3	97.7586	0.220847	0.0277772	1.9928
WT_F_head1	99.3664	0.0816632	0.286579	0.265315
WT_F_head2	99.4966	0.0925699	0.0429384	0.367861
WT_F_head3	99.6839	0.0432535	0.0278465	0.244996
WT_M_abd1	99.0477	0.098482	0.523525	0.330295
WT_M_abd2	99.2641	0.0531362	0.049684	0.633125
WT_M_abd3	95.1437	0.115381	0.967823	3.77305
WT_M_head1	99.4968	0.125897	0.07573	0.301549
WT_M_head2	99.1697	0.184158	0.257878	0.388284
WT_M_head3	99.671	0.0552567	0.036525	0.23723
Average	98.8451	0.0571259	0.221865	0.875901
AM	Drosophila (%)	Wolbachia (%)	Yeast (%)	Gut bacteria (%)
GFR_F_abd1	98.8848	0.00133089	0.838283	0.275579
GFR_F_abd2	99.5835	0.000886784	0.0239475	0.391666
GFR_F_abd3	99.6726	0.000941162	0.0243821	0.302063
GFR_F_head1	99.7216	0.00209739	0.0328913	0.243379
GFR_F_head2	99.5603	0.00456786	0.0504233	0.384717
GFR_F_head3	99.7952	0.00136034	0.0286957	0.174719
GFR_M_abd1	99.5189	0.00310116	0.0638666	0.414137
GFR_M_abd2	97.8883	0.00513819	0.333564	1.77297
GFR_M_abd3	99.5891	0.00282942	0.0389989	0.369091
GFR_M_head1	99.6808	0.00216323	0.0715711	0.245423
GFR_M_head2	99.7314	0.00258146	0.0384939	0.227547
GFR_M_head3	99.7676	0.0017097	0.0313352	0.199384
WT_F_abd1	99.7	0.00134744	0.079807	0.218832
WT_F_abd2	98.4921	0.000737377	1.33769	0.169466
WT_F_abd3	99.6421	0.000991123	0.0296985	0.327162
WT_F_head1	99.7081	0.00206461	0.0378756	0.252009
WT_F_head2	99.7582	0.00137872	0.0312274	0.209144
WT_F_head3	99.8068	0.00148612	0.0247927	0.166891
WT_M_abd1	99.1161	0.00293219	0.131505	0.749418
WT_M_abd2	97.7898	0.00329579	1.23915	0.967744
WT_M_abd3	95.7804	0.00244808	3.82831	0.388882
WT_M_head1	99.7519	0.00237692	0.0502797	0.195441
WT_M_head2	99.6358	0.00252327	0.0652158	0.296467
WT_M_head3	99.7758	0.00138662	0.0269019	0.19595
Average	99.2646	0.00215316	0.352454	0.380753
CA	Drosophila (%)	Wolbachia (%)	Yeast (%)	Gut bacteria (%)
GFR_F_abd1	99.6962	0.00163603	0.0289546	0.273228
GFR_F_abd2	99.4948	0.00103274	0.0317678	0.472406
GFR_F_abd3	95.9437	0.00091445	3.82477	0.230612
GFR_F_head1	99.7219	0.00190538	0.0468753	0.229335
GFR_F_head2	99.8456	0.000928371	0.028501	0.125015
GFR_F_head3	99.8038	0.00141708	0.0269814	0.167842
GFR_M_abd1	98.9237	0.00370556	0.679414	0.393217
GFR_M_abd2	99.5172	0.00263785	0.0677894	0.412347
GFR_M_abd3	96.5623	0.00319349	3.08822	0.34629
GFR_M_head1	99.7103	0.00220769	0.0432157	0.244235
GFR_M_head2	99.6976	0.00222745	0.0500386	0.250126
GFR_M_head3	99.8344	0.0011647	0.0250916	0.139333
WT_F_abd1	96.7959	0.00195707	2.71195	0.490192
WT_F_abd2	99.6398	0.00116176	0.0788701	0.28012
WT_F_abd3	99.687	0.00720571	0.0191703	0.286579
WT_F_head1	99.7263	0.00247366	0.046361	0.224862
WT_F_head2	99.6984	0.00297205	0.0296071	0.269011
WT_F_head3	99.7816	0.00169935	0.0315422	0.185172
WT_M_abd1	98.2351	0.00245251	1.30561	0.456867
WT_M_abd2	99.3158	0.00323584	0.155816	0.525102
WT_M_abd3	98.2029	0.0038522	0.73354	1.05967
WT_M_head1	99.6326	0.00313244	0.0833806	0.28086
WT_M_head2	99.6966	0.00467862	0.0350968	0.263604
WT_M_head3	99.7843	0.00161907	0.0551552	0.158956
Average	99.1228	0.00247546	0.551155	0.323541

## Sheet: Genomes used for mapping
Genomes used for mapping reads and ORFs to either Drosophila, Wolbachia, yeast or gut bacteria.
Drosophila genomes used for estimating the percentage of reads mapping to Drosophila, Wolbachia, yeast and gut bacteria
FlyBase release version	Taxon
r6.10	Drosophila melanogaster
r1.05	Drosophila willistoni
Drosophila proteomes used for identification of ORFs belonging to Drosophila, Wolbachia, yeast and bacteria
FlyBase release version	Taxon
r6.10	Drosophila melanogaster
r1.05	Drosophila willistoni
Wolbachia genome used for estimating the percentage of reads mapping to Drosophila, Wolbachia, yeast and gut bacteria
wAu strain (own assembly)
Wolbachia proteome used for identification of ORFs belonging to Drosophila, Wolbachia, yeast and bacteria
wAu strain (own assembly)
Yeast genome used for estimating the percentage of reads mapping to Drosophila, Wolbachia, yeast and gut bacteria
Ref Seq accession number	Taxon
NC_001133	Saccharomyces cerevisiae
Yeast proteome used for identification of ORFs belonging to Drosophila, Wolbachia, yeast and bacteria
Ref Seq accession number	Taxon
NC_001133	Saccharomyces cerevisiae
Bacterial genomes used for estimating the percentage of reads mapping to Drosophila, Wolbachia, yeast and gut bacteria
Ref Seq accession number	Taxon
U00096.3	Escherichia coli
AE005674.2	Shigella flexneri
AE16830	Enterococcus faecalis
AE016877.1	Bacillus cereus
AL009126.3	Bacillus subtilis
AM181176.4	Pseudomonas fluorescens
AM286415.1	Yersinia enterocolitica
AM747720.1	Burkholderia cenocepacia
AP011121.1	Acetobacter pasteurianus
CP000416.1	Lactobacillus brevis
CP001068-9	Ralstonia pickettii
CP001657.1	Pectobacterium carotovorum
CP001918.1	Enterobacter cloacae
AM889285	Gluconacetbacter diazotrophicus
CP002005.1	Moraxella catarrhalis
CP002109.1	Clostridium saccharolyticum
AL935263.2	Lactobacillus plantarum
CP003200.1	Klebsiella pneumoniae
CP003244.1	Rahnella aquatilis
AMZB01000000	Pseudomonas nitroreducens
JNFT01000000	Klebsiella michiganensis
JMPJ01000000	Ewigella americana
JZCR01000000	Lactobacillus spicheri
CP011568.2	Pandoraea thiooxydans
LN606600	Acetobacter senegalensis
AP014951	Klebsiella oxytoca
CP014017	Serratia liquefaciens
LHZT01000000	Acetobacter tropicalis
CP014844	Cupriavidus nantongensis
Bacterial proteomes used for identification of ORFs belonging to Drosophila, Wolbachia, yeast and bacteria
Ref Seq accession number	Taxon
NZ_CP015164.1	Acetobacter pasteurianus
NZ_CP022699.1	Acetobacter tropicalis
NC_000964.3	Bacillus sutilis
NC_002695.1	Escherichia coli
NC_004567.2	Lactobacilus plantarum
NC_002516.2	Pseudomonas aeruginosa
