# Supplementary material for: The effect of Wolbachia on gene expression in Drosophila paulistorum and its implications for symbiont-induced host speciation
Source: BMC Genomics. 2019 Jun 7;20:465. doi: 10.1186/s12864-019-5816-9 (PMC6555960; doi:10.1186/s12864-019-5816-9)
Supplement: Supplementary file 3 — All DE genes in the OR semispecies. Complete list of all DE genes in the OR semispecies including which condition, sex and tissue it was DE in, fold change, significance value, annotated Flybase gene identities for orthologs in D. willistoni and D. melanogaster, annotated gene name and domain predictions. (XLSX 505 kb) [file 12864_2019_5816_MOESM3_ESM.xlsx]

## Sheet: Cover
	Additional file 3: All DE genes in the OR semispecies
	Colored cells highlight genes DE with high fold change:
		Genes DE with a fold change higher than two standard deviations from the mean fold change for the condition in analysis
		Genes DE with a fold change higher than one standard deviations from the mean fold change for the condition in analysis

## Sheet: F abd up
#semispecies	condition	sex	tissue	regulation	Trinity_Transcript	l2foldchange	fold change	qvalue	DmelFBgn	DwilFBgn	gene_name	full_gene_name	GO-FBgn	GO-FBgn-anno	Enriched-GO-FB	Enriched-GO-FB-annotation	GO-Interpro	GO-Interpro-anno	Enriched-GO-Interpro	Enriched-GO-Interpro-Annotation	Domains:CDD	Domains:Gene3D	Domains:Hamap	Domains:PANTHER	Domains:Pfam	Domains:PIRSF	Domains:PRINTS	Domains:ProDom	Domains:ProSitePatterns	Domains:ProSiteProfiles	Domains:SFLD	Domains:SMART	Domains:SUPERFAMILY	Domains:TIGRFAM	Signatures
OR	F_abd_up	F	abd	up	TRINITY_DN94708_c0_g1_i1|m.54963	-2.65335	6.29128	1.511e-10	FBgn0034407	FBgn0222924	DptB	Diptericin B	GO:0005615,GO:0006959,GO:0050830	ONTOLOGY: extracellular space,humoral immune response,defense response to Gram-positive bacterium	GO:0050830,GO:0006959	ONTOLOGY: defense response to Gram-positive bacterium,humoral immune response	GO:0005576,GO:0042742	ONTOLOGY: extracellular region,defense response to bacterium	GO:0042742	ONTOLOGY: defense response to bacterium					Attacin, C-terminal														ABC-2 family transporter protein, ABC transporter				ABC transporters family signature.	ATP-binding cassette, ABC transporter-type domain profile., ABC transporter integral membrane type-2 domain profile.
OR	F_abd_up	F	abd	up	TRINITY_DN57947_c1_g1_i1|m.37637	-2.4231	5.36323	2.32287e-09																															LIM domain				LIM zinc-binding domain signature.	LIM domain profile.
OR	F_abd_up	F	abd	up	TRINITY_DN79847_c0_g1_i1|m.13467	-2.08445	4.24114	3.71982e-09	FBgn0041579	FBgn0219821	AttC	Attacin-C	GO:0050830,GO:0006959,GO:0005576,GO:0005615,GO:0019731,GO:0009617,GO:0006952	ONTOLOGY: defense response to Gram-positive bacterium,humoral immune response,extracellular region,extracellular space,antibacterial humoral response,response to bacterium,defense response	GO:0050830,GO:0006959	ONTOLOGY: defense response to Gram-positive bacterium,humoral immune response	GO:0005576,GO:0042742	ONTOLOGY: extracellular region,defense response to bacterium	GO:0042742	ONTOLOGY: defense response to bacterium					Attacin, C-terminal, Attacin, N-terminal														Domain of unknown function (DUF4749), PDZ domain (Also known as DHR or GLGF)					PDZ domain profile.
OR	F_abd_up	F	abd	up	TRINITY_DN45997_c0_g1_i1|m.68666	-1.97947	3.94348	1.73851e-05	FBgn0052185	FBgn0219744	edin	elevated during infection	GO:0003674,GO:0050829,GO:0005576,GO:0005615,GO:0006959,GO:0050830	ONTOLOGY: molecular_function,defense response to Gram-negative bacterium,extracellular region,extracellular space,humoral immune response,defense response to Gram-positive bacterium	GO:0050830,GO:0006959	ONTOLOGY: defense response to Gram-positive bacterium,humoral immune response
OR	F_abd_up	F	abd	up	TRINITY_DN83996_c1_g2_i3|m.56608	-1.90523	3.74567	1.47085e-07		FBgn0212326	Dwil\GK10311-PA	No_annotated_ortholog_in_Dmel													Protein TsetseEP														LIM domain, Villin headpiece domain				LIM zinc-binding domain signature.	LIM domain profile., Headpiece (HP) domain profile.
OR	F_abd_up	F	abd	up	TRINITY_DN83996_c1_g2_i1|m.56606	-1.82793	3.55028	8.95581e-06		FBgn0212323	Dwil\GK10308-PA	No_annotated_ortholog_in_Dmel													Protein TsetseEP														Smoothelin cytoskeleton protein, Calponin homology (CH) domain					Calponin homology domain profile.
OR	F_abd_up	F	abd	up	TRINITY_DN73909_c0_g1_i1|m.51965	-1.82516	3.54346	0.000107627	FBgn0038530	FBgn0214096	AttD	Attacin-D	GO:0005576,GO:0031201,GO:0050830	ONTOLOGY: extracellular region,SNARE complex,defense response to Gram-positive bacterium	GO:0050830	ONTOLOGY: defense response to Gram-positive bacterium	GO:0005576,GO:0042742	ONTOLOGY: extracellular region,defense response to bacterium	GO:0042742	ONTOLOGY: defense response to bacterium					Attacin, N-terminal, Attacin, C-terminal														Cytochrome C1 family		Cytochrome C1 signature
OR	F_abd_up	F	abd	up	TRINITY_DN91612_c0_g1_i26|m.48908	-1.77455	3.42131	1.43427e-08																															C2 domain		Synaptotagmin signature			C2 domain profile.
OR	F_abd_up	F	abd	up	TRINITY_DN58999_c0_g1_i1|m.15563	-1.72989	3.31703	0.00026229									GO:0016491,GO:0055114,GO:0008137,GO:0016020,GO:0042773	ONTOLOGY: oxidoreductase activity,oxidation-reduction process,NADH dehydrogenase (ubiquinone) activity,membrane,ATP synthesis coupled electron transport							NADH:ubiquinone oxidoreductase, subunit G, iron-sulphur binding				NADH:ubiquinone oxidoreductase, 75kDa subunit, conserved site	NADH:ubiquinone oxidoreductase, subunit G, iron-sulphur binding		NADH:ubiquinone oxidoreductase, subunit G, iron-sulphur binding							Protein of unknown function (DUF725)
OR	F_abd_up	F	abd	up	TRINITY_DN94176_c0_g1_i1|m.44464	-1.71037	3.27244	4.8066e-09									GO:0005515	ONTOLOGY: protein binding			Fibronectin type III	Immunoglobulin-like fold			Fibronectin type III					Fibronectin type III		Fibronectin type III	Fibronectin type III superfamily		FN3				Thioredoxin					Thioredoxin domain profile.
OR	F_abd_up	F	abd	up	TRINITY_DN87410_c0_g4_i1|m.12495	-1.68003	3.20434	0.000426436																															Low-density lipoprotein receptor domain class A		Low density lipoprotein (LDL) receptor signature		LDL-receptor class A (LDLRA) domain signature.	LDL-receptor class A (LDLRA) domain profile.
OR	F_abd_up	F	abd	up	TRINITY_DN93791_c1_g1_i1|m.63302	-1.66474	3.17056	3.65304e-06																															Sodium:solute symporter family					Sodium:solute symporter family profile.				sss: transporter, solute:sodium symporter (SSS) family
OR	F_abd_up	F	abd	up	TRINITY_DN92170_c7_g5_i8|m.19612	-1.6434	3.12401	1.61674e-05																	Tropomyosin		Tropomyosin
OR	F_abd_up	F	abd	up	TRINITY_DN88044_c4_g1_i1|m.12226	-1.63281	3.10116	2.23539e-05																	Tropomyosin
OR	F_abd_up	F	abd	up	TRINITY_DN85276_c5_g2_i3|m.26728	-1.62211	3.07825	3.25662e-05									GO:0005515	ONTOLOGY: protein binding			Ankyrin repeat-containing domain	Ankyrin repeat-containing domain superfamily			Ankyrin repeat, Ankyrin repeat-containing domain		Ankyrin repeat			Ankyrin repeat, Ankyrin repeat-containing domain		Ankyrin repeat	Ankyrin repeat-containing domain superfamily		ANK				Immunoglobulin I-set domain					Ig-like domain profile.
OR	F_abd_up	F	abd	up	TRINITY_DN92967_c3_g2_i7|m.31328	-1.60473	3.04139	1.76888e-07																															Myosin head (motor domain)		Myosin heavy chain signature			Myosin motor domain profile.
OR	F_abd_up	F	abd	up	TRINITY_DN91845_c5_g1_i1|m.82810	-1.55337	2.93503	6.48728e-05																															Immunoglobulin I-set domain, RhoGEF domain, Fibronectin type III domain					Fibronectin type-III domain profile., Ig-like domain profile., Dbl homology (DH) domain profile.
OR	F_abd_up	F	abd	up	TRINITY_DN91786_c4_g1_i3|m.69573	-1.53915	2.90623	3.02262e-05																															Trypsin		Chymotrypsin serine protease family (S1) signature		Serine proteases, trypsin family, histidine active site., Serine proteases, trypsin family, serine active site.	Serine proteases, trypsin domain profile.
OR	F_abd_up	F	abd	up	TRINITY_DN91786_c4_g1_i1|m.69569	-1.52643	2.88071	8.91142e-05	FBgn0005633	FBgn0220979	fln	flightin	GO:0045214,GO:0097493,GO:0071688,GO:0030241,GO:0014703,GO:0005863,GO:0031672,GO:0008307,GO:0007527	ONTOLOGY: sarcomere organization,structural molecule activity conferring elasticity,striated muscle myosin thick filament assembly,skeletal muscle myosin thick filament assembly,oscillatory muscle contraction,striated muscle myosin thick filament,A band,structural constituent of muscle,adult somatic muscle development	GO:0045214,GO:0030239,GO:0006936,GO:0071688,GO:0014866,GO:0006941,GO:0007527,GO:0007010,GO:0003012,GO:0016043	ONTOLOGY: sarcomere organization,myofibril assembly,muscle contraction,striated muscle myosin thick filament assembly,skeletal myofibril assembly,striated muscle contraction,adult somatic muscle development,cytoskeleton organization,muscle system process,cellular component organization																							Zinc finger, ZZ type				Zinc finger ZZ-type signature.	Zinc finger ZZ-type profile.
OR	F_abd_up	F	abd	up	TRINITY_DN90216_c0_g2_i2|m.2442	-1.52496	2.87779	4.57975e-06
OR	F_abd_up	F	abd	up	TRINITY_DN91061_c1_g1_i4|m.35492	-1.50134	2.83106	5.92393e-06	FBgn0261565	FBgn0220918	Lmpt	Limpet	GO:0008270,GO:0050832	ONTOLOGY: zinc ion binding,defense response to fungus	GO:0009620	ONTOLOGY: response to fungus																							Putative serine esterase (DUF676), Protein FAM135
OR	F_abd_up	F	abd	up	TRINITY_DN83996_c1_g2_i5|m.56610	-1.49694	2.82243	0.000499807		FBgn0212323	Dwil\GK10308-PA	No_annotated_ortholog_in_Dmel													Protein TsetseEP
OR	F_abd_up	F	abd	up	TRINITY_DN91845_c5_g1_i8|m.82818	-1.46626	2.76304	6.47642e-05	FBgn0004169	FBgn0218527	up	upheld	GO:0005861,GO:0006937,GO:0007005,GO:0045214,GO:0046716,GO:0048644,GO:0006874,GO:0030239,GO:0005865,GO:0030240,GO:0005509,GO:0007498	ONTOLOGY: troponin complex,regulation of muscle contraction,mitochondrion organization,sarcomere organization,muscle cell cellular homeostasis,muscle organ morphogenesis,cellular calcium ion homeostasis,myofibril assembly,striated muscle thin filament,skeletal muscle thin filament assembly,calcium ion binding,mesoderm development	GO:0045214,GO:0030239,GO:0006936,GO:0007498,GO:0046716,GO:0007015,GO:0014866,GO:0048644,GO:0006874,GO:0030240,GO:0006937,GO:0007010,GO:0003012,GO:0016043	ONTOLOGY: sarcomere organization,myofibril assembly,muscle contraction,mesoderm development,muscle cell cellular homeostasis,actin filament organization,skeletal myofibril assembly,muscle organ morphogenesis,cellular calcium ion homeostasis,skeletal muscle thin filament assembly,regulation of muscle contraction,cytoskeleton organization,muscle system process,cellular component organization	GO:0005861	ONTOLOGY: troponin complex							Troponin														Animal haem peroxidase		Animal haem peroxidase signature			Animal heme peroxidase superfamily profile.
OR	F_abd_up	F	abd	up	TRINITY_DN85051_c0_g1_i3|m.13063	-1.45172	2.73533	0.000869064	FBgn0033027	FBgn0223931	TpnC4	Troponin C isoform 4	GO:0005509,GO:0060361	ONTOLOGY: calcium ion binding,flight	GO:0060361	ONTOLOGY: flight	GO:0005509	ONTOLOGY: calcium ion binding			EF-hand domain				EF-hand domain				EF-Hand 1, calcium-binding site	EF-hand domain		EF-hand domain	EF-hand domain pair		EFh				SH3 domain, Variant SH3 domain, Sorbin homologous domain		SH3 domain signature			Src homology 3 (SH3) domain profile., SoHo domain profile.
OR	F_abd_up	F	abd	up	TRINITY_DN90824_c2_g7_i8|m.73411	-1.44802	2.72833	0.00126607									GO:0004560,GO:0005975	ONTOLOGY: alpha-L-fucosidase activity,carbohydrate metabolic process							Glycoside hydrolase, family 29								Glycoside hydrolase superfamily
OR	F_abd_up	F	abd	up	TRINITY_DN91061_c1_g1_i2|m.35490	-1.44665	2.72574	6.29197e-06																															C2 domain					C2 domain profile.
OR	F_abd_up	F	abd	up	TRINITY_DN91612_c0_g1_i1|m.48894	-1.43959	2.71245	0.00426864																															Transcription activator MBF2
OR	F_abd_up	F	abd	up	TRINITY_DN92180_c1_g1_i3|m.19734	-1.43948	2.71224	0.000538082	FBgn0264489	FBgn0213023	CG43897	no_fullname	GO:0003735,GO:0006412,GO:0005840,GO:0046331,GO:0007498	ONTOLOGY: structural constituent of ribosome,translation,ribosome,lateral inhibition,mesoderm development	GO:0007498,GO:0043604,GO:0007267	ONTOLOGY: mesoderm development,amide biosynthetic process,cell-cell signaling																							PDZ domain (Also known as DHR or GLGF), Domain of unknown function (DUF4749)					PDZ domain profile.
OR	F_abd_up	F	abd	up	TRINITY_DN71071_c0_g2_i1|m.64451	-1.43928	2.71186	0.00493409			early nodulin-75-like																												Transcription activator MBF2
OR	F_abd_up	F	abd	up	TRINITY_DN91061_c1_g1_i3|m.35491	-1.4378	2.70907	8.87483e-05																															Calponin homology (CH) domain, Filamin/ABP280 repeat				Actinin-type actin-binding domain signature 1.	Calponin homology domain profile., Filamin/ABP280 repeat profile.
OR	F_abd_up	F	abd	up	TRINITY_DN76179_c0_g1_i1|m.39654	-1.4371	2.70777	0.00292572		FBgn0278848	Dwil\GK26982-PA	No_annotated_ortholog_in_Dmel					GO:0004252,GO:0006508	ONTOLOGY: serine-type endopeptidase activity,proteolysis							Proteinase, regulatory CLIP domain, Serine proteases, trypsin domain		Peptidase S1A, chymotrypsin family			Serine proteases, trypsin domain		Serine proteases, trypsin domain	Peptidase S1, PA clan						Attacin, C-terminal region, Attacin, N-terminal region
OR	F_abd_up	F	abd	up	TRINITY_DN92884_c3_g1_i7|m.5996	-1.43396	2.70186	5.98536e-08														Immunoglobulin-like fold, PH-like domain superfamily			Immunoglobulin I-set					Immunoglobulin-like domain		Immunoglobulin subtype 2	Immunoglobulin-like domain superfamily, PH-like domain superfamily		Ig, PH_unc89
OR	F_abd_up	F	abd	up	TRINITY_DN87508_c1_g2_i6|m.15111	-1.43305	2.70017	0.00595709									GO:0005515	ONTOLOGY: protein binding							PDZ domain					PDZ domain		PDZ domain	PDZ superfamily		PDZ_signaling
OR	F_abd_up	F	abd	up	TRINITY_DN92884_c3_g1_i4|m.5992	-1.42825	2.69119	2.59635e-07														Immunoglobulin-like fold, PH-like domain superfamily			Immunoglobulin I-set					Immunoglobulin-like domain		Immunoglobulin subtype 2	Immunoglobulin-like domain superfamily, PH-like domain superfamily		Ig, PH_unc89
OR	F_abd_up	F	abd	up	TRINITY_DN92884_c3_g1_i8|m.5997	-1.42561	2.68629	3.19501e-07	FBgn0053519		Unc-89	Unc-89	GO:0005524,GO:0005089,GO:0035023,GO:0031430,GO:0005515,GO:0019901,GO:0007527,GO:0004672,GO:0045214,GO:0036309,GO:0006468,GO:0005523	ONTOLOGY: ATP binding,Rho guanyl-nucleotide exchange factor activity,regulation of Rho protein signal transduction,M band,protein binding,protein kinase binding,adult somatic muscle development,protein kinase activity,sarcomere organization,protein localization to M-band,protein phosphorylation,tropomyosin binding	GO:0045214,GO:0030239,GO:0007527,GO:0007010,GO:0016043,GO:0035023	ONTOLOGY: sarcomere organization,myofibril assembly,adult somatic muscle development,cytoskeleton organization,cellular component organization,regulation of Rho protein signal transduction	GO:0005515,GO:0005089,GO:0035023	ONTOLOGY: protein binding,Rho guanyl-nucleotide exchange factor activity,regulation of Rho protein signal transduction	GO:0007165	ONTOLOGY: signal transduction	Fibronectin type III, Dbl homology (DH) domain	Immunoglobulin-like fold, Dbl homology (DH) domain superfamily, PH-like domain superfamily			Immunoglobulin I-set, Dbl homology (DH) domain, Fibronectin type III					Fibronectin type III, Immunoglobulin-like domain, Dbl homology (DH) domain		Immunoglobulin subtype 2, Dbl homology (DH) domain, Fibronectin type III	Immunoglobulin-like domain superfamily, SH3-like domain superfamily, Dbl homology (DH) domain superfamily, Fibronectin type III superfamily, PH-like domain superfamily		Ig, PH_unc89, FN3, RhoGEF				Protein of unknown function (DUF725)
OR	F_abd_up	F	abd	up	TRINITY_DN87508_c1_g2_i4|m.15109	-1.41664	2.66963	0.00119495	FBgn0036044	FBgn0213779	Zasp67	Z band alternatively spliced PDZ-motif protein 67	GO:0030239	ONTOLOGY: myofibril assembly	GO:0030239,GO:0007010,GO:0016043	ONTOLOGY: myofibril assembly,cytoskeleton organization,cellular component organization	GO:0005515	ONTOLOGY: protein binding							PDZ domain					PDZ domain		PDZ domain	PDZ superfamily		PDZ_signaling				MORN repeat
OR	F_abd_up	F	abd	up	TRINITY_DN93343_c0_g1_i1|m.7485	-1.41392	2.6646	0.000265058	FBgn0265045		Strn-Mlck	Stretchin-Mlck	GO:0051015,GO:0005524,GO:0006468,GO:0030334,GO:0004674,GO:0004683,GO:0004687,GO:0051493,GO:0010906,GO:0005200,GO:0030018	ONTOLOGY: actin filament binding,ATP binding,protein phosphorylation,regulation of cell migration,protein serine/threonine kinase activity,calmodulin-dependent protein kinase activity,myosin light chain kinase activity,regulation of cytoskeleton organization,regulation of glucose metabolic process,structural constituent of cytoskeleton,Z disc	GO:0007010,GO:0016043	ONTOLOGY: cytoskeleton organization,cellular component organization	GO:0005515	ONTOLOGY: protein binding			MATH/TRAF domain	Immunoglobulin-like fold			Immunoglobulin I-set					Immunoglobulin-like domain		Immunoglobulin subtype, Immunoglobulin subtype 2	Immunoglobulin-like domain superfamily		Ig, MATH				Uricase		Uricase signature		Uricase signature.					urate_oxi: urate oxidase
OR	F_abd_up	F	abd	up	TRINITY_DN92612_c1_g2_i11|m.15999	-1.40998	2.65733	3.42057e-06									GO:0005515	ONTOLOGY: protein binding				WD40/YVTN repeat-like-containing domain superfamily
OR	F_abd_up	F	abd	up	TRINITY_DN94176_c0_g1_i6|m.44474	-1.40937	2.65622	3.18283e-09	FBgn0005666	FBgn0215711	bt	bent	GO:0005524,GO:0004672,GO:0006468,GO:0006941,GO:0051015,GO:0030018,GO:0071689,GO:0045214,GO:0005859,GO:0007498,GO:0051371,GO:0031430,GO:0071688,GO:0031674,GO:0008307,GO:0004674,GO:0097493,GO:0030017	ONTOLOGY: ATP binding,protein kinase activity,protein phosphorylation,striated muscle contraction,actin filament binding,Z disc,muscle thin filament assembly,sarcomere organization,muscle myosin complex,mesoderm development,muscle alpha-actinin binding,M band,striated muscle myosin thick filament assembly,I band,structural constituent of muscle,protein serine/threonine kinase activity,structural …	GO:0045214,GO:0030239,GO:0006936,GO:0007498,GO:0071688,GO:0007015,GO:0006941,GO:0007010,GO:0003012,GO:0016043	ONTOLOGY: sarcomere organization,myofibril assembly,muscle contraction,mesoderm development,striated muscle myosin thick filament assembly,actin filament organization,striated muscle contraction,cytoskeleton organization,muscle system process,cellular component organization	GO:0005515,GO:0004672,GO:0006468,GO:0005524	ONTOLOGY: protein binding,protein kinase activity,protein phosphorylation,ATP binding			Fibronectin type III	Immunoglobulin-like fold			Fibronectin type III, Immunoglobulin I-set, Protein kinase domain				Serine/threonine-protein kinase, active site, Protein kinase, ATP binding site	Immunoglobulin-like domain, Fibronectin type III, Protein kinase domain		Immunoglobulin V-set domain, Immunoglobulin subtype 2, Protein kinase domain, Fibronectin type III	Immunoglobulin-like domain superfamily, Fibronectin type III superfamily, Protein kinase-like domain superfamily		FN3, Ig_Titin_like, STKc_Twitchin_like
OR	F_abd_up	F	abd	up	TRINITY_DN92868_c1_g3_i4|m.5278	-1.40848	2.65457	0.000176117	FBgn0023550	FBgn0218980	FarO	Fatty acyl-CoA reductase in oenocytes	GO:0005777,GO:0010025,GO:0030308,GO:0010884,GO:0050062,GO:0035336,GO:0080019	ONTOLOGY: peroxisome,wax biosynthetic process,negative regulation of cell growth,positive regulation of lipid storage,long-chain-fatty-acyl-CoA reductase activity,long-chain fatty-acyl-CoA metabolic process,fatty-acyl-CoA reductase (alcohol-forming) activity	GO:0016043,GO:0010884,GO:0010025,GO:0035336	ONTOLOGY: cellular component organization,positive regulation of lipid storage,wax biosynthetic process,long-chain fatty-acyl-CoA metabolic process									Male sterility, NAD-binding, Fatty acyl-CoA reductase, C-terminal								NAD(P)-binding domain superfamily		FAR-N_SDR_e				Immunoglobulin I-set domain					Ig-like domain profile.
OR	F_abd_up	F	abd	up	TRINITY_DN92967_c4_g3_i4|m.31332	-1.40826	2.65418	0.000308068														Immunoglobulin-like fold			Immunoglobulin I-set					Immunoglobulin-like domain		Immunoglobulin subtype 2	Immunoglobulin-like domain superfamily		Ig				Fasciclin domain					FAS1/BIgH3 domain profile.
OR	F_abd_up	F	abd	up	TRINITY_DN83996_c1_g2_i2|m.56607	-1.40128	2.64135	0.00507408		FBgn0212326	Dwil\GK10311-PA	No_annotated_ortholog_in_Dmel													Protein TsetseEP														3'5'-cyclic nucleotide phosphodiesterase, 3'5'-cyclic nucleotide phosphodiesterase N-terminal		3'5'-cyclic nucleotide phosphodiesterase signature		3'5'-cyclic nucleotide phosphodiesterases signature.
OR	F_abd_up	F	abd	up	TRINITY_DN90170_c1_g1_i6|m.75474	-1.39754	2.63452	0.000315121														Immunoglobulin-like fold			Immunoglobulin					Immunoglobulin-like domain		Immunoglobulin subtype, Immunoglobulin subtype 2	Immunoglobulin-like domain superfamily		Ig				Immunoglobulin I-set domain, Immunoglobulin domain					Ig-like domain profile.
OR	F_abd_up	F	abd	up	TRINITY_DN86623_c4_g6_i2|m.85185	-1.39428	2.62857	0.00698258	FBgn0030929	FBgn0227216	CG15043	no_fullname	no_GO-tag	no_GO-annotation											Transcription activator MBF2
OR	F_abd_up	F	abd	up	TRINITY_DN91845_c5_g1_i2|m.82811	-1.39175	2.62396	3.85725e-05	FBgn0004169	FBgn0218527	up	upheld	GO:0005861,GO:0006937,GO:0007005,GO:0045214,GO:0046716,GO:0048644,GO:0006874,GO:0030239,GO:0005865,GO:0030240,GO:0005509,GO:0007498	ONTOLOGY: troponin complex,regulation of muscle contraction,mitochondrion organization,sarcomere organization,muscle cell cellular homeostasis,muscle organ morphogenesis,cellular calcium ion homeostasis,myofibril assembly,striated muscle thin filament,skeletal muscle thin filament assembly,calcium ion binding,mesoderm development	GO:0045214,GO:0030239,GO:0006936,GO:0007498,GO:0046716,GO:0007015,GO:0014866,GO:0048644,GO:0006874,GO:0030240,GO:0006937,GO:0007010,GO:0003012,GO:0016043	ONTOLOGY: sarcomere organization,myofibril assembly,muscle contraction,mesoderm development,muscle cell cellular homeostasis,actin filament organization,skeletal myofibril assembly,muscle organ morphogenesis,cellular calcium ion homeostasis,skeletal muscle thin filament assembly,regulation of muscle contraction,cytoskeleton organization,muscle system process,cellular component organization	GO:0005861	ONTOLOGY: troponin complex							Troponin
OR	F_abd_up	F	abd	up	TRINITY_DN83110_c1_g1_i1|m.84814	-1.39144	2.62341	0.00185494	FBgn0039299	FBgn0215460	CG11854	no_fullname	GO:0007623,GO:0005615,GO:0032504	ONTOLOGY: circadian rhythm,extracellular space,multicellular organism reproduction											Haemolymph juvenile hormone binding							Haemolymph juvenile hormone binding
OR	F_abd_up	F	abd	up	TRINITY_DN91845_c5_g1_i10|m.82820	-1.38962	2.6201	0.000168714																															Spectrin repeat, Immunoglobulin I-set domain					Ig-like domain profile.
OR	F_abd_up	F	abd	up	TRINITY_DN91683_c1_g1_i7|m.49357	-1.37963	2.60201	0.00652182																															Tropomyosin		Tropomyosin signature		Tropomyosins signature.
OR	F_abd_up	F	abd	up	TRINITY_DN93187_c1_g3_i8|m.33812	-1.37419	2.59223	1.86256e-06									GO:0003774,GO:0005524,GO:0016459	ONTOLOGY: motor activity,ATP binding,myosin complex							Myosin head, motor domain		Myosin head, motor domain			Myosin head, motor domain		Myosin head, motor domain	P-loop containing nucleoside triphosphate hydrolase						Fructose-bisphosphate aldolase class-I				Fructose-bisphosphate aldolase class-I active site.
OR	F_abd_up	F	abd	up	TRINITY_DN92967_c4_g3_i5|m.31333	-1.37247	2.58913	0.000355041														Immunoglobulin-like fold			Immunoglobulin I-set					Immunoglobulin-like domain		Immunoglobulin subtype, Immunoglobulin subtype 2	Immunoglobulin-like domain superfamily		Ig
OR	F_abd_up	F	abd	up	TRINITY_DN83376_c0_g1_i1|m.35811	-1.36994	2.5846	0.00899219	FBgn0259697	FBgn0213952	nvd	neverland	GO:0055114,GO:0051537,GO:0016491,GO:0045456,GO:0007552,GO:0035264,GO:0002168	ONTOLOGY: oxidation-reduction process,2 iron, 2 sulfur cluster binding,oxidoreductase activity,ecdysteroid biosynthetic process,metamorphosis,multicellular organism growth,instar larval development			GO:0016491,GO:0051537,GO:0055114	ONTOLOGY: oxidoreductase activity,2 iron, 2 sulfur cluster binding,oxidation-reduction process				Rieske [2Fe-2S] iron-sulphur domain superfamily			Rieske [2Fe-2S] iron-sulphur domain					Rieske [2Fe-2S] iron-sulphur domain			Rieske [2Fe-2S] iron-sulphur domain superfamily		Rieske_RO_Alpha_N				Actin				Actins signature 2.
OR	F_abd_up	F	abd	up	TRINITY_DN93343_c0_g1_i2|m.7487	-1.36821	2.58149	0.000656315									GO:0005515	ONTOLOGY: protein binding			MATH/TRAF domain	Immunoglobulin-like fold			Immunoglobulin I-set					Immunoglobulin-like domain		Immunoglobulin subtype, Immunoglobulin subtype 2	Immunoglobulin-like domain superfamily		Ig, MATH				Nuclear envelope localisation domain, Spectrin repeat					KASH domain profile.
OR	F_abd_up	F	abd	up	TRINITY_DN92884_c3_g1_i2|m.5989	-1.36683	2.57903	2.69191e-06	FBgn0053519	FBgn0223920	Unc-89	Unc-89	GO:0005524,GO:0005089,GO:0035023,GO:0031430,GO:0005515,GO:0019901,GO:0007527,GO:0004672,GO:0045214,GO:0036309,GO:0006468,GO:0005523	ONTOLOGY: ATP binding,Rho guanyl-nucleotide exchange factor activity,regulation of Rho protein signal transduction,M band,protein binding,protein kinase binding,adult somatic muscle development,protein kinase activity,sarcomere organization,protein localization to M-band,protein phosphorylation,tropomyosin binding	GO:0045214,GO:0030239,GO:0007527,GO:0007010,GO:0016043,GO:0035023	ONTOLOGY: sarcomere organization,myofibril assembly,adult somatic muscle development,cytoskeleton organization,cellular component organization,regulation of Rho protein signal transduction	GO:0005515,GO:0004672,GO:0005524,GO:0006468	ONTOLOGY: protein binding,protein kinase activity,ATP binding,protein phosphorylation			Fibronectin type III	Immunoglobulin-like fold			Protein kinase domain, Fibronectin type III, Immunoglobulin I-set					Immunoglobulin-like domain, Protein kinase domain, Fibronectin type III		Immunoglobulin subtype 2, Fibronectin type III	Immunoglobulin-like domain superfamily, Fibronectin type III superfamily, Protein kinase-like domain superfamily		Ig, FN3				Cysteine-rich secretory protein family
OR	F_abd_up	F	abd	up	TRINITY_DN92612_c1_g2_i3|m.15992	-1.36613	2.57778	1.19309e-06	FBgn0265991	FBgn0221610	Zasp52	Z band alternatively spliced PDZ-motif protein 52	GO:0030018,GO:0001952,GO:0031252,GO:0045177,GO:0001725,GO:0005915,GO:0016323,GO:0051371,GO:0030239,GO:0015629,GO:0042805,GO:0003779,GO:0005925,GO:0061061,GO:0045178,GO:0005927	ONTOLOGY: Z disc,regulation of cell-matrix adhesion,cell leading edge,apical part of cell,stress fiber,zonula adherens,basolateral plasma membrane,muscle alpha-actinin binding,myofibril assembly,actin cytoskeleton,actinin binding,actin binding,focal adhesion,muscle structure development,basal part of cell,muscle tendon junction	GO:0030239,GO:0007010,GO:0001952,GO:0016043,GO:0007160	ONTOLOGY: myofibril assembly,cytoskeleton organization,regulation of cell-matrix adhesion,cellular component organization,cell-matrix adhesion	GO:0005515	ONTOLOGY: protein binding				WD40/YVTN repeat-like-containing domain superfamily			Zinc finger, LIM-type				Zinc finger, LIM-type	Zinc finger, LIM-type		Zinc finger, LIM-type			LIM, LIM1_Enigma_like_1				Transferrin					Transferrin-like domain profile.
OR	F_abd_up	F	abd	up	TRINITY_DN91845_c5_g1_i3|m.82812	-1.36143	2.56939	0.000173825	FBgn0004169	FBgn0218527	up	upheld	GO:0005861,GO:0006937,GO:0007005,GO:0045214,GO:0046716,GO:0048644,GO:0006874,GO:0030239,GO:0005865,GO:0030240,GO:0005509,GO:0007498	ONTOLOGY: troponin complex,regulation of muscle contraction,mitochondrion organization,sarcomere organization,muscle cell cellular homeostasis,muscle organ morphogenesis,cellular calcium ion homeostasis,myofibril assembly,striated muscle thin filament,skeletal muscle thin filament assembly,calcium ion binding,mesoderm development	GO:0045214,GO:0030239,GO:0006936,GO:0007498,GO:0046716,GO:0007015,GO:0014866,GO:0048644,GO:0006874,GO:0030240,GO:0006937,GO:0007010,GO:0003012,GO:0016043	ONTOLOGY: sarcomere organization,myofibril assembly,muscle contraction,mesoderm development,muscle cell cellular homeostasis,actin filament organization,skeletal myofibril assembly,muscle organ morphogenesis,cellular calcium ion homeostasis,skeletal muscle thin filament assembly,regulation of muscle contraction,cytoskeleton organization,muscle system process,cellular component organization	GO:0005861	ONTOLOGY: troponin complex							Troponin														EF-hand domain pair				EF-hand calcium-binding domain.	EF-hand calcium-binding domain profile.
OR	F_abd_up	F	abd	up	TRINITY_DN90461_c0_g1_i1|m.83015	-1.35889	2.56488	0.00017511	FBgn0035798	FBgn0223200	frac	faulty attraction	GO:0005509,GO:0007412	ONTOLOGY: calcium ion binding,axon target recognition	GO:0007399,GO:0016043	ONTOLOGY: nervous system development,cellular component organization	GO:0005509	ONTOLOGY: calcium ion binding			Sushi/SCR/CCP domain				Complement Clr-like EGF domain, Sushi/SCR/CCP domain, HYR domain, EGF-like calcium-binding domain				EGF-like, conserved site, EGF-type aspartate/asparagine hydroxylation site, EGF-like calcium-binding, conserved site	EGF-like domain, Sushi/SCR/CCP domain, HYR domain		EGF-like domain, EGF-like calcium-binding domain, Sushi/SCR/CCP domain	Sushi/SCR/CCP superfamily, Growth factor receptor cysteine-rich domain superfamily		EGF_CA, CCP				Myosin tail					Myosin motor domain profile., IQ motif profile.
OR	F_abd_up	F	abd	up	TRINITY_DN93791_c1_g2_i1|m.63303	-1.35399	2.55618	0.00269249									GO:0005524,GO:0016020,GO:0017038,GO:0006605,GO:0006886	ONTOLOGY: ATP binding,membrane,protein import,protein targeting,intracellular protein transport	GO:0017038	ONTOLOGY: protein import					SecA DEAD-like, N-terminal		Protein translocase subunit SecA			SecA motor DEAD		SecA DEAD-like, N-terminal	SecA, preprotein cross-linking domain superfamily, P-loop containing nucleoside triphosphate hydrolase						RIM-binding protein of the cytomatrix active zone
OR	F_abd_up	F	abd	up	TRINITY_DN90862_c2_g1_i1|m.73011	-1.35001	2.54915	0.00382126
OR	F_abd_up	F	abd	up	TRINITY_DN86828_c0_g1_i2|m.42156	-1.34881	2.54702	7.81751e-05	FBgn0035293	FBgn0214623	CG5687	no_fullname	GO:0005215,GO:0055085,GO:0016020	ONTOLOGY: transporter activity,transmembrane transport,membrane			GO:0016020,GO:0022857,GO:0055085	ONTOLOGY: membrane,transmembrane transporter activity,transmembrane transport							Sodium/solute symporter					Sodium/solute symporter				Sodium/solute symporter	SLC5sbd_NIS-SMVT				Glycosyl transferase family 8
OR	F_abd_up	F	abd	up	TRINITY_DN92868_c1_g3_i9|m.5283	-1.34702	2.54387	0.0049562																	Male sterility, NAD-binding								NAD(P)-binding domain superfamily		FAR-N_SDR_e				Protein of unknown function (DUF1213)
OR	F_abd_up	F	abd	up	TRINITY_DN91949_c6_g3_i1|m.39954	-1.34562	2.5414	5.36065e-05									GO:0045454	ONTOLOGY: cell redox homeostasis	GO:0045454	ONTOLOGY: cell redox homeostasis					Thioredoxin domain					Thioredoxin domain			Thioredoxin-like superfamily		PDI_a_family
OR	F_abd_up	F	abd	up	TRINITY_DN88044_c4_g1_i3|m.12228	-1.33749	2.52712	0.00429661																	Tropomyosin
OR	F_abd_up	F	abd	up	TRINITY_DN91061_c1_g1_i4|m.35493	-1.32573	2.5066	0.000969585																																			EGF-like domain signature 2.	EGF-like domain profile.
OR	F_abd_up	F	abd	up	TRINITY_DN94117_c0_g2_i1|m.44734	-1.31871	2.49443	5.49846e-06														Immunoglobulin-like fold			Immunoglobulin I-set					Immunoglobulin-like domain		Immunoglobulin subtype 2	Immunoglobulin-like domain superfamily		Ig				Protein of unknown function (DUF3736)
OR	F_abd_up	F	abd	up	TRINITY_DN93012_c0_g1_i1|m.50955	-1.31344	2.48533	2.34708e-05	FBgn0031857		LUBEL	Linear Ubiquitin E3 ligase	GO:0071797,GO:0005575,GO:0070530,GO:0036435,GO:0004842,GO:0000209,GO:0061630,GO:0097039,GO:1990450,GO:0010286,GO:0008270	ONTOLOGY: LUBAC complex,cellular_component,K63-linked polyubiquitin binding,K48-linked polyubiquitin binding,ubiquitin-protein transferase activity,protein polyubiquitination,ubiquitin protein ligase activity,protein linear polyubiquitination,linear polyubiquitin binding,heat acclimation,zinc ion binding								Zinc finger, RING/FYVE/PHD-type			E3 ubiquitin-protein ligase RNF31, UBA-like domain				Zinc finger, RanBP2-type			Zinc finger, RanBP2-type							Spectrin repeat, Calponin homology (CH) domain				Actinin-type actin-binding domain signature 2., Actinin-type actin-binding domain signature 1.	Calponin homology domain profile.
OR	F_abd_up	F	abd	up	TRINITY_DN91612_c0_g1_i11|m.48899	-1.31299	2.48455	0.00537051																															Thioredoxin, Thioredoxin-like domain					Thioredoxin domain profile.
OR	F_abd_up	F	abd	up	TRINITY_DN93187_c1_g3_i1|m.33801	-1.31153	2.48205	1.89451e-05									GO:0003774,GO:0005524,GO:0051015,GO:0016459	ONTOLOGY: motor activity,ATP binding,actin filament binding,myosin complex				Myosin S1 fragment, N-terminal			Myosin, N-terminal, SH3-like, Myosin head, motor domain		Myosin head, motor domain			Myosin head, motor domain		Myosin head, motor domain	P-loop containing nucleoside triphosphate hydrolase						Calcium-binding EGF domain				Aspartic acid and asparagine hydroxylation site., Calcium-binding EGF-like domain signature., EGF-like domain signature 2.	EGF-like domain profile.
OR	F_abd_up	F	abd	up	TRINITY_DN93791_c1_g4_i3|m.63313	-1.31131	2.48167	0.00595931																															EF-hand domain pair				EF-hand calcium-binding domain.	EF-hand calcium-binding domain profile.
OR	F_abd_up	F	abd	up	TRINITY_DN88338_c0_g5_i1|m.9946	-1.31102	2.48116	1.03753e-05	FBgn0010226	FBgn0219929	GstS1	Glutathione S transferase S1	GO:0004602,GO:0004364,GO:0006749,GO:0008152,GO:0005737,GO:0006979	ONTOLOGY: glutathione peroxidase activity,glutathione transferase activity,glutathione metabolic process,metabolic process,cytoplasm,response to oxidative stress			GO:0005515	ONTOLOGY: protein binding							Glutathione S-transferase, N-terminal, Glutathione S-transferase, C-terminal					Glutathione S-transferase, N-terminal, Glutathione S-transferase, C-terminal-like			Thioredoxin-like superfamily, Glutathione S-transferase, C-terminal domain superfamily		GST_C_Sigma_like, GST_N_Sigma_like				Protein kinase C terminal domain, Protein kinase domain, Phorbol esters/diacylglycerol binding domain (C1 domain)		Diacylglycerol/phorbol-ester binding signature		Zinc finger phorbol-ester/DAG-type signature., Serine/Threonine protein kinases active-site signature., Protein kinases ATP-binding region signature.	Protein kinase domain profile., Zinc finger phorbol-ester/DAG-type profile., AGC-kinase C-terminal domain profile.
OR	F_abd_up	F	abd	up	TRINITY_DN76062_c0_g1_i1|m.64496	-1.31094	2.48104	0.000361709	FBgn0034497	FBgn0221531	Mpcp1	Mitochondrial phosphate carrier protein 1	GO:0015114,GO:0005740,GO:0016021,GO:0005743,GO:0006839,GO:0006817	ONTOLOGY: phosphate ion transmembrane transporter activity,mitochondrial envelope,integral component of membrane,mitochondrial inner membrane,mitochondrial transport,phosphate ion transport	GO:0046907	ONTOLOGY: intracellular transport						Mitochondrial carrier domain superfamily			Mitochondrial substrate/solute carrier					Mitochondrial substrate/solute carrier			Mitochondrial carrier domain superfamily
OR	F_abd_up	F	abd	up	TRINITY_DN91612_c0_g1_i6|m.48897	-1.3075	2.47513	0.000601577			troponin I-b1						GO:0005861	ONTOLOGY: troponin complex							Troponin
OR	F_abd_up	F	abd	up	TRINITY_DN54565_c0_g2_i1|m.60457	-1.30532	2.47138	0.0148154	FBgn0032143	FBgn0226155	CG4017	no_fullname	GO:0008270,GO:0006508,GO:0004181,GO:0005615	ONTOLOGY: zinc ion binding,proteolysis,metallocarboxypeptidase activity,extracellular space			GO:0004181,GO:0006508,GO:0008270,GO:0004180	ONTOLOGY: metallocarboxypeptidase activity,proteolysis,zinc ion binding,carboxypeptidase activity			Insect gut carboxypeptidase-like, carboxypeptidase domain	Metallocarboxypeptidase-like, propeptide			Peptidase M14, carboxypeptidase A, Carboxypeptidase, activation peptide		Peptidase M14, carboxypeptidase A		Peptidase M14, carboxypeptidase A			Peptidase M14, carboxypeptidase A	Protease propeptides/proteinase inhibitor I9		M14_CP_A-B_like				Male sterility protein
OR	F_abd_up	F	abd	up	TRINITY_DN92995_c0_g3_i20|m.30937	-1.30435	2.46972	0.00468572																															Sema domain					Sema domain profile.
OR	F_abd_up	F	abd	up	TRINITY_DN93791_c1_g2_i2|m.63307	-1.29901	2.46059	0.00392017									GO:0005524,GO:0016020,GO:0017038,GO:0006605,GO:0006886	ONTOLOGY: ATP binding,membrane,protein import,protein targeting,intracellular protein transport	GO:0017038	ONTOLOGY: protein import	Helicase, C-terminal				SecA DEAD-like, N-terminal, Helicase, C-terminal		Protein translocase subunit SecA			SecA motor DEAD		SecA DEAD-like, N-terminal	SecA, preprotein cross-linking domain superfamily, P-loop containing nucleoside triphosphate hydrolase		HELICc
OR	F_abd_up	F	abd	up	TRINITY_DN93768_c1_g2_i6|m.63246	-1.29742	2.4579	0.00257543									GO:0003700,GO:0005622,GO:0005667,GO:0006355,GO:0007179,GO:0005634,GO:0006260	ONTOLOGY: transcription factor activity, sequence-specific DNA binding,intracellular,transcription factor complex,regulation of transcription, DNA-templated,transforming growth factor beta receptor signaling pathway,nucleus,DNA replication	GO:0007165	ONTOLOGY: signal transduction		SMAD MH1 domain superfamily			MAD homology 1, Dwarfin-type, CTF transcription factor/nuclear factor 1, N-terminal					CTF transcription factor/nuclear factor 1, DNA-binding domain		MAD homology 1, Dwarfin-type							Alpha-L-fucosidase
OR	F_abd_up	F	abd	up	TRINITY_DN94117_c0_g2_i4|m.44735	-1.29392	2.45194	3.25662e-05														Immunoglobulin-like fold			Immunoglobulin I-set					Immunoglobulin-like domain		Immunoglobulin subtype 2	Immunoglobulin-like domain superfamily		Ig
OR	F_abd_up	F	abd	up	TRINITY_DN93559_c6_g1_i11|m.25969	-1.28571	2.43803	0.0115248	FBgn0051140	FBgn0213499	CG31140	no_fullname	GO:0008152,GO:0003676,GO:0003951,GO:0007205,GO:0046331,GO:0005634,GO:0007186,GO:0016310,GO:0005737,GO:0070528,GO:0004143	ONTOLOGY: metabolic process,nucleic acid binding,NAD+ kinase activity,protein kinase C-activating G-protein coupled receptor signaling pathway,lateral inhibition,nucleus,G-protein coupled receptor signaling pathway,phosphorylation,cytoplasm,protein kinase C signaling,diacylglycerol kinase activity	GO:0007205,GO:0007267	ONTOLOGY: protein kinase C-activating G-protein coupled receptor signaling pathway,cell-cell signaling	GO:0007165,GO:0016301,GO:0035556,GO:0003951,GO:0008152,GO:0003676,GO:0004143,GO:0007205	ONTOLOGY: signal transduction,kinase activity,intracellular signal transduction,NAD+ kinase activity,metabolic process,nucleic acid binding,diacylglycerol kinase activity,protein kinase C-activating G-protein coupled receptor signaling pathway	GO:0007205,GO:0007165	ONTOLOGY: protein kinase C-activating G-protein coupled receptor signaling pathway,signal transduction	Protein kinase C-like, phorbol ester/diacylglycerol-binding domain	Inorganic polyphosphate/ATP-NAD kinase, N-terminal			Ras-associating (RA) domain, Diacylglycerol kinase, accessory domain, Diacylglycerol kinase, catalytic domain, Protein kinase C-like, phorbol ester/diacylglycerol-binding domain		Diacylglycerol/phorbol-ester binding		Protein kinase C-like, phorbol ester/diacylglycerol-binding domain	Diacylglycerol kinase, catalytic domain, Protein kinase C-like, phorbol ester/diacylglycerol-binding domain, Ras-associating (RA) domain		Ras-associating (RA) domain, Diacylglycerol kinase, catalytic domain, Protein kinase C-like, phorbol ester/diacylglycerol-binding domain, Diacylglycerol kinase, accessory domain	Ubiquitin-like domain superfamily, RNA-binding domain superfamily, NAD kinase/diacylglycerol kinase-like domain superfamily		C1, RRM_SF				7 transmembrane receptor (rhodopsin family)		Rhodopsin-like GPCR superfamily signature		G-protein coupled receptors family 1 signature.	G-protein coupled receptors family 1 profile.
OR	F_abd_up	F	abd	up	TRINITY_DN88044_c4_g1_i1|m.12225	-1.28511	2.43701	0.00761867
OR	F_abd_up	F	abd	up	TRINITY_DN90105_c3_g6_i1|m.75308	-1.27889	2.42651	0.0154466																															Immunoglobulin I-set domain					Ig-like domain profile.
OR	F_abd_up	F	abd	up	TRINITY_DN79021_c0_g1_i1|m.18776	-1.27695	2.42325	2.69191e-06	FBgn0034647	FBgn0221573	pirk	poor Imd response upon knock-in	GO:0005515,GO:0050777,GO:0005102,GO:0045824,GO:0061060,GO:0009609	ONTOLOGY: protein binding,negative regulation of immune response,receptor binding,negative regulation of innate immune response,negative regulation of peptidoglycan recognition protein signaling pathway,response to symbiotic bacterium	GO:0045088	ONTOLOGY: regulation of innate immune response																							Domain of unknown function (DUF4749)
OR	F_abd_up	F	abd	up	TRINITY_DN85926_c4_g2_i13|m.45254	-1.27444	2.41905	8.59025e-07
OR	F_abd_up	F	abd	up	TRINITY_DN85926_c4_g2_i3|m.45241	-1.26661	2.40596	8.83638e-07
OR	F_abd_up	F	abd	up	TRINITY_DN92180_c1_g2_i5|m.19738	-1.26093	2.3965	8.84759e-06																	Domain of unknown function DUF4749							Zasp-like motif
OR	F_abd_up	F	abd	up	TRINITY_DN86944_c1_g1_i3|m.36593	-1.25875	2.39288	3.1992e-05	FBgn0033679	FBgn0223965	CG8888	no_fullname	GO:0005886	ONTOLOGY: plasma membrane											Short-chain dehydrogenase/reductase SDR								NAD(P)-binding domain superfamily						RIH domain, Inositol 1,4,5-trisphosphate/ryanodine receptor, RyR domain, SPRY domain, MIR domain		Ryanodine receptor signature			B30.2/SPRY domain profile., MIR domain profile.
OR	F_abd_up	F	abd	up	TRINITY_DN85926_c4_g2_i4|m.45243	-1.25842	2.39233	1.68908e-06																															Domain of unknown function (DUF4749)
OR	F_abd_up	F	abd	up	TRINITY_DN92967_c3_g2_i3|m.31326	-1.25638	2.38896	0.000427505																															Insect cuticle protein					Chitin-binding type R&R domain profile.
OR	F_abd_up	F	abd	up	TRINITY_DN92823_c2_g1_i13|m.5940	-1.25612	2.38852	0.00643515	FBgn0052333	FBgn0223161	CG32333	no_fullname	GO:0052689,GO:0044255	ONTOLOGY: carboxylic ester hydrolase activity,cellular lipid metabolic process								Alpha/Beta hydrolase fold			Protein FAM135, Domain of unknown function DUF676, lipase-like								Alpha/Beta hydrolase fold						Immunoglobulin domain, Fibronectin type III domain, DB module					Fibronectin type-III domain profile., Ig-like domain profile.
OR	F_abd_up	F	abd	up	TRINITY_DN93534_c1_g3_i1|m.26621	-1.25373	2.38457	1.66763e-05	FBgn0031869	FBgn0226210	CG18304	no_fullname	GO:0005615,GO:0010506	ONTOLOGY: extracellular space,regulation of autophagy			GO:0005615,GO:0010506	ONTOLOGY: extracellular space,regulation of autophagy							Protein SOGA														LIM domain				LIM zinc-binding domain signature.	LIM domain profile.
OR	F_abd_up	F	abd	up	TRINITY_DN92961_c1_g3_i1|m.31037	-1.25319	2.38369	5.36065e-05																															MFS_1 like family
OR	F_abd_up	F	abd	up	TRINITY_DN93187_c1_g3_i2|m.33802	-1.25106	2.38016	2.13582e-05									GO:0003774,GO:0005524,GO:0051015,GO:0016459	ONTOLOGY: motor activity,ATP binding,actin filament binding,myosin complex				Myosin S1 fragment, N-terminal			Myosin, N-terminal, SH3-like, Myosin head, motor domain		Myosin head, motor domain			Myosin head, motor domain		Myosin head, motor domain	P-loop containing nucleoside triphosphate hydrolase
OR	F_abd_up	F	abd	up	TRINITY_DN91683_c1_g1_i4|m.49348	-1.2495	2.37759	0.00899219																															Troponin
OR	F_abd_up	F	abd	up	TRINITY_DN94117_c0_g2_i7|m.44737	-1.24672	2.37302	4.83167e-06														Immunoglobulin-like fold			Immunoglobulin I-set					Immunoglobulin-like domain		Immunoglobulin subtype 2	Immunoglobulin-like domain superfamily		Ig
OR	F_abd_up	F	abd	up	TRINITY_DN92262_c3_g1_i1|m.74266	-1.2422	2.3656	0.00142398									GO:0005515	ONTOLOGY: protein binding				WD40/YVTN repeat-like-containing domain superfamily
OR	F_abd_up	F	abd	up	TRINITY_DN93534_c1_g3_i5|m.26625	-1.24035	2.36256	3.2478e-05	FBgn0031869		CG18304	no_fullname	GO:0005615,GO:0010506	ONTOLOGY: extracellular space,regulation of autophagy								AH/BAR domain superfamily																	Coagulation Factor Xa inhibitory site, Calcium-binding EGF domain, Low-density lipoprotein receptor domain class A, Complement Clr-like EGF-like, Low-density lipoprotein receptor repeat class B		Low density lipoprotein (LDL) receptor signature		LDL-receptor class A (LDLRA) domain signature., Aspartic acid and asparagine hydroxylation site., Calcium-binding EGF-like domain signature., EGF-like domain signature 2.	LDL-receptor class B (LDLRB) repeat profile., LDL-receptor class A (LDLRA) domain profile., EGF-like domain profile.
OR	F_abd_up	F	abd	up	TRINITY_DN86937_c1_g1_i1|m.36459	-1.23728	2.35754	0.020199	FBgn0003961	FBgn0226599	Uro	Urate oxidase	GO:0004846,GO:0055114,GO:0006144,GO:0019428,GO:0005777,GO:0045471	ONTOLOGY: urate oxidase activity,oxidation-reduction process,purine nucleobase metabolic process,allantoin biosynthetic process,peroxisome,response to ethanol	GO:0043604	ONTOLOGY: amide biosynthetic process	GO:0004846,GO:0006144,GO:0055114	ONTOLOGY: urate oxidase activity,purine nucleobase metabolic process,oxidation-reduction process	GO:0006144	ONTOLOGY: purine nucleobase metabolic process					Uricase	Uricase	Uricase		Uricase, conserved site					Uricase					Immunoglobulin I-set domain					Ig-like domain profile.
OR	F_abd_up	F	abd	up	TRINITY_DN88217_c1_g5_i4|m.37316	-1.23727	2.35753	0.00110242																															Calcineurin-like phosphoesterase		Serine/threonine phosphatase family signature		Serine/threonine specific protein phosphatases signature.
OR	F_abd_up	F	abd	up	TRINITY_DN93187_c1_g3_i11|m.33814	-1.23724	2.35748	0.000530017									GO:0003774,GO:0005524,GO:0016459,GO:0051015	ONTOLOGY: motor activity,ATP binding,myosin complex,actin filament binding				Myosin S1 fragment, N-terminal			Myosin, N-terminal, SH3-like, Myosin head, motor domain		Myosin head, motor domain			Myosin head, motor domain		Myosin head, motor domain	P-loop containing nucleoside triphosphate hydrolase		MYSc_Myh1_insects_crustaceans				Myosin N-terminal SH3-like domain, Myosin head (motor domain)		Myosin heavy chain signature			Myosin motor domain profile.
OR	F_abd_up	F	abd	up	TRINITY_DN86755_c1_g1_i5|m.18874	-1.23649	2.35625	0.00599821														Immunoglobulin-like fold			Immunoglobulin I-set					Immunoglobulin-like domain		Immunoglobulin subtype 2	Immunoglobulin-like domain superfamily		Ig								EGF-like domain signature 2.	EGF-like domain profile.
OR	F_abd_up	F	abd	up	TRINITY_DN93643_c1_g1_i1|m.27512	-1.23509	2.35396	0.022251			polyprotein						GO:0003676,GO:0015074	ONTOLOGY: nucleic acid binding,DNA integration				Ribonuclease H superfamily			Integrase, catalytic core, Reverse transcriptase, RNA-dependent DNA polymerase					Integrase, catalytic core			Ribonuclease H-like superfamily		RNase_HI_RT_Ty1				EF-hand domain pair				EF-hand calcium-binding domain.	EF-hand calcium-binding domain profile.
OR	F_abd_up	F	abd	up	TRINITY_DN85926_c4_g2_i10|m.45251	-1.23394	2.35209	8.71308e-06																															Immunoglobulin I-set domain					Ig-like domain profile.
OR	F_abd_up	F	abd	up	TRINITY_DN90461_c0_g1_i4|m.83017	-1.229	2.34405	0.00644694									GO:0005509	ONTOLOGY: calcium ion binding			Sushi/SCR/CCP domain	Immunoglobulin-like fold			Sushi/SCR/CCP domain, EGF-like calcium-binding domain, HYR domain				EGF-like, conserved site, EGF-like calcium-binding, conserved site, EGF-type aspartate/asparagine hydroxylation site	HYR domain, Sushi/SCR/CCP domain, EGF-like domain		Sushi/SCR/CCP domain, EGF-like domain, EGF-like calcium-binding domain	Growth factor receptor cysteine-rich domain superfamily, Sushi/SCR/CCP superfamily		CCP, EGF_CA				Neurochondrin
OR	F_abd_up	F	abd	up	TRINITY_DN90105_c3_g6_i1|m.75307	-1.22804	2.34248	0.0014436	FBgn0000557	FBgn0214127	eEF1alpha2	eukaryotic translation elongation factor 1 alpha 2	GO:0005525,GO:0006414,GO:0005737,GO:0003746,GO:0003924,GO:0005853	ONTOLOGY: GTP binding,translational elongation,cytoplasm,translation elongation factor activity,GTPase activity,eukaryotic translation elongation factor 1 complex	GO:0043604	ONTOLOGY: amide biosynthetic process	GO:0003746,GO:0005525,GO:0005737,GO:0006414,GO:0003924	ONTOLOGY: translation elongation factor activity,GTP binding,cytoplasm,translational elongation,GTPase activity					Translation elongation factor EF1A, eukaryotic/archaeal		Translation elongation factor EFTu/EF1A, C-terminal, Translation elongation factor EFTu-like, domain 2, Transcription factor, GTP-binding domain		Transcription factor, GTP-binding domain		Tr-type G domain, conserved site	Transcription factor, GTP-binding domain			Translation protein, beta-barrel domain superfamily, Translation elongation factor EF1A/initiation factor IF2gamma, C-terminal, P-loop containing nucleoside triphosphate hydrolase	Translation elongation factor EF1A, eukaryotic/archaeal	EF1_alpha_III
OR	F_abd_up	F	abd	up	TRINITY_DN94078_c1_g1_i4|m.66562	-1.2256	2.33853	1.12066e-07														Immunoglobulin-like fold			Immunoglobulin I-set, Invertebrate Titin, immunoglobulin (Ig) repeats					Immunoglobulin-like domain		Immunoglobulin subtype, Immunoglobulin subtype 2	Immunoglobulin-like domain superfamily		Ig				Winged helix Storkhead-box1 domain
OR	F_abd_up	F	abd	up	TRINITY_DN89308_c2_g1_i5|m.25358	-1.22438	2.33655	0.00443846									GO:0004672,GO:0006468,GO:0005524,GO:0004674	ONTOLOGY: protein kinase activity,protein phosphorylation,ATP binding,protein serine/threonine kinase activity							Protein kinase domain, Protein kinase, C-terminal				Serine/threonine-protein kinase, active site, Protein kinase, ATP binding site	AGC-kinase, C-terminal, Protein kinase domain		Protein kinase domain, AGC-kinase, C-terminal	Protein kinase-like domain superfamily
OR	F_abd_up	F	abd	up	TRINITY_DN93187_c1_g2_i13|m.33792	-1.22342	2.335	0.000268007									GO:0005515,GO:0003774,GO:0005524,GO:0016459	ONTOLOGY: protein binding,motor activity,ATP binding,myosin complex							Myosin tail					IQ motif, EF-hand binding site, Myosin head, motor domain			P-loop containing nucleoside triphosphate hydrolase						Chitin binding Peritrophin-A domain, Glycosyl hydrolases family 18				Chitinases family 18 active site.	Chitin-binding type-2 domain profile.
OR	F_abd_up	F	abd	up	TRINITY_DN93187_c1_g1_i1|m.33747	-1.22257	2.33363	2.39858e-05									GO:0003774,GO:0005524,GO:0016459	ONTOLOGY: motor activity,ATP binding,myosin complex							Myosin head, motor domain					Myosin head, motor domain		Myosin head, motor domain	P-loop containing nucleoside triphosphate hydrolase						Regulatory CLIP domain of proteinases, Trypsin		Chymotrypsin serine protease family (S1) signature			Serine proteases, trypsin domain profile.
OR	F_abd_up	F	abd	up	TRINITY_DN92868_c1_g3_i1|m.5274	-1.22252	2.33354	0.00264611	FBgn0023550	FBgn0218980	FarO	Fatty acyl-CoA reductase in oenocytes	GO:0005777,GO:0010025,GO:0030308,GO:0010884,GO:0050062,GO:0035336,GO:0080019	ONTOLOGY: peroxisome,wax biosynthetic process,negative regulation of cell growth,positive regulation of lipid storage,long-chain-fatty-acyl-CoA reductase activity,long-chain fatty-acyl-CoA metabolic process,fatty-acyl-CoA reductase (alcohol-forming) activity	GO:0016043,GO:0010884,GO:0010025,GO:0035336	ONTOLOGY: cellular component organization,positive regulation of lipid storage,wax biosynthetic process,long-chain fatty-acyl-CoA metabolic process									Fatty acyl-CoA reductase, C-terminal, Male sterility, NAD-binding								NAD(P)-binding domain superfamily		FAR-N_SDR_e				Troponin
OR	F_abd_up	F	abd	up	TRINITY_DN91949_c6_g3_i21|m.39984	-1.22004	2.32953	8.67257e-07									GO:0045454	ONTOLOGY: cell redox homeostasis	GO:0045454	ONTOLOGY: cell redox homeostasis					Thioredoxin domain					Thioredoxin domain			Thioredoxin-like superfamily		PDI_a_family
OR	F_abd_up	F	abd	up	TRINITY_DN91949_c6_g3_i3|m.39955	-1.21923	2.32822	2.2589e-10	FBgn0010482	FBgn0224140	l(2)01289	lethal (2) 01289	GO:0045454	ONTOLOGY: cell redox homeostasis			GO:0045454	ONTOLOGY: cell redox homeostasis	GO:0045454	ONTOLOGY: cell redox homeostasis					Thioredoxin domain					Thioredoxin domain			Thioredoxin-like superfamily		PDI_a_family				Major royal jelly protein		Major royal jelly protein family signature
OR	F_abd_up	F	abd	up	TRINITY_DN92131_c0_g5_i1|m.19713	-1.21869	2.32735	0.022065																											RNase_HI_RT_Ty3
OR	F_abd_up	F	abd	up	TRINITY_DN31467_c0_g1_i1|m.57913	-1.21861	2.32723	0.0174203									GO:0006813	ONTOLOGY: potassium ion transport							Regulator of K+ conductance, N-terminal					Regulator of K+ conductance, N-terminal			NAD(P)-binding domain superfamily						Aconitase C-terminal domain, Aconitase family (aconitate hydratase)		Aconitase family signature		Aconitase family signature 2., Aconitase family signature 1.					aconitase_mito: aconitate hydratase, mitochondrial
OR	F_abd_up	F	abd	up	TRINITY_DN70433_c1_g2_i1|m.9009	-1.21781	2.32594	0.0257192																															Zona pellucida-like domain					ZP domain profile.
OR	F_abd_up	F	abd	up	TRINITY_DN94078_c1_g1_i1|m.66555	-1.2175	2.32544	2.59635e-07														Immunoglobulin-like fold			Invertebrate Titin, immunoglobulin (Ig) repeats, Immunoglobulin I-set					Immunoglobulin-like domain		Immunoglobulin subtype, Immunoglobulin subtype 2	Immunoglobulin-like domain superfamily		Ig
OR	F_abd_up	F	abd	up	TRINITY_DN93996_c3_g3_i3|m.78415	-1.21539	2.32204	2.69191e-06														Immunoglobulin-like fold			Immunoglobulin I-set					Immunoglobulin-like domain		Immunoglobulin subtype 2	Immunoglobulin-like domain superfamily		Ig
OR	F_abd_up	F	abd	up	TRINITY_DN89159_c0_g1_i1|m.32309	-1.21517	2.32169	0.00186142																															Cadherin domain		Cadherin signature		Cadherin domain signature.	Cadherins domain profile.
OR	F_abd_up	F	abd	up	TRINITY_DN91949_c6_g3_i13|m.39973	-1.21336	2.31877	2.14753e-09	FBgn0010482	FBgn0224140	l(2)01289	lethal (2) 01289	GO:0045454	ONTOLOGY: cell redox homeostasis			GO:0045454	ONTOLOGY: cell redox homeostasis	GO:0045454	ONTOLOGY: cell redox homeostasis					Thioredoxin domain					Thioredoxin domain			Thioredoxin-like superfamily		PDI_a_family, TRX_family				PDZ domain (Also known as DHR or GLGF)					PDZ domain profile.
OR	F_abd_up	F	abd	up	TRINITY_DN93593_c1_g4_i2|m.26204	-1.21132	2.31549	0.00901095																															7 transmembrane receptor (rhodopsin family)		Rhodopsin-like GPCR superfamily signature		G-protein coupled receptors family 1 signature.	G-protein coupled receptors family 1 profile.
OR	F_abd_up	F	abd	up	TRINITY_DN87252_c7_g3_i4|m.23685	-1.20529	2.30584	0.00878564									GO:0016787	ONTOLOGY: hydrolase activity				Metallo-dependent phosphatase-like			Calcineurin-like phosphoesterase domain, ApaH type		Serine/threonine-specific protein phosphatase/bis(5-nucleosyl)-tetraphosphatase		Serine/threonine-specific protein phosphatase/bis(5-nucleosyl)-tetraphosphatase			Serine/threonine-specific protein phosphatase/bis(5-nucleosyl)-tetraphosphatase	Metallo-dependent phosphatase-like						Myosin tail
OR	F_abd_up	F	abd	up	TRINITY_DN85546_c0_g1_i1|m.73784	-1.20493	2.30526	0.0265058																	Actin family				Actin, conserved site			Actin family
OR	F_abd_up	F	abd	up	TRINITY_DN84252_c4_g11_i1|m.64318	-1.20404	2.30384	0.0345257		FBgn0279040	Dwil\GK27174-PA	No_annotated_ortholog_in_Dmel					GO:0008270	ONTOLOGY: zinc ion binding							Zinc finger, ZZ-type				Zinc finger, ZZ-type	Zinc finger, ZZ-type		Zinc finger, ZZ-type			ZZ_NBR1_like
OR	F_abd_up	F	abd	up	TRINITY_DN93246_c2_g4_i4|m.10436	-1.19584	2.29078	0.00963264									GO:0000226	ONTOLOGY: microtubule cytoskeleton organization				Metallo-hydrolase/oxidoreductase superfamily			Microtubule associated protein Futsch
OR	F_abd_up	F	abd	up	TRINITY_DN91949_c6_g3_i1|m.39953	-1.19568	2.29053	5.04782e-08	FBgn0010482	FBgn0224140	l(2)01289	lethal (2) 01289	GO:0045454	ONTOLOGY: cell redox homeostasis			GO:0045454	ONTOLOGY: cell redox homeostasis	GO:0045454	ONTOLOGY: cell redox homeostasis					Thioredoxin domain					Thioredoxin domain			Thioredoxin-like superfamily		PDI_a_family, TRX_family				Myosin N-terminal SH3-like domain, Myosin head (motor domain)		Myosin heavy chain signature			Myosin motor domain profile.
OR	F_abd_up	F	abd	up	TRINITY_DN93996_c3_g3_i2|m.78414	-1.19222	2.28504	1.31321e-05														Immunoglobulin-like fold			Immunoglobulin I-set								Immunoglobulin-like domain superfamily		Ig				Associated with zinc fingers
OR	F_abd_up	F	abd	up	TRINITY_DN93187_c1_g2_i1|m.33748	-1.19043	2.28221	0.00052547	FBgn0264695	FBgn0220231	Mhc	Myosin heavy chain	GO:0003774,GO:0016459,GO:0042623,GO:0005524,GO:0006936,GO:0007517,GO:0007298,GO:0005703,GO:0030898,GO:0031672,GO:0030239,GO:0030241,GO:0007427,GO:0042803,GO:0040011,GO:0008307,GO:0030017,GO:0045214,GO:0007527,GO:0060361,GO:0071689,GO:0050821,GO:0042692,GO:0031033	ONTOLOGY: motor activity,myosin complex,ATPase activity, coupled,ATP binding,muscle contraction,muscle organ development,border follicle cell migration,polytene chromosome puff,actin-dependent ATPase activity,A band,myofibril assembly,skeletal muscle myosin thick filament assembly,epithelial cell migration, open tracheal system,protein homodimerization activity,locomotion,structural constituent o…	GO:0045214,GO:0030239,GO:0006936,GO:0071688,GO:0007015,GO:0060361,GO:0014866,GO:0007527,GO:0007010,GO:0007427,GO:0003012,GO:0016043	ONTOLOGY: sarcomere organization,myofibril assembly,muscle contraction,striated muscle myosin thick filament assembly,actin filament organization,flight,skeletal myofibril assembly,adult somatic muscle development,cytoskeleton organization,epithelial cell migration, open tracheal system,muscle system process,cellular component organization	GO:0005515,GO:0003774,GO:0005524,GO:0016459	ONTOLOGY: protein binding,motor activity,ATP binding,myosin complex							Myosin tail					IQ motif, EF-hand binding site, Myosin head, motor domain			P-loop containing nucleoside triphosphate hydrolase
OR	F_abd_up	F	abd	up	TRINITY_DN85327_c0_g1_i1|m.60797	-1.1876	2.27774	2.59635e-07
OR	F_abd_up	F	abd	up	TRINITY_DN88217_c1_g4_i2|m.37314	-1.18493	2.27352	0.00285313
OR	F_abd_up	F	abd	up	TRINITY_DN88505_c6_g3_i4|m.39256	-1.18488	2.27344	0.00348428
OR	F_abd_up	F	abd	up	TRINITY_DN93559_c6_g1_i13|m.25973	-1.18372	2.27162	0.0305466	FBgn0051140	FBgn0213499	CG31140	no_fullname	GO:0008152,GO:0003676,GO:0003951,GO:0007205,GO:0046331,GO:0005634,GO:0007186,GO:0016310,GO:0005737,GO:0070528,GO:0004143	ONTOLOGY: metabolic process,nucleic acid binding,NAD+ kinase activity,protein kinase C-activating G-protein coupled receptor signaling pathway,lateral inhibition,nucleus,G-protein coupled receptor signaling pathway,phosphorylation,cytoplasm,protein kinase C signaling,diacylglycerol kinase activity	GO:0007205,GO:0007267	ONTOLOGY: protein kinase C-activating G-protein coupled receptor signaling pathway,cell-cell signaling	GO:0004143,GO:0007205,GO:0007165,GO:0016301,GO:0003676,GO:0003951,GO:0008152	ONTOLOGY: diacylglycerol kinase activity,protein kinase C-activating G-protein coupled receptor signaling pathway,signal transduction,kinase activity,nucleic acid binding,NAD+ kinase activity,metabolic process	GO:0007205,GO:0007165	ONTOLOGY: protein kinase C-activating G-protein coupled receptor signaling pathway,signal transduction		Inorganic polyphosphate/ATP-NAD kinase, N-terminal			Diacylglycerol kinase, accessory domain, Ras-associating (RA) domain, Diacylglycerol kinase, catalytic domain					Diacylglycerol kinase, catalytic domain, Ras-associating (RA) domain		Diacylglycerol kinase, accessory domain, Ras-associating (RA) domain, Diacylglycerol kinase, catalytic domain	Ubiquitin-like domain superfamily, NAD kinase/diacylglycerol kinase-like domain superfamily, RNA-binding domain superfamily		RRM_SF				C2 domain, Synaptotagmin-like mitochondrial-lipid-binding domain					C2 domain profile.
OR	F_abd_up	F	abd	up	TRINITY_DN86801_c1_g2_i2|m.42403	-1.18319	2.27078	0.000234114	FBgn0032536		Ance-3	Ance-3	GO:0016020,GO:0006508,GO:0008241,GO:0016021,GO:0008237	ONTOLOGY: membrane,proteolysis,peptidyl-dipeptidase activity,integral component of membrane,metallopeptidase activity			GO:0006508,GO:0008237,GO:0008241,GO:0016020	ONTOLOGY: proteolysis,metallopeptidase activity,peptidyl-dipeptidase activity,membrane			Peptidase M2, peptidyl-dipeptidase A				Peptidase M2, peptidyl-dipeptidase A		Peptidase M2, peptidyl-dipeptidase A								M2_ACE				Formin Homology 2 Domain					Formin homology-2 (FH2) domain profile., Diaphanous autoregulatory domain (DAD) profile., Rho GTPase-binding/formin homology 3 (GBD/FH3) domain profile.
OR	F_abd_up	F	abd	up	TRINITY_DN88392_c2_g1_i2|m.9985	-1.1822	2.26923	0.0276973									GO:0000226	ONTOLOGY: microtubule cytoskeleton organization							Microtubule associated protein Futsch														Protein of unknown function (DUF725)
OR	F_abd_up	F	abd	up	TRINITY_DN93187_c1_g2_i5|m.33764	-1.18191	2.26877	0.000648768									GO:0003774,GO:0005524,GO:0016459,GO:0005515	ONTOLOGY: motor activity,ATP binding,myosin complex,protein binding							Myosin tail					Myosin head, motor domain, IQ motif, EF-hand binding site			P-loop containing nucleoside triphosphate hydrolase						Myofilin
OR	F_abd_up	F	abd	up	TRINITY_DN94038_c3_g3_i6|m.66254	-1.18025	2.26616	0.0379565									GO:0048786	ONTOLOGY: presynaptic active zone							Active zone protein ELKS														Protein SOGA
OR	F_abd_up	F	abd	up	TRINITY_DN84833_c0_g1_i2|m.67522	-1.17828	2.26306	0.0143304	FBgn0034151	FBgn0212737	CG15617	no_fullname	no_GO-tag	no_GO-annotation			GO:0005515	ONTOLOGY: protein binding							PDZ domain					PDZ domain		PDZ domain	PDZ superfamily		PDZ_signaling
OR	F_abd_up	F	abd	up	TRINITY_DN83996_c1_g2_i6|m.56611	-1.17813	2.26283	0.00604891		FBgn0212323	Dwil\GK10308-PA	No_annotated_ortholog_in_Dmel													Protein TsetseEP														Zinc finger, C3HC4 type (RING finger)					Zinc finger RING-type profile.
OR	F_abd_up	F	abd	up	TRINITY_DN90784_c0_g5_i3|m.64897	-1.17674	2.26066	0.00329773
OR	F_abd_up	F	abd	up	TRINITY_DN93187_c1_g2_i12|m.33789	-1.17667	2.26054	0.00086237	FBgn0264695	FBgn0220231	Mhc	Myosin heavy chain	GO:0003774,GO:0016459,GO:0042623,GO:0005524,GO:0006936,GO:0007517,GO:0007298,GO:0005703,GO:0030898,GO:0031672,GO:0030239,GO:0030241,GO:0007427,GO:0042803,GO:0040011,GO:0008307,GO:0030017,GO:0045214,GO:0007527,GO:0060361,GO:0071689,GO:0050821,GO:0042692,GO:0031033	ONTOLOGY: motor activity,myosin complex,ATPase activity, coupled,ATP binding,muscle contraction,muscle organ development,border follicle cell migration,polytene chromosome puff,actin-dependent ATPase activity,A band,myofibril assembly,skeletal muscle myosin thick filament assembly,epithelial cell migration, open tracheal system,protein homodimerization activity,locomotion,structural constituent o…	GO:0045214,GO:0030239,GO:0006936,GO:0071688,GO:0007015,GO:0060361,GO:0014866,GO:0007527,GO:0007010,GO:0007427,GO:0003012,GO:0016043	ONTOLOGY: sarcomere organization,myofibril assembly,muscle contraction,striated muscle myosin thick filament assembly,actin filament organization,flight,skeletal myofibril assembly,adult somatic muscle development,cytoskeleton organization,epithelial cell migration, open tracheal system,muscle system process,cellular component organization	GO:0003774,GO:0005524,GO:0016459,GO:0005515	ONTOLOGY: motor activity,ATP binding,myosin complex,protein binding							Myosin head, motor domain, Myosin tail					Myosin head, motor domain, IQ motif, EF-hand binding site		Myosin head, motor domain	P-loop containing nucleoside triphosphate hydrolase
OR	F_abd_up	F	abd	up	TRINITY_DN93613_c2_g3_i14|m.27288	-1.16879	2.24823	0.000212891																															Phorbol esters/diacylglycerol binding domain (C1 domain), Diacylglycerol kinase catalytic domain, Diacylglycerol kinase accessory domain, Ras association (RalGDS/AF-6) domain		Diacylglycerol/phorbol-ester binding signature		Zinc finger phorbol-ester/DAG-type signature.	DAG-kinase catalytic (DAGKc) domain profile., Zinc finger phorbol-ester/DAG-type profile., Ras-associating (RA) domain profile.
OR	F_abd_up	F	abd	up	TRINITY_DN92668_c2_g5_i18|m.16426	-1.16858	2.24791	0.00719645																									AH/BAR domain superfamily						Alpha-L-fucosidase C-terminal domain		Glycosyl hydrolase family 29 signature
OR	F_abd_up	F	abd	up	TRINITY_DN85121_c3_g2_i3|m.38014	-1.16494	2.24223	0.0274287																	Voltage-gated calcium channel subunit alpha, C-terminal
OR	F_abd_up	F	abd	up	TRINITY_DN89308_c2_g1_i6|m.25359	-1.16478	2.24198	0.00913539									GO:0004674,GO:0005524,GO:0006468,GO:0004672	ONTOLOGY: protein serine/threonine kinase activity,ATP binding,protein phosphorylation,protein kinase activity							Protein kinase, C-terminal, Protein kinase domain				Protein kinase, ATP binding site, Serine/threonine-protein kinase, active site	AGC-kinase, C-terminal, Protein kinase domain		Protein kinase domain, AGC-kinase, C-terminal	Protein kinase-like domain superfamily		STKc_nPKC_theta_like				Complement Clr-like EGF-like, Sushi repeat (SCR repeat), HYR domain, Coagulation Factor Xa inhibitory site, Calcium-binding EGF domain				EGF-like domain signature 2., Aspartic acid and asparagine hydroxylation site., Calcium-binding EGF-like domain signature.	EGF-like domain profile., Sushi/CCP/SCR domain profile., HYR domain profile.
OR	F_abd_up	F	abd	up	TRINITY_DN93780_c2_g2_i2|m.63081	-1.16127	2.23654	0.02785	FBgn0028704	FBgn0226782	Nckx30C	Nckx30C	GO:0055085,GO:0006816,GO:0031402,GO:0008273,GO:0005887,GO:0048812,GO:0030955,GO:0005262,GO:0006814,GO:0016021,GO:0005509,GO:0006874,GO:0048749	ONTOLOGY: transmembrane transport,calcium ion transport,sodium ion binding,calcium, potassium:sodium antiporter activity,integral component of plasma membrane,neuron projection morphogenesis,potassium ion binding,calcium channel activity,sodium ion transport,integral component of membrane,calcium ion binding,cellular calcium ion homeostasis,compound eye development	GO:0006874,GO:0007399,GO:0016043,GO:0006814	ONTOLOGY: cellular calcium ion homeostasis,nervous system development,cellular component organization,sodium ion transport	GO:0016021,GO:0055085,GO:0005515	ONTOLOGY: integral component of membrane,transmembrane transport,protein binding				WD40/YVTN repeat-like-containing domain superfamily			Sodium/calcium exchanger membrane region									Sodium/potassium/calcium exchanger
OR	F_abd_up	F	abd	up	TRINITY_DN86937_c1_g1_i2|m.36461	-1.15904	2.23309	0.0429241	FBgn0003961	FBgn0226599	Uro	Urate oxidase	GO:0004846,GO:0055114,GO:0006144,GO:0019428,GO:0005777,GO:0045471	ONTOLOGY: urate oxidase activity,oxidation-reduction process,purine nucleobase metabolic process,allantoin biosynthetic process,peroxisome,response to ethanol	GO:0043604	ONTOLOGY: amide biosynthetic process	GO:0004846,GO:0006144,GO:0055114	ONTOLOGY: urate oxidase activity,purine nucleobase metabolic process,oxidation-reduction process	GO:0006144	ONTOLOGY: purine nucleobase metabolic process					Uricase	Uricase	Uricase		Uricase, conserved site					Uricase	Uricase				Filamin/ABP280 repeat					Filamin/ABP280 repeat profile.
OR	F_abd_up	F	abd	up	TRINITY_DN85276_c3_g1_i4|m.26724	-1.15833	2.23199	0.0390531									GO:0005216,GO:0006811,GO:0016020,GO:0055085,GO:0005262,GO:0070588	ONTOLOGY: ion channel activity,ion transport,membrane,transmembrane transport,calcium channel activity,calcium ion transmembrane transport	GO:0070588	ONTOLOGY: calcium ion transmembrane transport					Ion transport domain		Transient receptor potential channel, canonical
OR	F_abd_up	F	abd	up	TRINITY_DN89308_c2_g1_i9|m.25362	-1.15656	2.22925	0.00832149	FBgn0259680	FBgn0218495	Pkcdelta	Protein kinase C delta	GO:0004697,GO:0005524,GO:0018105,GO:0006468,GO:0005886,GO:0035556,GO:0004674,GO:0005622	ONTOLOGY: protein kinase C activity,ATP binding,peptidyl-serine phosphorylation,protein phosphorylation,plasma membrane,intracellular signal transduction,protein serine/threonine kinase activity,intracellular			GO:0035556,GO:0004674,GO:0005524,GO:0006468,GO:0004672,GO:0004697	ONTOLOGY: intracellular signal transduction,protein serine/threonine kinase activity,ATP binding,protein phosphorylation,protein kinase activity,protein kinase C activity	GO:0007165	ONTOLOGY: signal transduction	Protein kinase C-like, phorbol ester/diacylglycerol-binding domain				Protein kinase, C-terminal, Protein kinase domain, Protein kinase C-like, phorbol ester/diacylglycerol-binding domain	Protein kinase C, delta/epsilon/eta/theta types	Diacylglycerol/phorbol-ester binding		Protein kinase C-like, phorbol ester/diacylglycerol-binding domain, Serine/threonine-protein kinase, active site, Protein kinase, ATP binding site	Protein kinase domain, Protein kinase C-like, phorbol ester/diacylglycerol-binding domain, AGC-kinase, C-terminal		AGC-kinase, C-terminal, Protein kinase C-like, phorbol ester/diacylglycerol-binding domain, Protein kinase domain	Protein kinase-like domain superfamily		C1				Tropomyosin		Proline rich extensin signature
OR	F_abd_up	F	abd	up	TRINITY_DN85998_c3_g1_i1|m.45309	-1.15532	2.22733	0.0375041																	Actin family		Actin family		Actin, conserved site, Actin/actin-like conserved site			Actin family			NBD_sugar-kinase_HSP70_actin				MAM domain, meprin/A5/mu, Protein tyrosine kinase, Glycine rich protein		Tyrosine kinase catalytic domain signature		Receptor tyrosine kinase class II signature., Protein kinases ATP-binding region signature., Tyrosine protein kinases specific active-site signature.	Protein kinase domain profile., MAM domain profile., LDL-receptor class A (LDLRA) domain profile.
OR	F_abd_up	F	abd	up	TRINITY_DN93780_c2_g2_i1|m.63080	-1.15484	2.22659	0.0350064	FBgn0028704	FBgn0226782	Nckx30C	Nckx30C	GO:0055085,GO:0006816,GO:0031402,GO:0008273,GO:0005887,GO:0048812,GO:0030955,GO:0005262,GO:0006814,GO:0016021,GO:0005509,GO:0006874,GO:0048749	ONTOLOGY: transmembrane transport,calcium ion transport,sodium ion binding,calcium, potassium:sodium antiporter activity,integral component of plasma membrane,neuron projection morphogenesis,potassium ion binding,calcium channel activity,sodium ion transport,integral component of membrane,calcium ion binding,cellular calcium ion homeostasis,compound eye development	GO:0006874,GO:0007399,GO:0016043,GO:0006814	ONTOLOGY: cellular calcium ion homeostasis,nervous system development,cellular component organization,sodium ion transport	GO:0016021,GO:0055085	ONTOLOGY: integral component of membrane,transmembrane transport							Sodium/calcium exchanger membrane region									Sodium/potassium/calcium exchanger
OR	F_abd_up	F	abd	up	TRINITY_DN92342_c4_g1_i5|m.4194	-1.15448	2.22604	0.000175636	FBgn0034860	FBgn0225020	CG9812	no_fullname	no_GO-tag	no_GO-annotation
OR	F_abd_up	F	abd	up	TRINITY_DN90784_c0_g4_i7|m.64898	-1.15401	2.22532	0.00506317																															Kunitz/Bovine pancreatic trypsin inhibitor domain, ADAM-TS Spacer 1, Thrombospondin type 1 domain		ADAM-TS family signature, Basic protease (Kunitz-type) inhibitor family signature		Pancreatic trypsin inhibitor (Kunitz) family signature.	Thrombospondin type-1 (TSP1) repeat profile., Pancreatic trypsin inhibitor (Kunitz) family profile.
OR	F_abd_up	F	abd	up	TRINITY_DN85121_c3_g2_i5|m.38015	-1.15247	2.22295	0.0349062																	Voltage-gated calcium channel subunit alpha, C-terminal														Leucine Rich Repeat, Leucine rich repeat					Leucine-rich repeat profile.
OR	F_abd_up	F	abd	up	TRINITY_DN88738_c6_g1_i1|m.66716	-1.15206	2.22231	1.09576e-05	FBgn0035490	FBgn0219773	CG1136	no_fullname	GO:0042302	ONTOLOGY: structural constituent of cuticle			GO:0042302	ONTOLOGY: structural constituent of cuticle												Insect cuticle protein									NADH-ubiquinone oxidoreductase-G iron-sulfur binding region, 2Fe-2S iron-sulfur cluster binding domain				Respiratory-chain NADH dehydrogenase 75 Kd subunit signature 2., Respiratory-chain NADH dehydrogenase 75 Kd subunit signature 3.	His(Cys)3-ligated-type [4Fe-4S] domain profile.
OR	F_abd_up	F	abd	up	TRINITY_DN76422_c0_g1_i1|m.21800	-1.1489	2.21744	0.00126561	FBgn0030562	FBgn0212330	CG9400	no_fullname	GO:0008150,GO:0005576,GO:0003674	ONTOLOGY: biological_process,extracellular region,molecular_function								CAP superfamily			CAP domain	Venom allergen 3, insect						CAP domain	CAP superfamily		SCP_euk
OR	F_abd_up	F	abd	up	TRINITY_DN88505_c6_g3_i5|m.39257	-1.14889	2.21743	0.00526069																															Attacin, C-terminal region
OR	F_abd_up	F	abd	up	TRINITY_DN93559_c6_g1_i18|m.25978	-1.14705	2.21461	0.0129603	FBgn0051140	FBgn0213499	CG31140	no_fullname	GO:0008152,GO:0003676,GO:0003951,GO:0007205,GO:0046331,GO:0005634,GO:0007186,GO:0016310,GO:0005737,GO:0070528,GO:0004143	ONTOLOGY: metabolic process,nucleic acid binding,NAD+ kinase activity,protein kinase C-activating G-protein coupled receptor signaling pathway,lateral inhibition,nucleus,G-protein coupled receptor signaling pathway,phosphorylation,cytoplasm,protein kinase C signaling,diacylglycerol kinase activity	GO:0007205,GO:0007267	ONTOLOGY: protein kinase C-activating G-protein coupled receptor signaling pathway,cell-cell signaling	GO:0007165,GO:0016301,GO:0035556,GO:0003951,GO:0008152,GO:0004143,GO:0007205,GO:0003676	ONTOLOGY: signal transduction,kinase activity,intracellular signal transduction,NAD+ kinase activity,metabolic process,diacylglycerol kinase activity,protein kinase C-activating G-protein coupled receptor signaling pathway,nucleic acid binding	GO:0007205,GO:0007165	ONTOLOGY: protein kinase C-activating G-protein coupled receptor signaling pathway,signal transduction	Protein kinase C-like, phorbol ester/diacylglycerol-binding domain	Inorganic polyphosphate/ATP-NAD kinase, N-terminal			Protein kinase C-like, phorbol ester/diacylglycerol-binding domain, Diacylglycerol kinase, catalytic domain, Diacylglycerol kinase, accessory domain, Ras-associating (RA) domain		Diacylglycerol/phorbol-ester binding		Protein kinase C-like, phorbol ester/diacylglycerol-binding domain	Diacylglycerol kinase, catalytic domain, Protein kinase C-like, phorbol ester/diacylglycerol-binding domain, Ras-associating (RA) domain		Ras-associating (RA) domain, Diacylglycerol kinase, accessory domain, Diacylglycerol kinase, catalytic domain, Protein kinase C-like, phorbol ester/diacylglycerol-binding domain	NAD kinase/diacylglycerol kinase-like domain superfamily, Ubiquitin-like domain superfamily, RNA-binding domain superfamily		C1, RRM_SF				ADAM-TS Spacer 1, Reprolysin (M12B) family zinc metalloprotease, Thrombospondin type 1 domain, Reprolysin family propeptide		ADAM-TS family signature			ADAM type metalloprotease domain profile., Thrombospondin type-1 (TSP1) repeat profile.
OR	F_abd_up	F	abd	up	TRINITY_DN91946_c10_g2_i3|m.40301	-1.14683	2.21426	3.77128e-08									GO:0005515	ONTOLOGY: protein binding			Calponin homology domain	Calponin-like domain superfamily			Calponin homology domain				Actinin-type actin-binding domain, conserved site	Calponin homology domain		Calponin homology domain	Calponin-like domain superfamily		CH
OR	F_abd_up	F	abd	up	TRINITY_DN86746_c6_g1_i1|m.19097	-1.14253	2.20768	0.00139451																															Haemolymph juvenile hormone binding protein (JHBP)
OR	F_abd_up	F	abd	up	TRINITY_DN22002_c0_g2_i1|m.20315	-1.14204	2.20693	0.0267104		FBgn0212323	Dwil\GK10308-PA	No_annotated_ortholog_in_Dmel													Protein TsetseEP														Ecdysteroid kinase
OR	F_abd_up	F	abd	up	TRINITY_DN92823_c2_g1_i10|m.5938	-1.14124	2.20571	0.0355661	FBgn0052333	FBgn0223161	CG32333	no_fullname	GO:0052689,GO:0044255	ONTOLOGY: carboxylic ester hydrolase activity,cellular lipid metabolic process								Alpha/Beta hydrolase fold			Domain of unknown function DUF676, lipase-like, Protein FAM135								Alpha/Beta hydrolase fold						Mitochondrial carrier protein					Solute carrier (Solcar) repeat profile.
OR	F_abd_up	F	abd	up	TRINITY_DN92342_c4_g1_i3|m.4192	-1.13843	2.20142	0.000189048	FBgn0034860		CG9812	no_fullname	no_GO-tag	no_GO-annotation
OR	F_abd_up	F	abd	up	TRINITY_DN88505_c6_g3_i9|m.39259	-1.13807	2.20087	0.00559632																															Male sterility protein
OR	F_abd_up	F	abd	up	TRINITY_DN94111_c2_g1_i2|m.45018	-1.13602	2.19773	0.0293975	FBgn0011286	FBgn0222674	RyR	Ryanodine receptor	GO:0005219,GO:0016021,GO:0005509,GO:0006816,GO:0006936,GO:0072347,GO:0005886,GO:0060047,GO:0035206,GO:0051209	ONTOLOGY: ryanodine-sensitive calcium-release channel activity,integral component of membrane,calcium ion binding,calcium ion transport,muscle contraction,response to anesthetic,plasma membrane,heart contraction,regulation of hemocyte proliferation,release of sequestered calcium ion into cytosol	GO:0006936,GO:0006874,GO:0060047,GO:0003012,GO:0046907	ONTOLOGY: muscle contraction,cellular calcium ion homeostasis,heart contraction,muscle system process,intracellular transport	GO:0005216,GO:0006811,GO:0016020,GO:0055085,GO:0005515,GO:0005262,GO:0070588,GO:0005219,GO:0006874,GO:0016021	ONTOLOGY: ion channel activity,ion transport,membrane,transmembrane transport,protein binding,calcium channel activity,calcium ion transmembrane transport,ryanodine-sensitive calcium-release channel activity,cellular calcium ion homeostasis,integral component of membrane	GO:0070588	ONTOLOGY: calcium ion transmembrane transport	Ryanodine receptor, SPRY domain 3	IP3 receptor type 1 binding core, RIH domain superfamily			Ion transport domain, RyR/IP3R Homology associated domain, SPRY domain, RIH domain, Ryanodine Receptor TM 4-6, Ryanodine receptor Ryr					B30.2/SPRY domain		SPRY domain	IP3 receptor type 1 binding core, RIH domain superfamily, EF-hand domain pair		SPRY3_RyR
OR	F_abd_up	F	abd	up	TRINITY_DN90858_c0_g1_i10|m.72935	-1.1352	2.19649	0.00110242	FBgn0022160	FBgn0222793	Gpo-1	Glycerophosphate oxidase-1	GO:0006071,GO:0009331,GO:0005509,GO:0007629,GO:0004368,GO:0005743,GO:0005739,GO:0006127	ONTOLOGY: glycerol metabolic process,glycerol-3-phosphate dehydrogenase complex,calcium ion binding,flight behavior,glycerol-3-phosphate dehydrogenase activity,mitochondrial inner membrane,mitochondrion,glycerophosphate shuttle	GO:0007629	ONTOLOGY: flight behavior	GO:0005509,GO:0004368,GO:0006072,GO:0009331,GO:0055114,GO:0016491	ONTOLOGY: calcium ion binding,glycerol-3-phosphate dehydrogenase activity,glycerol-3-phosphate metabolic process,glycerol-3-phosphate dehydrogenase complex,oxidation-reduction process,oxidoreductase activity			EF-hand domain	FAD/NAD(P)-binding domain superfamily			FAD dependent oxidoreductase, Alpha-glycerophosphate oxidase, C-terminal, EF-hand domain		FAD-dependent glycerol-3-phosphate dehydrogenase		FAD-dependent glycerol-3-phosphate dehydrogenase, EF-Hand 1, calcium-binding site	EF-hand domain		EF-hand domain	EF-hand domain pair, FAD/NAD(P)-binding domain superfamily		EFh				NAC domain					NAC A/B domain profile.
OR	F_abd_up	F	abd	up	TRINITY_DN88217_c1_g5_i2|m.37315	-1.13338	2.19372	0.00595931																															Tropomyosin		Tropomyosin signature
OR	F_abd_up	F	abd	up	TRINITY_DN73265_c0_g1_i1|m.9455	-1.13098	2.19007	0.0372037
OR	F_abd_up	F	abd	up	TRINITY_DN63479_c0_g1_i1|m.7897	-1.13049	2.18933	0.0330751	FBgn0035929	FBgn0219467	CG13311	no_fullname	no_GO-tag	no_GO-annotation
OR	F_abd_up	F	abd	up	TRINITY_DN90299_c0_g2_i6|m.2309	-1.1286	2.18647	0.0208906																															Protein of unknown function (DUF 659), hAT family C-terminal dimerisation region, BED zinc finger					Zinc finger BED-type profile.
OR	F_abd_up	F	abd	up	TRINITY_DN87084_c0_g1_i2|m.36344	-1.12783	2.1853	0.02265	FBgn0026255	FBgn0217438	clumsy	clumsy	GO:0005234,GO:0006811,GO:0005886,GO:0015277,GO:0060025	ONTOLOGY: extracellular-glutamate-gated ion channel activity,ion transport,plasma membrane,kainate selective glutamate receptor activity,regulation of synaptic activity	GO:0007267	ONTOLOGY: cell-cell signaling	GO:0004872,GO:0005216,GO:0006811,GO:0016020,GO:0004970,GO:0005234	ONTOLOGY: receptor activity,ion channel activity,ion transport,membrane,ionotropic glutamate receptor activity,extracellular-glutamate-gated ion channel activity							Receptor, ligand binding region, Ionotropic glutamate receptor, L-glutamate and glycine-binding domain		Ionotropic glutamate receptor, metazoa					Ionotropic glutamate receptor, Ionotropic glutamate receptor, L-glutamate and glycine-binding domain	Periplasmic binding protein-like I		PBP1_iGluR_Kainate, PBP2_iGluR_Kainate
OR	F_abd_up	F	abd	up	TRINITY_DN94117_c0_g2_i8|m.44738	-1.1257	2.18208	0.00146317
OR	F_abd_up	F	abd	up	TRINITY_DN91819_c2_g1_i5|m.82407	-1.12493	2.18091	0.0428963									GO:0005886,GO:0007155,GO:0005509,GO:0016020,GO:0007156	ONTOLOGY: plasma membrane,cell adhesion,calcium ion binding,membrane,homophilic cell adhesion via plasma membrane adhesion molecules	GO:0007156,GO:0007155	ONTOLOGY: homophilic cell adhesion via plasma membrane adhesion molecules,cell adhesion					Cadherin		Cadherin		Cadherin conserved site			Cadherin	Cadherin-like		Cadherin_repeat				Immunoglobulin I-set domain					Ig-like domain profile.
OR	F_abd_up	F	abd	up	TRINITY_DN93989_c2_g1_i1|m.77763	-1.12411	2.17967	0.0380027									GO:0005515	ONTOLOGY: protein binding			Fibronectin type III	Immunoglobulin-like fold			Fibronectin type III, Immunoglobulin-like domain, Immunoglobulin I-set					Immunoglobulin-like domain, Fibronectin type III		Fibronectin type III, Immunoglobulin subtype 2, Immunoglobulin V-set domain	Immunoglobulin-like domain superfamily, Fibronectin type III superfamily		Ig, FN3				Cytochrome C1 family		Cytochrome C1 signature			Cytochrome c family profile.
OR	F_abd_up	F	abd	up	TRINITY_DN92996_c1_g5_i7|m.31375	-1.12276	2.17763	0.0467499														Aspartic peptidase domain superfamily											Aspartic peptidase domain superfamily		RT_LTR				Transmembrane amino acid transporter protein
OR	F_abd_up	F	abd	up	TRINITY_DN92342_c4_g1_i6|m.4195	-1.12151	2.17575	2.19026e-05	FBgn0034860	FBgn0225020	CG9812	no_fullname	no_GO-tag	no_GO-annotation																									PDZ domain (Also known as DHR or GLGF)					PDZ domain profile.
OR	F_abd_up	F	abd	up	TRINITY_DN92390_c1_g1_i18|m.4619	-1.12016	2.17371	0.0172352	FBgn0051374	FBgn0213803	sals	sarcomere length short	GO:0030838,GO:0051015,GO:0005865,GO:0060297	ONTOLOGY: positive regulation of actin filament polymerization,actin filament binding,striated muscle thin filament,regulation of sarcomere organization	GO:0045214,GO:0030239,GO:0007015,GO:0060297,GO:0007010,GO:0016043,GO:0051495	ONTOLOGY: sarcomere organization,myofibril assembly,actin filament organization,regulation of sarcomere organization,cytoskeleton organization,cellular component organization,positive regulation of cytoskeleton organization	GO:0003779	ONTOLOGY: actin binding												WH2 domain		WH2 domain
OR	F_abd_up	F	abd	up	TRINITY_DN93859_c1_g1_i2|m.14536	-1.11891	2.17182	0.000193043														Immunoglobulin-like fold			Immunoglobulin-like domain, Immunoglobulin I-set					Immunoglobulin-like domain		Immunoglobulin subtype 2	Immunoglobulin-like domain superfamily		Ig				Tropomyosin		Tropomyosin signature
OR	F_abd_up	F	abd	up	TRINITY_DN83173_c0_g3_i2|m.84888	-1.11879	2.17164	1.47085e-07									GO:0005509	ONTOLOGY: calcium ion binding							EGF-like calcium-binding domain				EGF-like calcium-binding, conserved site, EGF-like, conserved site, EGF-type aspartate/asparagine hydroxylation site	EGF-like domain		Follistatin-like, N-terminal, Cysteine-rich repeat, EGF-like domain, EGF-like calcium-binding domain	Growth factor receptor cysteine-rich domain superfamily		EGF_CA									WH2 domain profile.
OR	F_abd_up	F	abd	up	TRINITY_DN92401_c1_g2_i17|m.54231	-1.11827	2.17087	0.00914547									GO:0016020,GO:0005515,GO:0005219,GO:0006816,GO:0005262,GO:0070588	ONTOLOGY: membrane,protein binding,ryanodine-sensitive calcium-release channel activity,calcium ion transport,calcium channel activity,calcium ion transmembrane transport	GO:0070588	ONTOLOGY: calcium ion transmembrane transport	Ryanodine receptor, SPRY domain 1	IP3 receptor type 1 binding core, RIH domain superfamily			MIR motif, Ryanodine receptor Ryr, Inositol 1,4,5-trisphosphate/ryanodine receptor, RIH domain, SPRY domain		Ryanodine receptor			B30.2/SPRY domain, MIR motif		MIR motif, SPRY domain	Concanavalin A-like lectin/glucanase domain superfamily, Mir domain superfamily		SPRY1_RyR
OR	F_abd_up	F	abd	up	TRINITY_DN93136_c3_g2_i12|m.33467	-1.11826	2.17086	0.000509848														Immunoglobulin-like fold			Immunoglobulin I-set					Immunoglobulin-like domain		Immunoglobulin subtype, Immunoglobulin subtype 2	Immunoglobulin-like domain superfamily		Ig				Immunoglobulin domain, Fibronectin type III domain, Immunoglobulin I-set domain					Ig-like domain profile., Fibronectin type-III domain profile.
OR	F_abd_up	F	abd	up	TRINITY_DN91819_c2_g1_i2|m.82402	-1.11779	2.17014	0.0318132									GO:0005509,GO:0016020,GO:0005886,GO:0007155,GO:0007156	ONTOLOGY: calcium ion binding,membrane,plasma membrane,cell adhesion,homophilic cell adhesion via plasma membrane adhesion molecules	GO:0007156,GO:0007155	ONTOLOGY: homophilic cell adhesion via plasma membrane adhesion molecules,cell adhesion					Cadherin		Cadherin		Cadherin conserved site			Cadherin	Cadherin-like		Cadherin_repeat				EGF domain				EGF-like domain signature 2.	EGF-like domain profile.
OR	F_abd_up	F	abd	up	TRINITY_DN93136_c3_g2_i19|m.33477	-1.11615	2.16768	0.000498929														Immunoglobulin-like fold			Immunoglobulin I-set					Immunoglobulin-like domain		Immunoglobulin subtype, Immunoglobulin subtype 2	Immunoglobulin-like domain superfamily		Ig
OR	F_abd_up	F	abd	up	TRINITY_DN92748_c2_g1_i8|m.45525	-1.116	2.16745	0.0365321																	Spondin, N-terminal					Spondin, N-terminal									Animal haem peroxidase, Immunoglobulin I-set domain, von Willebrand factor type C domain, Immunoglobulin domain, Leucine rich repeat		Animal haem peroxidase signature		VWFC domain signature.	Ig-like domain profile., Leucine-rich repeat profile., Animal heme peroxidase superfamily profile., VWFC domain profile.
OR	F_abd_up	F	abd	up	TRINITY_DN92995_c0_g3_i14|m.30929	-1.1154	2.16656	0.00363307	FBgn0039897	FBgn0215684	CG1674	no_fullname	GO:0015629,GO:0030018,GO:0005634,GO:0032233,GO:0003779	ONTOLOGY: actin cytoskeleton,Z disc,nucleus,positive regulation of actin filament bundle assembly,actin binding	GO:0007015,GO:0007010,GO:0016043,GO:0051495	ONTOLOGY: actin filament organization,cytoskeleton organization,cellular component organization,positive regulation of cytoskeleton organization																							AMP-binding enzyme				Putative AMP-binding domain signature.	Carrier protein (CP) domain profile.
OR	F_abd_up	F	abd	up	TRINITY_DN93956_c2_g1_i10|m.78075	-1.11326	2.16335	0.000499807									GO:0005509	ONTOLOGY: calcium ion binding							EGF domain				EGF-like, conserved site	EGF-like domain		Follistatin-like, N-terminal, EGF-like calcium-binding domain, EGF-like domain							Actin				Actins signature 2.
OR	F_abd_up	F	abd	up	TRINITY_DN80657_c0_g2_i3|m.68756	-1.11316	2.16319	0.0323539																															Voltage-gated calcium channel subunit alpha, C-term
OR	F_abd_up	F	abd	up	TRINITY_DN93599_c3_g2_i2|m.26539	-1.11284	2.1627	0.0376348	FBgn0052521	FBgn0221933	CG32521	no_fullname	no_GO-tag	no_GO-annotation																									Myosin N-terminal SH3-like domain, Myosin head (motor domain)		Myosin heavy chain signature			Myosin motor domain profile.
OR	F_abd_up	F	abd	up	TRINITY_DN85891_c0_g1_i1|m.20509	-1.11264	2.16241	0.00997507	FBgn0085491	FBgn0278639	CG34462	no_fullname	GO:0005214,GO:0040003,GO:0031012,GO:0008010	ONTOLOGY: structural constituent of chitin-based cuticle,chitin-based cuticle development,extracellular matrix,structural constituent of chitin-based larval cuticle	GO:0040003	ONTOLOGY: chitin-based cuticle development	GO:0042302	ONTOLOGY: structural constituent of cuticle							Insect cuticle protein					Insect cuticle protein
OR	F_abd_up	F	abd	up	TRINITY_DN88060_c3_g1_i2|m.11969	-1.11018	2.15873	0.0368204																	Protein of unknown function DUF227							CHK kinase-like	Protein kinase-like domain superfamily						Thioredoxin					Thioredoxin domain profile.
OR	F_abd_up	F	abd	up	TRINITY_DN93136_c3_g2_i9|m.33457	-1.10873	2.15656	0.000188603			uncharacterized protein Dsimw501_GD13415, isoform I						GO:0005515	ONTOLOGY: protein binding			Fibronectin type III	Immunoglobulin-like fold			Fibronectin type III, SH3 domain, Immunoglobulin I-set					Immunoglobulin-like domain, SH3 domain, Fibronectin type III		Fibronectin type III, Immunoglobulin subtype, Immunoglobulin subtype 2, SH3 domain	Immunoglobulin-like domain superfamily, Fibronectin type III superfamily, SH3-like domain superfamily		Ig, FN3, SH3_p47phox_like				Tropomyosin		Tropomyosin signature		Tropomyosins signature.
OR	F_abd_up	F	abd	up	TRINITY_DN87895_c2_g1_i2|m.68958	-1.10793	2.15536	0.00675702		FBgn0219132	Dwil\GK17133-PA	No_annotated_ortholog_in_Dmel					GO:0000166,GO:0004812,GO:0005524,GO:0006418,GO:0003676,GO:0004816,GO:0005737,GO:0006421	ONTOLOGY: nucleotide binding,aminoacyl-tRNA ligase activity,ATP binding,tRNA aminoacylation for protein translation,nucleic acid binding,asparagine-tRNA ligase activity,cytoplasm,asparaginyl-tRNA aminoacylation							Aminoacyl-tRNA synthetase, class II (D/K/N), OB-fold nucleic acid binding domain, AA-tRNA synthetase-type		Aspartyl/Asparaginyl-tRNA synthetase, class IIb			Aminoacyl-tRNA synthetase, class II			Nucleic acid-binding, OB-fold	Asparagine-tRNA ligase	AsxRS_core, AsnRS_cyto_like_N				Uricase		Uricase signature	URICASE OXIDOREDUCTASE URATE OXIDASE METABOLISM PURINE PEROXISOME ACETYLATION II DIRECT	Uricase signature.					urate_oxi: urate oxidase
OR	F_abd_up	F	abd	up	TRINITY_DN87328_c1_g1_i2|m.76295	-1.10729	2.15441	0.00758286	FBgn0032601	FBgn0220230	yellow-b	yellow-b	GO:0042438,GO:0048067	ONTOLOGY: melanin biosynthetic process,cuticle pigmentation	GO:0042438	ONTOLOGY: melanin biosynthetic process						Six-bladed beta-propeller, TolB-like			Major royal jelly protein/protein yellow		Major royal jelly protein/protein yellow												Trypsin				Serine proteases, trypsin family, serine active site.	Serine proteases, trypsin domain profile.
OR	F_abd_up	F	abd	up	TRINITY_DN92401_c1_g2_i14|m.54229	-1.10719	2.15425	0.00713962									GO:0005515,GO:0016020,GO:0005262,GO:0070588,GO:0005219,GO:0006816	ONTOLOGY: protein binding,membrane,calcium channel activity,calcium ion transmembrane transport,ryanodine-sensitive calcium-release channel activity,calcium ion transport	GO:0070588	ONTOLOGY: calcium ion transmembrane transport	Ryanodine receptor, SPRY domain 1	IP3 receptor type 1 binding core, RIH domain superfamily			RIH domain, Inositol 1,4,5-trisphosphate/ryanodine receptor, Ryanodine receptor Ryr, SPRY domain, MIR motif		Ryanodine receptor			B30.2/SPRY domain, MIR motif		SPRY domain, MIR motif	Concanavalin A-like lectin/glucanase domain superfamily, Mir domain superfamily		SPRY1_RyR				Neuronal voltage-dependent calcium channel alpha 2acd, von Willebrand factor type A domain, VWA N-terminal					VWFA domain profile.
OR	F_abd_up	F	abd	up	TRINITY_DN91819_c2_g1_i6|m.82408	-1.10598	2.15245	0.00972876	FBgn0284247	FBgn0226587	ds	dachsous	GO:0007156,GO:0001736,GO:0001737,GO:0016339,GO:0090176,GO:0005515,GO:0035222,GO:0007164,GO:0090251,GO:0044331,GO:0005509,GO:0030010,GO:0004872,GO:0035159,GO:0045296,GO:0045198,GO:0042067,GO:0007476,GO:0008283,GO:0045317,GO:0007157,GO:0016327,GO:0035332,GO:0048592,GO:0005887,GO:0098609,GO:0018149,GO:0007480,GO:0016318,GO:0000904,GO:0050839,GO:0004871,GO:0016021,GO:0090175,GO:0016337	ONTOLOGY: homophilic cell adhesion via plasma membrane adhesion molecules,establishment of planar polarity,establishment of imaginal disc-derived wing hair orientation,calcium-dependent cell-cell adhesion via plasma membrane cell adhesion molecules,microtubule cytoskeleton organization involved in establishment of planar polarity,protein binding,wing disc pattern formation,establishment of tissue…	GO:0007399,GO:0007010,GO:0016043,GO:0007157	ONTOLOGY: nervous system development,cytoskeleton organization,cellular component organization,heterophilic cell-cell adhesion via plasma membrane cell adhesion molecules	GO:0005509,GO:0016020,GO:0005886,GO:0007155,GO:0007156	ONTOLOGY: calcium ion binding,membrane,plasma membrane,cell adhesion,homophilic cell adhesion via plasma membrane adhesion molecules	GO:0007156,GO:0007155	ONTOLOGY: homophilic cell adhesion via plasma membrane adhesion molecules,cell adhesion		Catenin binding domain superfamily			Cadherin		Cadherin		Cadherin conserved site			Cadherin	Cadherin-like		Cadherin_repeat				RhoGAP domain, START domain					START domain profile., Rho GTPase-activating proteins domain profile.
OR	F_abd_up	F	abd	up	TRINITY_DN94209_c2_g1_i1|m.61552	-1.10518	2.15125	0.0473724																											RT_LTR				HOIP UBA domain pair				Zinc finger RanBP2-type signature.
OR	F_abd_up	F	abd	up	TRINITY_DN91427_c0_g1_i1|m.41422	-1.10442	2.15012	0.0357272	FBgn0038653		CG18208	no_fullname	GO:0007267,GO:0032795,GO:0007186,GO:0005887,GO:0071880,GO:0008227,GO:0004935	ONTOLOGY: cell-cell signaling,heterotrimeric G-protein binding,G-protein coupled receptor signaling pathway,integral component of plasma membrane,adenylate cyclase-activating adrenergic receptor signaling pathway,G-protein coupled amine receptor activity,adrenergic receptor activity	GO:0007267	ONTOLOGY: cell-cell signaling	GO:0004930,GO:0007186,GO:0016021	ONTOLOGY: G-protein coupled receptor activity,G-protein coupled receptor signaling pathway,integral component of membrane	GO:0007165	ONTOLOGY: signal transduction					G protein-coupled receptor, rhodopsin-like		G protein-coupled receptor, rhodopsin-like		G protein-coupled receptor, rhodopsin-like	GPCR, rhodopsin-like, 7TM					7tmA_alpha2_AR				Alpha-L-fucosidase, Alpha-L-fucosidase C-terminal domain		Glycosyl hydrolase family 29 signature
OR	F_abd_up	F	abd	up	TRINITY_DN92055_c0_g1_i1|m.68507	-1.09889	2.14189	0.00016402																															Protein kinase domain				Protein kinases ATP-binding region signature., MAP kinase signature.	Protein kinase domain profile.
OR	F_abd_up	F	abd	up	TRINITY_DN87888_c2_g2_i1|m.69143	-1.09877	2.14172	0.0100984			uncharacterized protein LOC6642922																												Raf-like Ras-binding domain, RhoGEF domain				Dbl homology (DH) domain signature.	Ras-binding domain (RBD) profile., PH domain profile., Dbl homology (DH) domain profile., PDZ domain profile.
OR	F_abd_up	F	abd	up	TRINITY_DN90600_c1_g1_i3|m.30242	-1.09716	2.13933	0.0226136	FBgn0001216	FBgn0222313	Hsc70-1	Heat shock protein cognate 1	GO:0005739,GO:0006457	ONTOLOGY: mitochondrion,protein folding								Heat shock protein 70kD, peptide-binding domain superfamily, Heat shock protein 70kD, C-terminal domain superfamily			Heat shock protein 70 family		Heat shock protein 70 family		Heat shock protein 70, conserved site				Heat shock protein 70kD, peptide-binding domain superfamily, Heat shock protein 70kD, C-terminal domain superfamily		HSPA1-2_6-8-like_NBD
OR	F_abd_up	F	abd	up	TRINITY_DN94038_c3_g3_i13|m.66261	-1.09231	2.13214	0.0494826	FBgn0259246	FBgn0223806	brp	bruchpilot	GO:0048167,GO:0007614,GO:0048790,GO:0007268,GO:0007269,GO:0048788,GO:0042734,GO:0007274,GO:0031594,GO:0048789,GO:0008344,GO:0048786,GO:0007615	ONTOLOGY: regulation of synaptic plasticity,short-term memory,maintenance of presynaptic active zone structure,chemical synaptic transmission,neurotransmitter secretion,cytoskeleton of presynaptic active zone,presynaptic membrane,neuromuscular synaptic transmission,neuromuscular junction,cytoskeletal matrix organization at active zone,adult locomotory behavior,presynaptic active zone,anesthesia-r…	GO:0007010,GO:0016043,GO:0030865,GO:0007267	ONTOLOGY: cytoskeleton organization,cellular component organization,cortical cytoskeleton organization,cell-cell signaling	GO:0048786	ONTOLOGY: presynaptic active zone							Active zone protein ELKS
OR	F_abd_up	F	abd	up	TRINITY_DN93996_c3_g4_i1|m.78416	-1.09135	2.13073	6.07573e-05														Immunoglobulin-like fold			Immunoglobulin I-set					Immunoglobulin-like domain		Immunoglobulin subtype 2	Immunoglobulin-like domain superfamily		Ig
OR	F_abd_up	F	abd	up	TRINITY_DN91427_c0_g1_i3|m.41424	-1.08973	2.12835	0.0293975	FBgn0038653		CG18208	no_fullname	GO:0007267,GO:0032795,GO:0007186,GO:0005887,GO:0071880,GO:0008227,GO:0004935	ONTOLOGY: cell-cell signaling,heterotrimeric G-protein binding,G-protein coupled receptor signaling pathway,integral component of plasma membrane,adenylate cyclase-activating adrenergic receptor signaling pathway,G-protein coupled amine receptor activity,adrenergic receptor activity	GO:0007267	ONTOLOGY: cell-cell signaling	GO:0004930,GO:0007186,GO:0016021	ONTOLOGY: G-protein coupled receptor activity,G-protein coupled receptor signaling pathway,integral component of membrane	GO:0007165	ONTOLOGY: signal transduction					G protein-coupled receptor, rhodopsin-like		G protein-coupled receptor, rhodopsin-like		G protein-coupled receptor, rhodopsin-like	GPCR, rhodopsin-like, 7TM					7tmA_alpha2_AR				Protein of unknown function (DUF1213)
OR	F_abd_up	F	abd	up	TRINITY_DN92726_c1_g2_i37|m.46345	-1.0887	2.12682	0.0469206									GO:0005509	ONTOLOGY: calcium ion binding											EGF-like, conserved site	EGF-like domain		EGF-like domain, EGF-like calcium-binding domain
OR	F_abd_up	F	abd	up	TRINITY_DN93492_c4_g1_i10|m.59581	-1.08788	2.12561	0.03836	FBgn0003386	FBgn0216652	Shaw	Shaker cognate w	GO:0008076,GO:0051260,GO:0055085,GO:0005249,GO:0006813,GO:0005886,GO:0030431,GO:0022843	ONTOLOGY: voltage-gated potassium channel complex,protein homooligomerization,transmembrane transport,voltage-gated potassium channel activity,potassium ion transport,plasma membrane,sleep,voltage-gated cation channel activity	GO:0016043	ONTOLOGY: cellular component organization	GO:0005249,GO:0006813,GO:0008076,GO:0005515,GO:0051260,GO:0005216,GO:0006811,GO:0016020,GO:0055085	ONTOLOGY: voltage-gated potassium channel activity,potassium ion transport,voltage-gated potassium channel complex,protein binding,protein homooligomerization,ion channel activity,ion transport,membrane,transmembrane transport							Potassium channel tetramerisation-type BTB domain, Ion transport domain		Potassium channel, voltage dependent, Kv3, Voltage-gated potassium channel					BTB/POZ domain	SKP1/BTB/POZ domain superfamily						Dehydrogenase E1 component
OR	F_abd_up	F	abd	up	TRINITY_DN93593_c1_g1_i1|m.26194	-1.08781	2.12551	0.00557086
OR	F_abd_up	F	abd	up	TRINITY_DN93136_c3_g2_i20|m.33479	-1.08236	2.1175	0.000749063														Immunoglobulin-like fold			Immunoglobulin I-set					Immunoglobulin-like domain		Immunoglobulin subtype, Immunoglobulin subtype 2	Immunoglobulin-like domain superfamily		Ig				C2 domain					C2 domain profile.
OR	F_abd_up	F	abd	up	TRINITY_DN92967_c3_g2_i6|m.31327	-1.08154	2.1163	0.00358337																															4.1 protein C-terminal domain (CTD)
OR	F_abd_up	F	abd	up	TRINITY_DN91946_c10_g2_i5|m.40303	-1.07993	2.11393	5.60517e-07	FBgn0000667		Actn	alpha actinin	GO:0005509,GO:0003779,GO:0007629,GO:0005515,GO:0051017,GO:0045214,GO:0030018,GO:0007016,GO:0051015,GO:0031532,GO:0005925	ONTOLOGY: calcium ion binding,actin binding,flight behavior,protein binding,actin filament bundle assembly,sarcomere organization,Z disc,cytoskeletal anchoring at plasma membrane,actin filament binding,actin cytoskeleton reorganization,focal adhesion	GO:0045214,GO:0030239,GO:0007015,GO:0007629,GO:0007010,GO:0045185,GO:0016043,GO:0007016	ONTOLOGY: sarcomere organization,myofibril assembly,actin filament organization,flight behavior,cytoskeleton organization,maintenance of protein location,cellular component organization,cytoskeletal anchoring at plasma membrane	GO:0005509,GO:0005515	ONTOLOGY: calcium ion binding,protein binding			EF-hand domain, Calponin homology domain	Calponin-like domain superfamily			EF-hand, Ca insensitive, Spectrin repeat, Calponin homology domain, EF-hand domain				EF-Hand 1, calcium-binding site, Actinin-type actin-binding domain, conserved site	Calponin homology domain, EF-hand domain		Calponin homology domain, Spectrin/alpha-actinin, EF-hand domain	EF-hand domain pair, Calponin-like domain superfamily		EFh, SPEC, CH				Immunoglobulin I-set domain					Ig-like domain profile.
OR	F_abd_up	F	abd	up	TRINITY_DN88505_c6_g3_i3|m.39254	-1.07992	2.11391	0.0148154																															Fibrinogen beta and gamma chains, C-terminal globular domain					Fibrinogen C-terminal domain profile.
OR	F_abd_up	F	abd	up	TRINITY_DN90170_c1_g1_i8|m.75478	-1.07752	2.1104	0.0439678														Immunoglobulin-like fold			Immunoglobulin I-set					Immunoglobulin-like domain		Immunoglobulin subtype	Immunoglobulin-like domain superfamily		Ig
OR	F_abd_up	F	abd	up	TRINITY_DN94025_c0_g1_i7|m.66182	-1.07674	2.10926	1.30352e-07									GO:0005509	ONTOLOGY: calcium ion binding											EGF-like, conserved site	EGF-like domain, Zona pellucida domain		Follistatin-like, N-terminal, EGF-like domain, Zona pellucida domain, EGF-like calcium-binding domain
OR	F_abd_up	F	abd	up	TRINITY_DN85497_c0_g1_i4|m.34481	-1.07388	2.10509	0.00967936																															Putative GTPase activating protein for Arf, Ras family		HIV Rev interacting protein signature			ARF GTPase-activating proteins domain profile., Ankyrin repeat region circular profile., PH domain profile., small GTPase Rab1 family profile., Ankyrin repeat profile.
OR	F_abd_up	F	abd	up	TRINITY_DN88187_c0_g1_i12|m.17612	-1.07388	2.10508	0.000717377																															Isocitrate/isopropylmalate dehydrogenase				Isocitrate and isopropylmalate dehydrogenases signature.					mito_nad_idh: isocitrate dehydrogenase, NAD-dependent
OR	F_abd_up	F	abd	up	TRINITY_DN91243_c0_g1_i1|m.47926	-1.07374	2.10488	7.71045e-05	FBgn0000246	FBgn0212362	c(3)G	crossover suppressor on 3 of Gowen	GO:0000795,GO:0007130,GO:0007131	ONTOLOGY: synaptonemal complex,synaptonemal complex assembly,reciprocal meiotic recombination	GO:0007130,GO:0016043	ONTOLOGY: synaptonemal complex assembly,cellular component organization
OR	F_abd_up	F	abd	up	TRINITY_DN90903_c0_g3_i2|m.57518	-1.07324	2.10415	0.0027064	FBgn0002772	FBgn0213335	Mlc1	Myosin alkali light chain 1	GO:0005509,GO:0005859,GO:0016459,GO:0007498,GO:0000146,GO:0006936,GO:0005829	ONTOLOGY: calcium ion binding,muscle myosin complex,myosin complex,mesoderm development,microfilament motor activity,muscle contraction,cytosol	GO:0006936,GO:0007498,GO:0003012	ONTOLOGY: muscle contraction,mesoderm development,muscle system process	GO:0005509	ONTOLOGY: calcium ion binding												EF-hand domain			EF-hand domain pair
OR	F_abd_up	F	abd	up	TRINITY_DN91612_c0_g1_i18|m.48903	-1.07315	2.10402	0.00468952	FBgn0283471	FBgn0226878	wupA	wings up A	GO:0007519,GO:0007517,GO:0045214,GO:0005861,GO:0006936,GO:0003779,GO:0046716,GO:0007399,GO:0000280,GO:0007629,GO:0030239,GO:0048738,GO:0060047,GO:0005634,GO:0007507	ONTOLOGY: skeletal muscle tissue development,muscle organ development,sarcomere organization,troponin complex,muscle contraction,actin binding,muscle cell cellular homeostasis,nervous system development,nuclear division,flight behavior,myofibril assembly,cardiac muscle tissue development,heart contraction,nucleus,heart development	GO:0045214,GO:0030239,GO:0006936,GO:0046716,GO:0007519,GO:0007629,GO:0048738,GO:0060047,GO:0007399,GO:0060537,GO:0007010,GO:0003012,GO:0016043	ONTOLOGY: sarcomere organization,myofibril assembly,muscle contraction,muscle cell cellular homeostasis,skeletal muscle tissue development,flight behavior,cardiac muscle tissue development,heart contraction,nervous system development,muscle tissue development,cytoskeleton organization,muscle system process,cellular component organization	GO:0005861	ONTOLOGY: troponin complex							Troponin
OR	F_abd_up	F	abd	up	TRINITY_DN86923_c1_g2_i2|m.36662	-1.07304	2.10386	0.000823047	FBgn0259209	FBgn0223381	Mlp60A	Muscle LIM protein at 60A	GO:0060537,GO:0005634,GO:0030018,GO:0015629	ONTOLOGY: muscle tissue development,nucleus,Z disc,actin cytoskeleton	GO:0060537	ONTOLOGY: muscle tissue development									Zinc finger, LIM-type				Zinc finger, LIM-type	Zinc finger, LIM-type		Zinc finger, LIM-type			LIM_CRP_like, LIM1_MLP84B_like
OR	F_abd_up	F	abd	up	TRINITY_DN93956_c2_g1_i7|m.78061	-1.07168	2.10188	0.00220384									GO:0005509	ONTOLOGY: calcium ion binding											EGF-like, conserved site	EGF-like domain		Follistatin-like, N-terminal, EGF-like calcium-binding domain, EGF-like domain							C2 domain					C2 domain profile.
OR	F_abd_up	F	abd	up	TRINITY_DN89988_c2_g1_i2|m.54455	-1.07161	2.10178	0.00364597	FBgn0034612	FBgn0064301	CG10505	no_fullname	GO:0005524,GO:0010043,GO:0005887,GO:0046688,GO:0055085,GO:0042626	ONTOLOGY: ATP binding,response to zinc ion,integral component of plasma membrane,response to copper ion,transmembrane transport,ATPase activity, coupled to transmembrane movement of substances			GO:0005524,GO:0016021,GO:0042626,GO:0055085,GO:0016887	ONTOLOGY: ATP binding,integral component of membrane,ATPase activity, coupled to transmembrane movement of substances,transmembrane transport,ATPase activity				ABC transporter type 1, transmembrane domain superfamily			ABC transporter type 1, transmembrane domain, ABC transporter-like				ABC transporter, conserved site	ABC transporter type 1, transmembrane domain, ABC transporter-like		AAA+ ATPase domain	ABC transporter type 1, transmembrane domain superfamily, P-loop containing nucleoside triphosphate hydrolase		ABCC_MRP_domain2, ABCC_MRP_domain1				Calcium-binding EGF domain			BETA-DEFENSIN ANTIBIOTIC PRECURSOR ANTIMICROBIAL DEFENSIN BETA SIGNAL DEFENSIN BD-32 DEFB-32	Calcium-binding EGF-like domain signature., EGF-like domain signature 2., Aspartic acid and asparagine hydroxylation site.	EGF-like domain profile.
OR	F_abd_up	F	abd	up	TRINITY_DN92714_c1_g2_i2|m.46037	-1.07151	2.10164	0.0160837	FBgn0040505	FBgn0212743	Alk	Anaplastic lymphoma kinase	GO:0016020,GO:0043410,GO:0007169,GO:0005524,GO:0090328,GO:0007498,GO:0070374,GO:0042051,GO:1900074,GO:0007522,GO:0061176,GO:0004713,GO:0007411,GO:0048565,GO:0071212,GO:0040008,GO:0061177,GO:0000186,GO:0006468,GO:0045792,GO:0045610,GO:0004714	ONTOLOGY: membrane,positive regulation of MAPK cascade,transmembrane receptor protein tyrosine kinase signaling pathway,ATP binding,regulation of olfactory learning,mesoderm development,positive regulation of ERK1 and ERK2 cascade,compound eye photoreceptor development,negative regulation of neuromuscular synaptic transmission,visceral muscle development,type Ib terminal bouton,protein tyrosine k…	GO:0007498,GO:0007399,GO:0016043,GO:0007267	ONTOLOGY: mesoderm development,nervous system development,cellular component organization,cell-cell signaling	GO:0004714,GO:0005524,GO:0006468,GO:0007169,GO:0016020,GO:0005515,GO:0004672,GO:0004713	ONTOLOGY: transmembrane receptor protein tyrosine kinase activity,ATP binding,protein phosphorylation,transmembrane receptor protein tyrosine kinase signaling pathway,membrane,protein binding,protein kinase activity,protein tyrosine kinase activity	GO:0007165	ONTOLOGY: signal transduction	MAM domain				MAM domain, Serine-threonine/tyrosine-protein kinase, catalytic domain		Serine-threonine/tyrosine-protein kinase, catalytic domain		Tyrosine-protein kinase, receptor class II, conserved site, Protein kinase, ATP binding site, Tyrosine-protein kinase, active site	Protein kinase domain, MAM domain, Low-density lipoprotein (LDL) receptor class A repeat		Low-density lipoprotein (LDL) receptor class A repeat, Tyrosine-protein kinase, catalytic domain, MAM domain	Concanavalin A-like lectin/glucanase domain superfamily, Protein kinase-like domain superfamily		MAM
OR	F_abd_up	F	abd	up	TRINITY_DN93636_c4_g1_i21|m.27329	-1.07127	2.10128	0.0176984									GO:0005515,GO:0005245,GO:0005891,GO:0070588,GO:0005216,GO:0006811,GO:0016020,GO:0055085	ONTOLOGY: protein binding,voltage-gated calcium channel activity,voltage-gated calcium channel complex,calcium ion transmembrane transport,ion channel activity,ion transport,membrane,transmembrane transport	GO:0070588	ONTOLOGY: calcium ion transmembrane transport		WD40/YVTN repeat-like-containing domain superfamily			Ion transport domain		Voltage-dependent calcium channel, alpha-1 subunit, Voltage-dependent calcium channel, L-type, alpha-1 subunit
OR	F_abd_up	F	abd	up	TRINITY_DN80657_c0_g2_i4|m.68757	-1.07088	2.10072	0.0364315																															Angiotensin-converting enzyme		Peptidyl-dipeptidase A (M2) metalloprotease family signature
OR	F_abd_up	F	abd	up	TRINITY_DN92995_c0_g3_i12|m.30927	-1.0705	2.10017	0.0286635																															Myosin head (motor domain)					Myosin motor domain profile.
OR	F_abd_up	F	abd	up	TRINITY_DN92967_c4_g2_i1|m.31329	-1.06982	2.09918	0.0151528														Immunoglobulin-like fold			Immunoglobulin I-set					Immunoglobulin-like domain		Immunoglobulin subtype 2	Immunoglobulin-like domain superfamily		Ig				Immunoglobulin I-set domain					Ig-like domain profile.
OR	F_abd_up	F	abd	up	TRINITY_DN93996_c3_g6_i3|m.78419	-1.0697	2.099	0.000170687									GO:0005515	ONTOLOGY: protein binding				Immunoglobulin-like fold			Spectrin repeat, Immunoglobulin I-set					Immunoglobulin-like domain		Immunoglobulin subtype 2, Spectrin/alpha-actinin	Immunoglobulin-like domain superfamily		Ig				TrkA-N domain					RCK N-terminal domain profile.
OR	F_abd_up	F	abd	up	TRINITY_DN87104_c3_g1_i1|m.11551	-1.06831	2.09698	0.0330619		FBgn0220962	Dwil\GK18964-PA	No_annotated_ortholog_in_Dmel					GO:0005524,GO:0004672,GO:0006468,GO:0004707	ONTOLOGY: ATP binding,protein kinase activity,protein phosphorylation,MAP kinase activity							Protein kinase domain				Protein kinase, ATP binding site, Mitogen-activated protein (MAP) kinase, conserved site	Protein kinase domain		Protein kinase domain	Protein kinase-like domain superfamily
OR	F_abd_up	F	abd	up	TRINITY_DN80749_c0_g1_i1|m.76715	-1.06766	2.09603	0.0114856
OR	F_abd_up	F	abd	up	TRINITY_DN89882_c0_g1_i3|m.81194	-1.06631	2.09407	0.00489089	FBgn0031857	FBgn0226175	LUBEL	Linear Ubiquitin E3 ligase	GO:0071797,GO:0005575,GO:0070530,GO:0036435,GO:0004842,GO:0000209,GO:0061630,GO:0097039,GO:1990450,GO:0010286,GO:0008270	ONTOLOGY: LUBAC complex,cellular_component,K63-linked polyubiquitin binding,K48-linked polyubiquitin binding,ubiquitin-protein transferase activity,protein polyubiquitination,ubiquitin protein ligase activity,protein linear polyubiquitination,linear polyubiquitin binding,heat acclimation,zinc ion binding								Zinc finger, RING/FYVE/PHD-type			IBR domain					Zinc finger, RING-type		IBR domain, Zinc finger, RING-type							TIR domain, SAM domain (Sterile alpha motif)					SAM domain profile.
OR	F_abd_up	F	abd	up	TRINITY_DN90784_c0_g4_i10|m.64901	-1.06535	2.09268	0.00768362																															Immunoglobulin I-set domain					Ig-like domain profile.
OR	F_abd_up	F	abd	up	TRINITY_DN89832_c1_g4_i2|m.81009	-1.06295	2.08919	1.04074e-05	FBgn0020294	FBgn0214327	ko	knockout	GO:0005575,GO:0003674,GO:0008045	ONTOLOGY: cellular_component,molecular_function,motor neuron axon guidance	GO:0007399,GO:0016043	ONTOLOGY: nervous system development,cellular component organization									Storkhead-box protein, winged-helix domain														Ion transport protein		Calcium channel signature, L-type voltage-dependent calcium channel alpha-1 subunit signature
OR	F_abd_up	F	abd	up	TRINITY_DN93961_c4_g1_i4|m.78362	-1.06164	2.0873	6.96928e-06	FBgn0261836	FBgn0226456	Msp300	Muscle-specific protein 300 kDa	GO:0051015,GO:0090286,GO:0007097,GO:0005515,GO:0030018,GO:0005635,GO:0003779,GO:0005737,GO:0051647,GO:0016477,GO:0019901,GO:0060361,GO:0034453,GO:0008305,GO:0008335,GO:0051646,GO:0015629,GO:0048471,GO:0051643,GO:0007498,GO:0034993,GO:0007523,GO:0005884,GO:0005640,GO:0006997,GO:0007015,GO:0007519,GO:0007303,GO:0008092,GO:0040011	ONTOLOGY: actin filament binding,cytoskeletal anchoring at nuclear membrane,nuclear migration,protein binding,Z disc,nuclear envelope,actin binding,cytoplasm,nucleus localization,cell migration,protein kinase binding,flight,microtubule anchoring,integrin complex,female germline ring canal stabilization,mitochondrion localization,actin cytoskeleton,perinuclear region of cytoplasm,endoplasmic retic…	GO:0007498,GO:0007015,GO:0007519,GO:0060361,GO:0060537,GO:0007010,GO:0045185,GO:0016043,GO:0046907	ONTOLOGY: mesoderm development,actin filament organization,skeletal muscle tissue development,flight,muscle tissue development,cytoskeleton organization,maintenance of protein location,cellular component organization,intracellular transport	GO:0005515	ONTOLOGY: protein binding			Calponin homology domain	Calponin-like domain superfamily			Spectrin repeat, Calponin homology domain				Actinin-type actin-binding domain, conserved site	Calponin homology domain		Spectrin/alpha-actinin, Calponin homology domain	Calponin-like domain superfamily		SPEC, CH									Rho GTPase-binding/formin homology 3 (GBD/FH3) domain profile.
OR	F_abd_up	F	abd	up	TRINITY_DN90784_c0_g4_i2|m.64892	-1.06158	2.08722	0.0202767																															C2 domain		Synaptotagmin signature			C2 domain profile.
OR	F_abd_up	F	abd	up	TRINITY_DN93592_c4_g3_i29|m.25607	-1.0611	2.08652	0.0441419									GO:0005089,GO:0035023,GO:0005057,GO:0007165,GO:0005085,GO:0035556,GO:0005515	ONTOLOGY: Rho guanyl-nucleotide exchange factor activity,regulation of Rho protein signal transduction,signal transducer activity, downstream of receptor,signal transduction,guanyl-nucleotide exchange factor activity,intracellular signal transduction,protein binding	GO:0007165	ONTOLOGY: signal transduction	Dbl homology (DH) domain	PH-like domain superfamily, Dbl homology (DH) domain superfamily			Raf-like Ras-binding, Dbl homology (DH) domain				Guanine-nucleotide dissociation stimulator, CDC24, conserved site	Raf-like Ras-binding, Pleckstrin homology domain, Dbl homology (DH) domain, PDZ domain		Dbl homology (DH) domain, PDZ domain, Raf-like Ras-binding	PH-like domain superfamily, Dbl homology (DH) domain superfamily, PDZ superfamily		PH2_Tiam1_2, PDZ_signaling, RhoGEF				Calponin homology (CH) domain, Spectrin repeat				Actinin-type actin-binding domain signature 2., Actinin-type actin-binding domain signature 1.	Calponin homology domain profile.
OR	F_abd_up	F	abd	up	TRINITY_DN92342_c4_g1_i2|m.4191	-1.0605	2.08565	0.000212891	FBgn0034860	FBgn0225020	CG9812	no_fullname	no_GO-tag	no_GO-annotation																									PDZ domain (Also known as DHR or GLGF)					PDZ domain profile.
OR	F_abd_up	F	abd	up	TRINITY_DN93985_c1_g2_i14|m.78467	-1.05979	2.08462	2.33958e-05									GO:0005515	ONTOLOGY: protein binding			Low-density lipoprotein (LDL) receptor class A repeat				Low-density lipoprotein (LDL) receptor class A repeat		Low-density lipoprotein (LDL) receptor class A repeat		Low-density lipoprotein (LDL) receptor class A, conserved site	Low-density lipoprotein (LDL) receptor class A repeat		Low-density lipoprotein (LDL) receptor class A repeat	LDL receptor-like superfamily		LDLa
OR	F_abd_up	F	abd	up	TRINITY_DN92390_c1_g1_i23|m.4627	-1.0576	2.08146	0.0222393	FBgn0051374	FBgn0213803	sals	sarcomere length short	GO:0030838,GO:0051015,GO:0005865,GO:0060297	ONTOLOGY: positive regulation of actin filament polymerization,actin filament binding,striated muscle thin filament,regulation of sarcomere organization	GO:0045214,GO:0030239,GO:0007015,GO:0060297,GO:0007010,GO:0016043,GO:0051495	ONTOLOGY: sarcomere organization,myofibril assembly,actin filament organization,regulation of sarcomere organization,cytoskeleton organization,cellular component organization,positive regulation of cytoskeleton organization	GO:0003779	ONTOLOGY: actin binding												WH2 domain		WH2 domain							Fibrinogen beta and gamma chains, C-terminal globular domain					Fibrinogen C-terminal domain profile.
OR	F_abd_up	F	abd	up	TRINITY_DN86823_c3_g2_i6|m.42084	-1.05716	2.08083	0.000465412																	Zinc finger, LIM-type				Zinc finger, LIM-type	Zinc finger, LIM-type		Zinc finger, LIM-type			LIM3_LIMPETin, LIM2_LIMPETin_like				Immunoglobulin I-set domain					Ig-like domain profile.
OR	F_abd_up	F	abd	up	TRINITY_DN93524_c3_g2_i7|m.26661	-1.05531	2.07817	0.0465228
OR	F_abd_up	F	abd	up	TRINITY_DN93585_c2_g4_i1|m.25513	-1.0553	2.07815	5.61435e-06									GO:0005515	ONTOLOGY: protein binding			Calponin homology domain	Calponin-like domain superfamily, Immunoglobulin-like fold			Calponin homology domain, Filamin/ABP280 repeat-like				Actinin-type actin-binding domain, conserved site	Filamin/ABP280 repeat-like, Calponin homology domain		Calponin homology domain, Filamin/ABP280 repeat	Calponin-like domain superfamily, Immunoglobulin E-set		CH				Associated with zinc fingers
OR	F_abd_up	F	abd	up	TRINITY_DN93534_c1_g3_i2|m.26622	-1.05416	2.07651	0.0191048																																				WH2 domain profile.
OR	F_abd_up	F	abd	up	TRINITY_DN89394_c0_g1_i1|m.25240	-1.05175	2.07304	0.00119495	FBgn0265998	FBgn0280201	Doa	Darkener of apricot	GO:0005524,GO:0042051,GO:0004672,GO:0048749,GO:0007399,GO:0000165,GO:0006468,GO:0005634,GO:0000381,GO:0005737,GO:0048477,GO:0048102,GO:0034125,GO:0004674,GO:2000255,GO:0009306,GO:0030717,GO:0007350,GO:0035071,GO:0046777,GO:0005783,GO:0007548	ONTOLOGY: ATP binding,compound eye photoreceptor development,protein kinase activity,compound eye development,nervous system development,MAPK cascade,protein phosphorylation,nucleus,regulation of alternative mRNA splicing, via spliceosome,cytoplasm,oogenesis,autophagic cell death,negative regulation of MyD88-dependent toll-like receptor signaling pathway,protein serine/threonine kinase activity,n…	GO:0007399,GO:0016043,GO:0045088	ONTOLOGY: nervous system development,cellular component organization,regulation of innate immune response																							Trypsin		Chymotrypsin serine protease family (S1) signature		Serine proteases, trypsin family, serine active site., Serine proteases, trypsin family, histidine active site.	Serine proteases, trypsin domain profile.
OR	F_abd_up	F	abd	up	TRINITY_DN93956_c2_g1_i5|m.78050	-1.04891	2.06897	0.00106304									GO:0005509	ONTOLOGY: calcium ion binding											EGF-like, conserved site	EGF-like domain		EGF-like domain, Follistatin-like, N-terminal, EGF-like calcium-binding domain	Growth factor receptor cysteine-rich domain superfamily						EF-hand domain				EF-hand calcium-binding domain.	EF-hand calcium-binding domain profile.
OR	F_abd_up	F	abd	up	TRINITY_DN93956_c1_g1_i1|m.78007	-1.04454	2.0627	0.00046864									GO:0005509	ONTOLOGY: calcium ion binding							EGF-like calcium-binding domain, EGF domain				EGF-type aspartate/asparagine hydroxylation site, EGF-like, conserved site, EGF-like calcium-binding, conserved site	EGF-like domain		EGF-like calcium-binding domain, EGF-like domain	Growth factor receptor cysteine-rich domain superfamily		EGF_CA				Major Facilitator Superfamily
OR	F_abd_up	F	abd	up	TRINITY_DN93768_c1_g2_i10|m.63248	-1.04392	2.06183	0.0144757	FBgn0042696	FBgn0215616	NfI	Nuclear factor I	GO:0006260,GO:0045944,GO:0000122,GO:0000981,GO:0005634	ONTOLOGY: DNA replication,positive regulation of transcription from RNA polymerase II promoter,negative regulation of transcription from RNA polymerase II promoter,RNA polymerase II transcription factor activity, sequence-specific DNA binding,nucleus			GO:0005622,GO:0006355,GO:0003700,GO:0005634,GO:0006260	ONTOLOGY: intracellular,regulation of transcription, DNA-templated,transcription factor activity, sequence-specific DNA binding,nucleus,DNA replication							MAD homology 1, Dwarfin-type, CTF transcription factor/nuclear factor 1, N-terminal					CTF transcription factor/nuclear factor 1, DNA-binding domain		MAD homology 1, Dwarfin-type
OR	F_abd_up	F	abd	up	TRINITY_DN86817_c0_g1_i5|m.42053	-1.04369	2.0615	3.25662e-05	FBgn0035917	FBgn0218725	Zasp66	Z band alternatively spliced PDZ-motif protein 66	GO:0030239,GO:0051371,GO:0007498,GO:0008157,GO:0030018	ONTOLOGY: myofibril assembly,muscle alpha-actinin binding,mesoderm development,protein phosphatase 1 binding,Z disc	GO:0030239,GO:0007498,GO:0007010,GO:0016043	ONTOLOGY: myofibril assembly,mesoderm development,cytoskeleton organization,cellular component organization	GO:0005515	ONTOLOGY: protein binding							PDZ domain, Domain of unknown function DUF4749					PDZ domain		Zasp-like motif, PDZ domain	PDZ superfamily		PDZ_signaling
OR	F_abd_up	F	abd	up	TRINITY_DN89846_c0_g1_i1|m.81595	-1.04084	2.05742	0.00919394	FBgn0031264	FBgn0226391	CG11835	no_fullname	no_GO-tag	no_GO-annotation											Nascent polypeptide-associated complex NAC domain					Nascent polypeptide-associated complex NAC domain		Nascent polypeptide-associated complex NAC domain							C2 domain, Synaptotagmin-like mitochondrial-lipid-binding domain					C2 domain profile.
OR	F_abd_up	F	abd	up	TRINITY_DN92735_c3_g1_i3|m.45985	-1.03967	2.05576	0.00012537																								Spectrin/alpha-actinin
OR	F_abd_up	F	abd	up	TRINITY_DN93534_c1_g3_i7|m.26626	-1.03585	2.05032	0.037805																															LIM domain				LIM zinc-binding domain signature.	LIM domain profile.
OR	F_abd_up	F	abd	up	TRINITY_DN91946_c10_g2_i4|m.40302	-1.03575	2.05018	1.65305e-05	FBgn0000667	FBgn0227706	Actn	alpha actinin	GO:0005509,GO:0003779,GO:0007629,GO:0005515,GO:0051017,GO:0045214,GO:0030018,GO:0007016,GO:0051015,GO:0031532,GO:0005925	ONTOLOGY: calcium ion binding,actin binding,flight behavior,protein binding,actin filament bundle assembly,sarcomere organization,Z disc,cytoskeletal anchoring at plasma membrane,actin filament binding,actin cytoskeleton reorganization,focal adhesion	GO:0045214,GO:0030239,GO:0007015,GO:0007629,GO:0007010,GO:0045185,GO:0016043,GO:0007016	ONTOLOGY: sarcomere organization,myofibril assembly,actin filament organization,flight behavior,cytoskeleton organization,maintenance of protein location,cellular component organization,cytoskeletal anchoring at plasma membrane	GO:0005509,GO:0005515	ONTOLOGY: calcium ion binding,protein binding			EF-hand domain	Calponin-like domain superfamily			EF-hand, Ca insensitive, EF-hand domain, Spectrin repeat				EF-Hand 1, calcium-binding site	EF-hand domain		EF-hand domain, Spectrin/alpha-actinin	EF-hand domain pair		EFh, SPEC
OR	F_abd_up	F	abd	up	TRINITY_DN80657_c0_g2_i5|m.68758	-1.03358	2.0471	0.0302846																															Calponin homology (CH) domain, Filamin/ABP280 repeat				Actinin-type actin-binding domain signature 1.	Filamin/ABP280 repeat profile., Calponin homology domain profile.
OR	F_abd_up	F	abd	up	TRINITY_DN91949_c6_g3_i4|m.39958	-1.03011	2.04218	0.0365321									GO:0045454	ONTOLOGY: cell redox homeostasis	GO:0045454	ONTOLOGY: cell redox homeostasis					Thioredoxin domain					Thioredoxin domain			Thioredoxin-like superfamily		TRX_family
OR	F_abd_up	F	abd	up	TRINITY_DN90009_c0_g2_i1|m.8444	-1.0296	2.04146	0.0248535									GO:0016651,GO:0055114	ONTOLOGY: oxidoreductase activity, acting on NAD(P)H,oxidation-reduction process				NiFe hydrogenase-like							NADH:ubiquinone oxidoreductase, 49kDa subunit, conserved site				NiFe hydrogenase-like
OR	F_abd_up	F	abd	up	TRINITY_DN93580_c3_g1_i6|m.26218	-1.02824	2.03954	0.0437457	FBgn0030706	FBgn0219731	Lrp4	LDL receptor related protein 4	GO:0005509,GO:0043679,GO:0097060,GO:1990709	ONTOLOGY: calcium ion binding,axon terminus,synaptic membrane,presynaptic active zone organization	GO:0016043	ONTOLOGY: cellular component organization	GO:0005515,GO:0005509	ONTOLOGY: protein binding,calcium ion binding			Low-density lipoprotein (LDL) receptor class A repeat	Six-bladed beta-propeller, TolB-like			Low-density lipoprotein (LDL) receptor class A repeat, EGF-like calcium-binding domain, LDLR class B repeat		Low-density lipoprotein (LDL) receptor class A repeat		EGF-like, conserved site, Low-density lipoprotein (LDL) receptor class A, conserved site, EGF-like calcium-binding, conserved site, EGF-type aspartate/asparagine hydroxylation site	LDLR class B repeat, Low-density lipoprotein (LDL) receptor class A repeat		EGF-like calcium-binding domain, EGF-like domain, Low-density lipoprotein (LDL) receptor class A repeat, LDLR class B repeat	LDL receptor-like superfamily		LDLa, EGF_CA								EGF-like domain signature 2.	EGF-like domain profile., ZP domain profile.
OR	F_abd_up	F	abd	up	TRINITY_DN91683_c1_g1_i1|m.49343	-1.02582	2.03612	0.0370278									GO:0018193	ONTOLOGY: peptidyl-amino acid modification				Isopenicillin N synthase-like			Aspartyl/asparaginy/proline hydroxylase
OR	F_abd_up	F	abd	up	TRINITY_DN93613_c2_g3_i17|m.27293	-1.02565	2.03588	0.020199									GO:0005488	ONTOLOGY: binding				Armadillo-like helical								Rho GTPase-binding/formin homology 3 (GBD/FH3) domain			Armadillo-type fold						BTB/POZ domain, Ion transport protein		Shaw voltage-gated K+ channel family signature, Potassium channel signature, Voltage-gated potassium channel family signature
OR	F_abd_up	F	abd	up	TRINITY_DN88605_c2_g1_i4|m.55301	-1.02448	2.03423	0.0391008	FBgn0261611		CG42700	no_fullname	no_GO-tag	no_GO-annotation			GO:0005515	ONTOLOGY: protein binding				WD40/YVTN repeat-like-containing domain superfamily																	Chitin binding Peritrophin-A domain					Chitin-binding type-2 domain profile.
OR	F_abd_up	F	abd	up	TRINITY_DN87252_c7_g3_i3|m.23684	-1.02368	2.03309	0.0311702	FBgn0010015		CanA1	Calcineurin A1	GO:0016787,GO:0005955,GO:0008021,GO:0071731,GO:0072375,GO:0006470,GO:0004722,GO:0030431,GO:0016192,GO:0007269,GO:0004723,GO:0045088	ONTOLOGY: hydrolase activity,calcineurin complex,synaptic vesicle,response to nitric oxide,medium-term memory,protein dephosphorylation,protein serine/threonine phosphatase activity,sleep,vesicle-mediated transport,neurotransmitter secretion,calcium-dependent protein serine/threonine phosphatase activity,regulation of innate immune response	GO:0072375,GO:0007267,GO:0045088	ONTOLOGY: medium-term memory,cell-cell signaling,regulation of innate immune response	GO:0016787	ONTOLOGY: hydrolase activity				Metallo-dependent phosphatase-like			Calcineurin-like phosphoesterase domain, ApaH type		Serine/threonine-specific protein phosphatase/bis(5-nucleosyl)-tetraphosphatase		Serine/threonine-specific protein phosphatase/bis(5-nucleosyl)-tetraphosphatase			Serine/threonine-specific protein phosphatase/bis(5-nucleosyl)-tetraphosphatase	Metallo-dependent phosphatase-like		MPP_PP2B				Sushi repeat (SCR repeat), Calcium-binding EGF domain, HYR domain, Coagulation Factor Xa inhibitory site				EGF-like domain signature 2., Calcium-binding EGF-like domain signature., Aspartic acid and asparagine hydroxylation site.	HYR domain profile., Sushi/CCP/SCR domain profile., EGF-like domain profile.
OR	F_abd_up	F	abd	up	TRINITY_DN92668_c2_g5_i4|m.16407	-1.02307	2.03224	0.00182473									GO:0035556	ONTOLOGY: intracellular signal transduction	GO:0007165	ONTOLOGY: signal transduction	Protein kinase C-like, phorbol ester/diacylglycerol-binding domain				Protein kinase C-like, phorbol ester/diacylglycerol-binding domain				Protein kinase C-like, phorbol ester/diacylglycerol-binding domain	Protein kinase C-like, phorbol ester/diacylglycerol-binding domain		Protein kinase C-like, phorbol ester/diacylglycerol-binding domain	AH/BAR domain superfamily		C1				Ferritin-like domain				Ferritin iron-binding regions signature 2.	Ferritin-like diiron domain profile.
OR	F_abd_up	F	abd	up	TRINITY_DN90824_c2_g7_i2|m.73405	-1.02083	2.02908	0.000915283	FBgn0285958	FBgn0219021	Fuca	alpha-L-fucosidase	GO:0004560,GO:0006004,GO:0042742,GO:0005737,GO:0015928,GO:0097524,GO:0007339,GO:0002081,GO:0006027,GO:0042806	ONTOLOGY: alpha-L-fucosidase activity,fucose metabolic process,defense response to bacterium,cytoplasm,fucosidase activity,sperm plasma membrane,binding of sperm to zona pellucida,outer acrosomal membrane,glycosaminoglycan catabolic process,fucose binding	GO:0007339,GO:0006004,GO:0006027	ONTOLOGY: binding of sperm to zona pellucida,fucose metabolic process,glycosaminoglycan catabolic process	GO:0004560,GO:0005975,GO:0006004	ONTOLOGY: alpha-L-fucosidase activity,carbohydrate metabolic process,fucose metabolic process							Alpha-L-fucosidase, C-terminal, Glycoside hydrolase, family 29	Alpha-L-fucosidase, metazoa-type	Alpha-L-fucosidase, metazoa-type					Glycoside hydrolase, family 29	Glycoside hydrolase superfamily						Myosin head (motor domain), Myosin tail					Myosin motor domain profile., IQ motif profile.
OR	F_abd_up	F	abd	up	TRINITY_DN92967_c4_g2_i2|m.31330	-1.02061	2.02877	0.0265058														Immunoglobulin-like fold			Immunoglobulin I-set					Immunoglobulin-like domain		Immunoglobulin subtype 2	Immunoglobulin-like domain superfamily		Ig				Tropomyosin		Tropomyosin signature
OR	F_abd_up	F	abd	up	TRINITY_DN84168_c1_g2_i1|m.21149	-1.01869	2.02608	0.00305992
OR	F_abd_up	F	abd	up	TRINITY_DN92342_c4_g1_i4|m.4193	-1.01861	2.02597	0.00468952																															Dehydrogenase E1 component
OR	F_abd_up	F	abd	up	TRINITY_DN90903_c0_g3_i5|m.57520	-1.01708	2.02382	0.00417364	FBgn0002772	FBgn0213335	Mlc1	Myosin alkali light chain 1	GO:0005509,GO:0005859,GO:0016459,GO:0007498,GO:0000146,GO:0006936,GO:0005829	ONTOLOGY: calcium ion binding,muscle myosin complex,myosin complex,mesoderm development,microfilament motor activity,muscle contraction,cytosol	GO:0006936,GO:0007498,GO:0003012	ONTOLOGY: muscle contraction,mesoderm development,muscle system process	GO:0005509	ONTOLOGY: calcium ion binding												EF-hand domain			EF-hand domain pair
OR	F_abd_up	F	abd	up	TRINITY_DN93585_c2_g4_i13|m.25526	-1.01187	2.01652	2.77576e-08									GO:0005515	ONTOLOGY: protein binding			Calponin homology domain	Immunoglobulin-like fold, Calponin-like domain superfamily			Calponin homology domain, Filamin/ABP280 repeat-like				Actinin-type actin-binding domain, conserved site	Calponin homology domain, Filamin/ABP280 repeat-like		Filamin/ABP280 repeat, Calponin homology domain	Immunoglobulin E-set, Calponin-like domain superfamily		CH				Isocitrate/isopropylmalate dehydrogenase									mito_nad_idh: isocitrate dehydrogenase, NAD-dependent
OR	F_abd_up	F	abd	up	TRINITY_DN85497_c0_g1_i3|m.34480	-1.01129	2.01572	0.0206065																															Glutamine synthetase, catalytic domain, Glutamine synthetase, beta-Grasp domain				Glutamine synthetase putative ATP-binding region signature., Glutamine synthetase signature 1.
OR	F_abd_up	F	abd	up	TRINITY_DN86622_c0_g2_i1|m.85010	-1.01098	2.01528	0.00832149	FBgn0001090	FBgn0226901	bnb	bangles and beads	GO:0005575,GO:0007275,GO:0042063,GO:0003674	ONTOLOGY: cellular_component,multicellular organism development,gliogenesis,molecular_function	GO:0007399	ONTOLOGY: nervous system development																							Insect cuticle protein					Chitin-binding type R&R domain profile.
OR	F_abd_up	F	abd	up	TRINITY_DN93653_c3_g2_i1|m.27982	-1.00626	2.00869	0.0268431														Immunoglobulin-like fold			CD80-like, immunoglobulin C2-set, Immunoglobulin V-set domain					Immunoglobulin-like domain		Immunoglobulin subtype	Immunoglobulin-like domain superfamily						Transferrin		Transferrin signature			Transferrin-like domain profile.
OR	F_abd_up	F	abd	up	TRINITY_DN91365_c0_g6_i3|m.52920	-1.00442	2.00614	0.00523756									GO:0005515	ONTOLOGY: protein binding			Calponin homology domain	Calponin-like domain superfamily			Smoothelin, Calponin homology domain					Calponin homology domain		Calponin homology domain	Calponin-like domain superfamily		CH				ABC transporter transmembrane region				ABC transporters family signature.	ABC transporter integral membrane type-1 fused domain profile., ATP-binding cassette, ABC transporter-type domain profile.
OR	F_abd_up	F	abd	up	TRINITY_DN88832_c0_g1_i2|m.24506	-1.0035	2.00486	0.0478599	FBgn0034512	FBgn0221304	CG18067	no_fullname	GO:0005615,GO:0032504	ONTOLOGY: extracellular space,multicellular organism reproduction
OR	F_abd_up	F	abd	up	TRINITY_DN80657_c0_g2_i6|m.68761	-1.00321	2.00446	0.0293975																															Protein of unknown function (DUF3736)
OR	F_abd_up	F	abd	up	TRINITY_DN87599_c0_g1_i1|m.15402	-1.00265	2.00367	0.0431806	FBgn0033917	FBgn0222775	SmydA-1	SET and MYND domain containing%2C arthropod-specific%2C member 1	GO:0008270,GO:0010629,GO:0005737,GO:0042826	ONTOLOGY: zinc ion binding,negative regulation of gene expression,cytoplasm,histone deacetylase binding			GO:0005515	ONTOLOGY: protein binding							Zinc finger, MYND-type, SET domain				Zinc finger, MYND-type	Zinc finger, MYND-type
OR	F_abd_up	F	abd	up	TRINITY_DN93886_c3_g2_i1|m.13977	-1.0024	2.00333	0.00796738	FBgn0002773	FBgn0215154	Mlc2	Myosin light chain 2	GO:0005509,GO:0030239,GO:0030016,GO:0060361,GO:0016459,GO:0003012	ONTOLOGY: calcium ion binding,myofibril assembly,myofibril,flight,myosin complex,muscle system process	GO:0030239,GO:0060361,GO:0007010,GO:0003012,GO:0016043	ONTOLOGY: myofibril assembly,flight,cytoskeleton organization,muscle system process,cellular component organization	GO:0005509	ONTOLOGY: calcium ion binding							EF-hand domain				EF-Hand 1, calcium-binding site	EF-hand domain		EF-hand domain	EF-hand domain pair						Ecdysteroid kinase
OR	F_abd_up	F	abd	up	TRINITY_DN93613_c2_g3_i11|m.27284	-1.00041	2.00056	0.0117416									GO:0005488	ONTOLOGY: binding				Armadillo-like helical								Rho GTPase-binding/formin homology 3 (GBD/FH3) domain			Armadillo-type fold						Peptidase family M28
OR	F_abd_up	F	abd	up	TRINITY_DN88187_c0_g1_i2|m.17603	-0.995421	1.99366	0.00431601																															Protein of unknown function (DUF725)
OR	F_abd_up	F	abd	up	TRINITY_DN91612_c0_g1_i12|m.48900	-0.995242	1.99341	0.00726964	FBgn0283471	FBgn0226878	wupA	wings up A	GO:0007519,GO:0007517,GO:0045214,GO:0005861,GO:0006936,GO:0003779,GO:0046716,GO:0007399,GO:0000280,GO:0007629,GO:0030239,GO:0048738,GO:0060047,GO:0005634,GO:0007507	ONTOLOGY: skeletal muscle tissue development,muscle organ development,sarcomere organization,troponin complex,muscle contraction,actin binding,muscle cell cellular homeostasis,nervous system development,nuclear division,flight behavior,myofibril assembly,cardiac muscle tissue development,heart contraction,nucleus,heart development	GO:0045214,GO:0030239,GO:0006936,GO:0046716,GO:0007519,GO:0007629,GO:0048738,GO:0060047,GO:0007399,GO:0060537,GO:0007010,GO:0003012,GO:0016043	ONTOLOGY: sarcomere organization,myofibril assembly,muscle contraction,muscle cell cellular homeostasis,skeletal muscle tissue development,flight behavior,cardiac muscle tissue development,heart contraction,nervous system development,muscle tissue development,cytoskeleton organization,muscle system process,cellular component organization	GO:0005861	ONTOLOGY: troponin complex							Troponin														SAM domain (Sterile alpha motif), TIR domain					SAM domain profile.
OR	F_abd_up	F	abd	up	TRINITY_DN88522_c5_g4_i5|m.39246	-0.993165	1.99055	0.00142955																															Fibronectin type III domain		Fibronectin type III repeat signature			Fibronectin type-III domain profile.
OR	F_abd_up	F	abd	up	TRINITY_DN92735_c3_g1_i2|m.45984	-0.992958	1.99026	0.000690005																								Spectrin/alpha-actinin							Myosin tail					IQ motif profile., Myosin motor domain profile.
OR	F_abd_up	F	abd	up	TRINITY_DN87975_c2_g3_i1|m.42698	-0.991643	1.98845	0.015377	FBgn0035410	FBgn0215224	CG14964	no_fullname	GO:0045214,GO:0030018,GO:0005859,GO:0007015,GO:0031430,GO:0097493,GO:0071688,GO:0008307,GO:0051015,GO:0006941,GO:0051371	ONTOLOGY: sarcomere organization,Z disc,muscle myosin complex,actin filament organization,M band,structural molecule activity conferring elasticity,striated muscle myosin thick filament assembly,structural constituent of muscle,actin filament binding,striated muscle contraction,muscle alpha-actinin binding	GO:0045214,GO:0030239,GO:0006936,GO:0071688,GO:0007015,GO:0006941,GO:0007010,GO:0003012,GO:0016043	ONTOLOGY: sarcomere organization,myofibril assembly,muscle contraction,striated muscle myosin thick filament assembly,actin filament organization,striated muscle contraction,cytoskeleton organization,muscle system process,cellular component organization	GO:0005515	ONTOLOGY: protein binding			Fibronectin type III	Immunoglobulin-like fold			Fibronectin type III, Immunoglobulin I-set					Immunoglobulin-like domain, Fibronectin type III		Immunoglobulin subtype 2, Fibronectin type III	Fibronectin type III superfamily, Immunoglobulin-like domain superfamily		FN3, Ig				FAD dependent oxidoreductase, C-terminal domain of alpha-glycerophosphate oxidase, EF-hand domain pair		FAD-dependent glycerol-3-phosphate dehydrogenase family signature		FAD-dependent glycerol-3-phosphate dehydrogenase signature 2., FAD-dependent glycerol-3-phosphate dehydrogenase signature 1., EF-hand calcium-binding domain.	EF-hand calcium-binding domain profile.
OR	F_abd_up	F	abd	up	TRINITY_DN88187_c0_g1_i1|m.17602	-0.98763	1.98293	0.013267																															Phospholipid-translocating P-type ATPase C-terminal, Cation transport ATPase (P-type)									ATPase_P-type: HAD ATPase, P-type, family IC
OR	F_abd_up	F	abd	up	TRINITY_DN89576_c0_g2_i10|m.58704	-0.987252	1.98241	0.0191048	FBgn0003149	FBgn0219470	Prm	Paramyosin	GO:0016459,GO:0003774,GO:0030239,GO:0007498	ONTOLOGY: myosin complex,motor activity,myofibril assembly,mesoderm development	GO:0030239,GO:0007498,GO:0007010,GO:0016043	ONTOLOGY: myofibril assembly,mesoderm development,cytoskeleton organization,cellular component organization	GO:0003774,GO:0016459	ONTOLOGY: motor activity,myosin complex							Myosin tail														Immunoglobulin I-set domain					Ig-like domain profile.
OR	F_abd_up	F	abd	up	TRINITY_DN93585_c2_g4_i11|m.25524	-0.986035	1.98073	7.2254e-08	FBgn0028371	FBgn0223828	jbug	jitterbug	GO:0072499,GO:0048104,GO:0003779,GO:0009612	ONTOLOGY: photoreceptor cell axon guidance,establishment of body hair or bristle planar orientation,actin binding,response to mechanical stimulus	GO:0072499,GO:0007399,GO:0048104,GO:0016043	ONTOLOGY: photoreceptor cell axon guidance,nervous system development,establishment of body hair or bristle planar orientation,cellular component organization	GO:0005515	ONTOLOGY: protein binding			Calponin homology domain	Immunoglobulin-like fold, Calponin-like domain superfamily			Filamin/ABP280 repeat-like, Calponin homology domain				Actinin-type actin-binding domain, conserved site	Filamin/ABP280 repeat-like, Calponin homology domain		Calponin homology domain, Filamin/ABP280 repeat	Immunoglobulin E-set, Calponin-like domain superfamily		CH				Immunoglobulin I-set domain					Ig-like domain profile.
OR	F_abd_up	F	abd	up	TRINITY_DN93593_c1_g2_i1|m.26195	-0.985911	1.98056	0.0233227																															ADAM-TS Spacer 1, Kunitz/Bovine pancreatic trypsin inhibitor domain, Thrombospondin type 1 domain		Basic protease (Kunitz-type) inhibitor family signature, ADAM-TS family signature		Pancreatic trypsin inhibitor (Kunitz) family signature.	Thrombospondin type-1 (TSP1) repeat profile., Pancreatic trypsin inhibitor (Kunitz) family profile.
OR	F_abd_up	F	abd	up	TRINITY_DN87252_c7_g3_i8|m.23690	-0.985795	1.9804	0.0379565	FBgn0010015	FBgn0224584	CanA1	Calcineurin A1	GO:0016787,GO:0005955,GO:0008021,GO:0071731,GO:0072375,GO:0006470,GO:0004722,GO:0030431,GO:0016192,GO:0007269,GO:0004723,GO:0045088	ONTOLOGY: hydrolase activity,calcineurin complex,synaptic vesicle,response to nitric oxide,medium-term memory,protein dephosphorylation,protein serine/threonine phosphatase activity,sleep,vesicle-mediated transport,neurotransmitter secretion,calcium-dependent protein serine/threonine phosphatase activity,regulation of innate immune response	GO:0072375,GO:0007267,GO:0045088	ONTOLOGY: medium-term memory,cell-cell signaling,regulation of innate immune response	GO:0016787	ONTOLOGY: hydrolase activity				Metallo-dependent phosphatase-like			Calcineurin-like phosphoesterase domain, ApaH type		Serine/threonine-specific protein phosphatase/bis(5-nucleosyl)-tetraphosphatase		Serine/threonine-specific protein phosphatase/bis(5-nucleosyl)-tetraphosphatase			Serine/threonine-specific protein phosphatase/bis(5-nucleosyl)-tetraphosphatase	Metallo-dependent phosphatase-like		MPP_PP2B				Integrin alpha cytoplasmic region, FG-GAP repeat		Integrin alpha subunit signature		Integrins alpha chain signature.	FG-GAP repeat profile.
OR	F_abd_up	F	abd	up	TRINITY_DN93313_c1_g2_i1|m.6459	-0.983038	1.97662	0.0208863	FBgn0035452	FBgn0222515	CG10359	no_fullname	GO:0016020,GO:0008061,GO:0007186,GO:0001664	ONTOLOGY: membrane,chitin binding,G-protein coupled receptor signaling pathway,G-protein coupled receptor binding							Fibrinogen, alpha/beta/gamma chain, C-terminal globular domain	Fibrinogen, alpha/beta/gamma chain, C-terminal globular, subdomain 2, Fibrinogen, alpha/beta/gamma chain, C-terminal globular, subdomain 1			Fibrinogen, alpha/beta/gamma chain, C-terminal globular domain					Fibrinogen, alpha/beta/gamma chain, C-terminal globular domain		Fibrinogen, alpha/beta/gamma chain, C-terminal globular domain	Fibrinogen-like, C-terminal		FReD									Prokaryotic membrane lipoprotein lipid attachment site profile.
OR	F_abd_up	F	abd	up	TRINITY_DN91612_c0_g1_i8|m.48898	-0.981756	1.97487	0.00810194	FBgn0283471	FBgn0226878	wupA	wings up A	GO:0007519,GO:0007517,GO:0045214,GO:0005861,GO:0006936,GO:0003779,GO:0046716,GO:0007399,GO:0000280,GO:0007629,GO:0030239,GO:0048738,GO:0060047,GO:0005634,GO:0007507	ONTOLOGY: skeletal muscle tissue development,muscle organ development,sarcomere organization,troponin complex,muscle contraction,actin binding,muscle cell cellular homeostasis,nervous system development,nuclear division,flight behavior,myofibril assembly,cardiac muscle tissue development,heart contraction,nucleus,heart development	GO:0045214,GO:0030239,GO:0006936,GO:0046716,GO:0007519,GO:0007629,GO:0048738,GO:0060047,GO:0007399,GO:0060537,GO:0007010,GO:0003012,GO:0016043	ONTOLOGY: sarcomere organization,myofibril assembly,muscle contraction,muscle cell cellular homeostasis,skeletal muscle tissue development,flight behavior,cardiac muscle tissue development,heart contraction,nervous system development,muscle tissue development,cytoskeleton organization,muscle system process,cellular component organization	GO:0005861	ONTOLOGY: troponin complex							Troponin
OR	F_abd_up	F	abd	up	TRINITY_DN93733_c6_g2_i5|m.63940	-0.981657	1.97473	0.000303797
OR	F_abd_up	F	abd	up	TRINITY_DN93824_c1_g1_i2|m.14098	-0.981157	1.97405	0.000200054									GO:0003676,GO:0008270	ONTOLOGY: nucleic acid binding,zinc ion binding				Zinc finger, CCHC-type superfamily			Pre-C2HC domain							Pre-C2HC domain							Thioredoxin					Thioredoxin domain profile.
OR	F_abd_up	F	abd	up	TRINITY_DN90994_c1_g1_i3|m.57357	-0.980251	1.97281	0.000456263	FBgn0262508	FBgn0218330	CG43078	no_fullname	no_GO-tag	no_GO-annotation																									Cadherin domain		Cadherin signature		Cadherin domain signature.	Cadherins domain profile.
OR	F_abd_up	F	abd	up	TRINITY_DN70993_c0_g1_i2|m.14618	-0.979566	1.97187	0.0230703																															Phorbol esters/diacylglycerol binding domain (C1 domain)				Zinc finger phorbol-ester/DAG-type signature.	Zinc finger phorbol-ester/DAG-type profile.
OR	F_abd_up	F	abd	up	TRINITY_DN92700_c2_g1_i2|m.45885	-0.979106	1.97124	0.0250013	FBgn0000527	FBgn0214782	e	ebony	GO:0048082,GO:0001692,GO:0003833,GO:0006583,GO:0048067,GO:0048022,GO:0005737,GO:0042440,GO:0048066,GO:0007623,GO:0048085,GO:0042417,GO:0007593,GO:0043042,GO:0045475	ONTOLOGY: regulation of adult chitin-containing cuticle pigmentation,histamine metabolic process,beta-alanyl-dopamine synthase activity,melanin biosynthetic process from tyrosine,cuticle pigmentation,negative regulation of melanin biosynthetic process,cytoplasm,pigment metabolic process,developmental pigmentation,circadian rhythm,adult chitin-containing cuticle pigmentation,dopamine metabolic pro…	GO:0042438,GO:0048082,GO:0043604	ONTOLOGY: melanin biosynthetic process,regulation of adult chitin-containing cuticle pigmentation,amide biosynthetic process	GO:0003824,GO:0008152	ONTOLOGY: catalytic activity,metabolic process				ACP-like superfamily			AMP-dependent synthetase/ligase				AMP-binding, conserved site	Phosphopantetheine binding ACP domain			ACP-like superfamily		A_NRPS
OR	F_abd_up	F	abd	up	TRINITY_DN91679_c1_g1_i2|m.49601	-0.979049	1.97117	0.00068168																	Laminin G domain, EGF-like domain				EGF-like, conserved site	Laminin G domain, EGF-like domain		Laminin G domain, EGF-like domain	Concanavalin A-like lectin/glucanase domain superfamily		EGF_CA, LamG				Protein kinase domain, Protein kinase C terminal domain				Serine/Threonine protein kinases active-site signature., Protein kinases ATP-binding region signature.	AGC-kinase C-terminal domain profile., Protein kinase domain profile.
OR	F_abd_up	F	abd	up	TRINITY_DN92789_c3_g3_i5|m.45602	-0.978819	1.97085	2.01872e-06	FBgn0001250	FBgn0220410	if	inflated	GO:0050839,GO:0007157,GO:0033627,GO:0035160,GO:0007431,GO:0007476,GO:0045214,GO:0034446,GO:0016203,GO:0098609,GO:0050840,GO:0035099,GO:0007414,GO:1990430,GO:0008305,GO:0009925,GO:0042383,GO:0051492,GO:0030239,GO:0007608,GO:0007427,GO:0007426,GO:0007494,GO:0046982,GO:0045185,GO:0007298,GO:0016477,GO:0005925,GO:0005886,GO:0007435,GO:0005887,GO:0004872,GO:0007160,GO:0007419,GO:0007475,GO:0007411,GO:…	ONTOLOGY: cell adhesion molecule binding,heterophilic cell-cell adhesion via plasma membrane cell adhesion molecules,cell adhesion mediated by integrin,maintenance of epithelial integrity, open tracheal system,salivary gland development,imaginal disc-derived wing morphogenesis,sarcomere organization,substrate adhesion-dependent cell spreading,muscle attachment,cell-cell adhesion,extracellular mat…	GO:0045214,GO:0030239,GO:0034446,GO:0007015,GO:0033627,GO:0007399,GO:0007010,GO:0045185,GO:0007475,GO:0007427,GO:0051492,GO:0035160,GO:0016043,GO:0007494,GO:0021551,GO:0016203,GO:0007160,GO:0007414,GO:0007157	ONTOLOGY: sarcomere organization,myofibril assembly,substrate adhesion-dependent cell spreading,actin filament organization,cell adhesion mediated by integrin,nervous system development,cytoskeleton organization,maintenance of protein location,apposition of dorsal and ventral imaginal disc-derived wing surfaces,epithelial cell migration, open tracheal system,regulation of stress fiber assembly,ma…	GO:0007155,GO:0008305	ONTOLOGY: cell adhesion,integrin complex	GO:0007155	ONTOLOGY: cell adhesion					Integrin alpha-2, FG-GAP repeat, Integrin alpha chain, C-terminal cytoplasmic region, conserved site		Integrin alpha chain		Integrin alpha chain, C-terminal cytoplasmic region, conserved site	Integrin alpha beta-propellor		Integrin alpha beta-propellor	Integrin domain superfamily						LIM domain, Villin headpiece domain				LIM zinc-binding domain signature.	Headpiece (HP) domain profile., LIM domain profile.
OR	F_abd_up	F	abd	up	TRINITY_DN90558_c4_g1_i1|m.62396	-0.974728	1.96527	0.0349063		FBgn0213529	Dwil\GK11518-PB	No_annotated_ortholog_in_Dmel																											Calcineurin-like phosphoesterase		Serine/threonine phosphatase family signature		Serine/threonine specific protein phosphatases signature.
OR	F_abd_up	F	abd	up	TRINITY_DN85597_c0_g1_i1|m.73739	-0.974463	1.96491	0.0105436	FBgn0036891	FBgn0221257	CG9372	no_fullname	GO:0004252,GO:0006508,GO:0048812,GO:0009620	ONTOLOGY: serine-type endopeptidase activity,proteolysis,neuron projection morphogenesis,response to fungus	GO:0007399,GO:0009620,GO:0016043	ONTOLOGY: nervous system development,response to fungus,cellular component organization	GO:0004252,GO:0006508	ONTOLOGY: serine-type endopeptidase activity,proteolysis			Serine proteases, trypsin domain				Serine proteases, trypsin domain		Peptidase S1A, chymotrypsin family		Serine proteases, trypsin family, serine active site, Serine proteases, trypsin family, histidine active site	Serine proteases, trypsin domain		Proteinase, regulatory CLIP domain, Serine proteases, trypsin domain	Peptidase S1, PA clan		Tryp_SPc				Cell morphogenesis C-terminal, Cell morphogenesis N-terminal, Cell morphogenesis central region
OR	F_abd_up	F	abd	up	TRINITY_DN93689_c5_g1_i1|m.27357	-0.97416	1.9645	3.59203e-06																	Actin family				Actin, conserved site
OR	F_abd_up	F	abd	up	TRINITY_DN92789_c3_g3_i4|m.45600	-0.971451	1.96081	2.60451e-06	FBgn0001250	FBgn0220410	if	inflated	GO:0050839,GO:0007157,GO:0033627,GO:0035160,GO:0007431,GO:0007476,GO:0045214,GO:0034446,GO:0016203,GO:0098609,GO:0050840,GO:0035099,GO:0007414,GO:1990430,GO:0008305,GO:0009925,GO:0042383,GO:0051492,GO:0030239,GO:0007608,GO:0007427,GO:0007426,GO:0007494,GO:0046982,GO:0045185,GO:0007298,GO:0016477,GO:0005925,GO:0005886,GO:0007435,GO:0005887,GO:0004872,GO:0007160,GO:0007419,GO:0007475,GO:0007411,GO:…	ONTOLOGY: cell adhesion molecule binding,heterophilic cell-cell adhesion via plasma membrane cell adhesion molecules,cell adhesion mediated by integrin,maintenance of epithelial integrity, open tracheal system,salivary gland development,imaginal disc-derived wing morphogenesis,sarcomere organization,substrate adhesion-dependent cell spreading,muscle attachment,cell-cell adhesion,extracellular mat…	GO:0045214,GO:0030239,GO:0034446,GO:0007015,GO:0033627,GO:0007399,GO:0007010,GO:0045185,GO:0007475,GO:0007427,GO:0051492,GO:0035160,GO:0016043,GO:0007494,GO:0021551,GO:0016203,GO:0007160,GO:0007414,GO:0007157	ONTOLOGY: sarcomere organization,myofibril assembly,substrate adhesion-dependent cell spreading,actin filament organization,cell adhesion mediated by integrin,nervous system development,cytoskeleton organization,maintenance of protein location,apposition of dorsal and ventral imaginal disc-derived wing surfaces,epithelial cell migration, open tracheal system,regulation of stress fiber assembly,ma…	GO:0007155,GO:0008305	ONTOLOGY: cell adhesion,integrin complex	GO:0007155	ONTOLOGY: cell adhesion					Integrin alpha chain, C-terminal cytoplasmic region, conserved site, Integrin alpha-2, FG-GAP repeat		Integrin alpha chain		Integrin alpha chain, C-terminal cytoplasmic region, conserved site	Integrin alpha beta-propellor		Integrin alpha beta-propellor	Integrin domain superfamily
OR	F_abd_up	F	abd	up	TRINITY_DN82634_c0_g1_i2|m.32617	-0.968364	1.95662	0.0214045	FBgn0035868	FBgn0225836	CG7194	no_fullname	GO:0005575,GO:0003674,GO:0055070	ONTOLOGY: cellular_component,molecular_function,copper ion homeostasis											Mab-21 domain							Mab-21 domain
OR	F_abd_up	F	abd	up	TRINITY_DN93313_c1_g2_i3|m.6461	-0.967818	1.95588	0.0111486	FBgn0035452	FBgn0222515	CG10359	no_fullname	GO:0016020,GO:0008061,GO:0007186,GO:0001664	ONTOLOGY: membrane,chitin binding,G-protein coupled receptor signaling pathway,G-protein coupled receptor binding							Fibrinogen, alpha/beta/gamma chain, C-terminal globular domain	Fibrinogen, alpha/beta/gamma chain, C-terminal globular, subdomain 2, Fibrinogen, alpha/beta/gamma chain, C-terminal globular, subdomain 1			Fibrinogen, alpha/beta/gamma chain, C-terminal globular domain					Fibrinogen, alpha/beta/gamma chain, C-terminal globular domain		Fibrinogen, alpha/beta/gamma chain, C-terminal globular domain	Fibrinogen-like, C-terminal		FReD
OR	F_abd_up	F	abd	up	TRINITY_DN93089_c2_g1_i1|m.50315	-0.967314	1.9552	0.00634451																															Protein FAM135, Putative serine esterase (DUF676)
OR	F_abd_up	F	abd	up	TRINITY_DN92180_c1_g2_i7|m.19740	-0.966526	1.95413	0.00156298																															Troponin
OR	F_abd_up	F	abd	up	TRINITY_DN90824_c2_g7_i3|m.73406	-0.964713	1.95168	0.00330358	FBgn0285958	FBgn0219021	Fuca	alpha-L-fucosidase	GO:0004560,GO:0006004,GO:0042742,GO:0005737,GO:0015928,GO:0097524,GO:0007339,GO:0002081,GO:0006027,GO:0042806	ONTOLOGY: alpha-L-fucosidase activity,fucose metabolic process,defense response to bacterium,cytoplasm,fucosidase activity,sperm plasma membrane,binding of sperm to zona pellucida,outer acrosomal membrane,glycosaminoglycan catabolic process,fucose binding	GO:0007339,GO:0006004,GO:0006027	ONTOLOGY: binding of sperm to zona pellucida,fucose metabolic process,glycosaminoglycan catabolic process	GO:0004560,GO:0006004,GO:0005975	ONTOLOGY: alpha-L-fucosidase activity,fucose metabolic process,carbohydrate metabolic process							Glycoside hydrolase, family 29, Alpha-L-fucosidase, C-terminal	Alpha-L-fucosidase, metazoa-type	Alpha-L-fucosidase, metazoa-type					Glycoside hydrolase, family 29	Glycoside hydrolase superfamily
OR	F_abd_up	F	abd	up	TRINITY_DN92405_c6_g1_i10|m.53334	-0.963732	1.95035	0.00244157	FBgn0265356		tn	thin	GO:0046872,GO:0016567,GO:0004842,GO:0048747,GO:0030239,GO:0006941,GO:0046716,GO:0030018,GO:0008270,GO:0008345	ONTOLOGY: metal ion binding,protein ubiquitination,ubiquitin-protein transferase activity,muscle fiber development,myofibril assembly,striated muscle contraction,muscle cell cellular homeostasis,Z disc,zinc ion binding,larval locomotory behavior	GO:0030239,GO:0006936,GO:0046716,GO:0006941,GO:0007010,GO:0003012,GO:0016043	ONTOLOGY: myofibril assembly,muscle contraction,muscle cell cellular homeostasis,striated muscle contraction,cytoskeleton organization,muscle system process,cellular component organization	GO:0046872	ONTOLOGY: metal ion binding				Zinc finger, RING/FYVE/PHD-type			Zinc finger, C3HC4 RING-type					Zinc finger, RING-type		Zinc finger, RING-type			RING-HC_NHL-1_like				Spondin_N					Spondin domain profile.
OR	F_abd_up	F	abd	up	TRINITY_DN92833_c3_g6_i8|m.6210	-0.961848	1.9478	0.00443846																	Zinc finger, LIM-type					Zinc finger, LIM-type		Zinc finger, LIM-type			LIM_ALP_like				JAKMIP CC3 domain
OR	F_abd_up	F	abd	up	TRINITY_DN85497_c0_g1_i1|m.34478	-0.957639	1.94213	0.0370278																															SecA DEAD-like domain		SecA protein signature			SecA family profile.
OR	F_abd_up	F	abd	up	TRINITY_DN88522_c5_g4_i2|m.39244	-0.957245	1.9416	0.00198935	FBgn0259736	FBgn0216251	CG42390	no_fullname	GO:0003674,GO:0005575,GO:0008150	ONTOLOGY: molecular_function,cellular_component,biological_process																									MH1 domain, Nuclear factor I protein pre-N-terminus					CTF/NF-I DNA-binding domain profile.
OR	F_abd_up	F	abd	up	TRINITY_DN89382_c2_g1_i1|m.25079	-0.955399	1.93912	0.025701
OR	F_abd_up	F	abd	up	TRINITY_DN68845_c0_g1_i1|m.55980	-0.955291	1.93897	0.00417912	FBgn0035358	FBgn0214512	CG14949	no_fullname	no_GO-tag	no_GO-annotation
OR	F_abd_up	F	abd	up	TRINITY_DN89576_c0_g2_i12|m.58706	-0.953579	1.93667	0.000159187	FBgn0003149	FBgn0219470	Prm	Paramyosin	GO:0016459,GO:0003774,GO:0030239,GO:0007498	ONTOLOGY: myosin complex,motor activity,myofibril assembly,mesoderm development	GO:0030239,GO:0007498,GO:0007010,GO:0016043	ONTOLOGY: myofibril assembly,mesoderm development,cytoskeleton organization,cellular component organization	GO:0003774,GO:0016459	ONTOLOGY: motor activity,myosin complex							Myosin tail														Polysaccharide deacetylase, Chitin binding Peritrophin-A domain					Chitin-binding type-2 domain profile.
OR	F_abd_up	F	abd	up	TRINITY_DN80936_c2_g5_i2|m.15650	-0.951572	1.93398	0.000498929	FBgn0004117	FBgn0215805	Tm2	Tropomyosin 2	GO:0007015,GO:0005862,GO:0006936,GO:0060298,GO:0051015,GO:0003779,GO:0008307,GO:0005884,GO:0007507	ONTOLOGY: actin filament organization,muscle thin filament tropomyosin,muscle contraction,positive regulation of sarcomere organization,actin filament binding,actin binding,structural constituent of muscle,actin filament,heart development	GO:0045214,GO:0030239,GO:0006936,GO:0007015,GO:0060297,GO:0051149,GO:0007010,GO:1902117,GO:0003012,GO:0016043,GO:0051495	ONTOLOGY: sarcomere organization,myofibril assembly,muscle contraction,actin filament organization,regulation of sarcomere organization,positive regulation of muscle cell differentiation,cytoskeleton organization,positive regulation of organelle assembly,muscle system process,cellular component organization,positive regulation of cytoskeleton organization									Tropomyosin		Tropomyosin		Tropomyosin										Thioredoxin-like domain					Thioredoxin domain profile.
OR	F_abd_up	F	abd	up	TRINITY_DN92170_c7_g5_i3|m.19610	-0.950742	1.93287	0.00824258																	Tropomyosin		Tropomyosin												LIM domain				LIM zinc-binding domain signature.	LIM domain profile.
OR	F_abd_up	F	abd	up	TRINITY_DN92861_c10_g1_i5|m.6280	-0.949433	1.93111	0.000215257	FBgn0265180	FBgn0217798	CG44245	no_fullname	GO:0007498,GO:0003674,GO:0005575	ONTOLOGY: mesoderm development,molecular_function,cellular_component	GO:0007498	ONTOLOGY: mesoderm development																							RIM-binding protein of the cytomatrix active zone
OR	F_abd_up	F	abd	up	TRINITY_DN88224_c0_g1_i2|m.37447	-0.948656	1.93007	1.32076e-05	FBgn0032685	FBgn0226343	CG10211	no_fullname	GO:0055114,GO:0006979,GO:0020037,GO:0004601	ONTOLOGY: oxidation-reduction process,response to oxidative stress,heme binding,peroxidase activity			GO:0004601,GO:0006979,GO:0020037,GO:0055114	ONTOLOGY: peroxidase activity,response to oxidative stress,heme binding,oxidation-reduction process				Haem peroxidase domain superfamily, animal type			Haem peroxidase, animal type		Haem peroxidase, animal type			Haem peroxidase, animal type			Haem peroxidase		peroxinectin_like				C-terminal tandem repeated domain in type 4 procollagen, Collagen triple helix repeat (20 copies)					Collagen IV carboxyl-terminal non-collagenous (NC1) domain profile.
OR	F_abd_up	F	abd	up	TRINITY_DN93733_c6_g2_i1|m.63936	-0.948329	1.92964	0.000297307																															Domain of unknown function (DUF4749)
OR	F_abd_up	F	abd	up	TRINITY_DN90192_c0_g3_i1|m.74956	-0.948257	1.92954	0.0204284		FBgn0218560	Dwil\GK16558-PA	No_annotated_ortholog_in_Dmel																											Immunoglobulin I-set domain
OR	F_abd_up	F	abd	up	TRINITY_DN92180_c1_g2_i3|m.19735	-0.948219	1.92949	0.00429661																	Domain of unknown function DUF4749							Zasp-like motif							Immunoglobulin I-set domain, Immunoglobulin domain, Low-density lipoprotein receptor domain class A, Laminin B (Domain IV), Laminin EGF domain		Low density lipoprotein (LDL) receptor signature		LDL-receptor class A (LDLRA) domain signature., Laminin-type EGF-like (LE) domain signature.	Laminin IV type A domain profile., Laminin-type EGF-like (LE) domain profile., Ig-like domain profile., LDL-receptor class A (LDLRA) domain profile.
OR	F_abd_up	F	abd	up	TRINITY_DN85144_c0_g1_i1|m.37894	-0.943913	1.92374	0.00423187	FBgn0031327	FBgn0217190	CG5397	no_fullname	GO:0052689,GO:0008150,GO:0005575	ONTOLOGY: carboxylic ester hydrolase activity,biological_process,cellular_component								Alpha/Beta hydrolase fold			Carboxylesterase, type B								Alpha/Beta hydrolase fold
OR	F_abd_up	F	abd	up	TRINITY_DN85173_c0_g1_i1|m.37990	-0.94078	1.91957	0.0358644	FBgn0030102	FBgn0227502	SmydA-9	SET and MYND domain containing%2C arthropod-specific%2C member 9	GO:0010629,GO:0005634,GO:0042826,GO:0005737	ONTOLOGY: negative regulation of gene expression,nucleus,histone deacetylase binding,cytoplasm			GO:0005515	ONTOLOGY: protein binding							SET domain					SET domain		SET domain							Protein kinase domain				Protein kinases ATP-binding region signature.	Protein kinase domain profile.
OR	F_abd_up	F	abd	up	TRINITY_DN92102_c2_g1_i1|m.19505	-0.937977	1.91584	0.0356363																															Protein kinase domain, Fibronectin type III domain, Immunoglobulin I-set domain					Ig-like domain profile., Protein kinase domain profile., Fibronectin type-III domain profile.
OR	F_abd_up	F	abd	up	TRINITY_DN83204_c0_g1_i1|m.38957	-0.937745	1.91553	0.00896261	FBgn0260942	FBgn0214826	bond	james bond	GO:0051225,GO:0009922,GO:0034626,GO:0030148,GO:0007111,GO:0042761,GO:0030176,GO:0007110,GO:0007112,GO:0019367,GO:0034625,GO:0000212,GO:0042811,GO:0000915,GO:0016021,GO:0030497	ONTOLOGY: spindle assembly,fatty acid elongase activity,fatty acid elongation, polyunsaturated fatty acid,sphingolipid biosynthetic process,meiosis II cytokinesis,very long-chain fatty acid biosynthetic process,integral component of endoplasmic reticulum membrane,meiosis I cytokinesis,male meiosis cytokinesis,fatty acid elongation, saturated fatty acid,fatty acid elongation, monounsaturated fatty…	GO:0007010,GO:0016043,GO:0030865	ONTOLOGY: cytoskeleton organization,cellular component organization,cortical cytoskeleton organization	GO:0016021	ONTOLOGY: integral component of membrane							ELO family				ELO family, conserved site										Immunoglobulin I-set domain					Ig-like domain profile.
OR	F_abd_up	F	abd	up	TRINITY_DN88187_c0_g1_i11|m.17611	-0.937458	1.91515	0.00785029																															CD80-like C2-set immunoglobulin domain, Immunoglobulin V-set domain					Ig-like domain profile.
OR	F_abd_up	F	abd	up	TRINITY_DN93110_c3_g1_i11|m.33114	-0.93448	1.9112	0.000201776	FBgn0262579	FBgn0221932	Ect4	Ectoderm-expressed 4	GO:0007165,GO:0043025,GO:1901214,GO:0043005,GO:0030425,GO:0048678	ONTOLOGY: signal transduction,neuronal cell body,regulation of neuron death,neuron projection,dendrite,response to axon injury	GO:0048678,GO:1901214	ONTOLOGY: response to axon injury,regulation of neuron death	GO:0005488,GO:0005515,GO:0007165	ONTOLOGY: binding,protein binding,signal transduction	GO:0007165	ONTOLOGY: signal transduction		Toll/interleukin-1 receptor homology (TIR) domain superfamily, Armadillo-like helical			Toll/interleukin-1 receptor homology (TIR) domain, Sterile alpha motif domain					Sterile alpha motif domain		Sterile alpha motif domain, Toll/interleukin-1 receptor homology (TIR) domain	Sterile alpha motif/pointed domain superfamily, Armadillo-type fold, Toll/interleukin-1 receptor homology (TIR) domain superfamily		SAM_SARM1-like_repeat2, SAM_SARM1-like_repeat1
OR	F_abd_up	F	abd	up	TRINITY_DN88753_c1_g2_i1|m.66994	-0.932478	1.90855	0.0292812	FBgn0029830	FBgn0222132	Grip	Glutamate receptor binding protein	GO:0005798,GO:0000060,GO:0004385,GO:0043195,GO:0050808,GO:0005515,GO:0016204,GO:0014069,GO:0097120,GO:0008328,GO:0016323,GO:0031594,GO:0005102,GO:0035255,GO:0007268,GO:0007399,GO:0045211,GO:0048644,GO:0016203,GO:0043113,GO:0045197	ONTOLOGY: Golgi-associated vesicle,protein import into nucleus, translocation,guanylate kinase activity,terminal bouton,synapse organization,protein binding,determination of muscle attachment site,postsynaptic density,receptor localization to synapse,ionotropic glutamate receptor complex,basolateral plasma membrane,neuromuscular junction,receptor binding,ionotropic glutamate receptor binding,chem…	GO:0048644,GO:0007399,GO:0016204,GO:0016043,GO:0046907,GO:0016203,GO:0007267	ONTOLOGY: muscle organ morphogenesis,nervous system development,determination of muscle attachment site,cellular component organization,intracellular transport,muscle attachment,cell-cell signaling	GO:0005515	ONTOLOGY: protein binding							PDZ domain					PDZ domain		PDZ domain	PDZ superfamily		PDZ_signaling				Glycosyl transferase family 8
OR	F_abd_up	F	abd	up	TRINITY_DN93733_c6_g2_i2|m.63937	-0.932297	1.90831	0.000709475																															Alpha-2-macroglobulin family N-terminal region, A-macroglobulin complement component, MG2 domain, Alpha-macro-globulin thiol-ester bond-forming region, A-macroglobulin receptor				Alpha-2-macroglobulin family thiolester region signature.
OR	F_abd_up	F	abd	up	TRINITY_DN90051_c2_g2_i8|m.8389	-0.931319	1.90702	0.0228389	FBgn0004580	FBgn0221571	Cbp53E	Calbindin 53E	GO:0005509,GO:0005634,GO:0061175,GO:0005829,GO:0051480,GO:0097467,GO:1903035	ONTOLOGY: calcium ion binding,nucleus,type II terminal bouton,cytosol,regulation of cytosolic calcium ion concentration,type III terminal bouton,negative regulation of response to wounding	GO:0006874	ONTOLOGY: cellular calcium ion homeostasis	GO:0005509	ONTOLOGY: calcium ion binding			Calbindin-32, EF-hand domain				EF-hand domain				EF-Hand 1, calcium-binding site	EF-hand domain		EF-hand domain	EF-hand domain pair		EFh_HEF_CBN				Domain of unknown function (DUF4749)
OR	F_abd_up	F	abd	up	TRINITY_DN89059_c4_g3_i1|m.80028	-0.927672	1.9022	0.00381185									GO:0005515	ONTOLOGY: protein binding				WD40/YVTN repeat-like-containing domain superfamily																	Alpha-2-macroglobulin family, A-macroglobulin receptor, A-macroglobulin complement component, Alpha-macro-globulin thiol-ester bond-forming region, Alpha-2-macroglobulin family N-terminal region, MG2 domain				Alpha-2-macroglobulin family thiolester region signature.
OR	F_abd_up	F	abd	up	TRINITY_DN93985_c1_g2_i19|m.78473	-0.926677	1.90089	8.67257e-07			basement membrane-specific heparan sulfate proteoglycan core protein isoform X5						GO:0005515	ONTOLOGY: protein binding			Low-density lipoprotein (LDL) receptor class A repeat	Immunoglobulin-like fold			Immunoglobulin I-set, Low-density lipoprotein (LDL) receptor class A repeat, Laminin IV, Immunoglobulin-like domain, Laminin EGF domain		Low-density lipoprotein (LDL) receptor class A repeat		Low-density lipoprotein (LDL) receptor class A, conserved site, Laminin EGF domain	Laminin IV, Laminin EGF domain, Immunoglobulin-like domain, Low-density lipoprotein (LDL) receptor class A repeat		Laminin EGF domain, Laminin IV, Immunoglobulin subtype, Low-density lipoprotein (LDL) receptor class A repeat, Immunoglobulin subtype 2	Immunoglobulin-like domain superfamily, LDL receptor-like superfamily, Growth factor receptor cysteine-rich domain superfamily		LDLa, Ig, EGF_Lam
OR	F_abd_up	F	abd	up	TRINITY_DN89059_c4_g3_i3|m.80029	-0.925986	1.89998	0.00537051									GO:0005515	ONTOLOGY: protein binding				Immunoglobulin-like fold, WD40/YVTN repeat-like-containing domain superfamily			Immunoglobulin I-set					Immunoglobulin-like domain		Immunoglobulin subtype, Immunoglobulin subtype 2	Immunoglobulin-like domain superfamily		Ig				Immunoglobulin domain					Ig-like domain profile.
OR	F_abd_up	F	abd	up	TRINITY_DN91679_c1_g1_i1|m.49598	-0.922067	1.89483	0.000868832									GO:0005509	ONTOLOGY: calcium ion binding				Immunoglobulin-like fold			Laminin G domain, EGF-like domain, Immunoglobulin				EGF-like, conserved site	EGF-like domain, Laminin G domain, Immunoglobulin-like domain		EGF-like domain, EGF-like calcium-binding domain, Immunoglobulin subtype 2, Laminin G domain	Immunoglobulin-like domain superfamily, Concanavalin A-like lectin/glucanase domain superfamily		LamG, EGF_CA				Calcineurin-like phosphoesterase		Serine/threonine phosphatase family signature		Serine/threonine specific protein phosphatases signature.
OR	F_abd_up	F	abd	up	TRINITY_DN90994_c1_g1_i5|m.57367	-0.921394	1.89394	0.00164893	FBgn0262508	FBgn0218330	CG43078	no_fullname	no_GO-tag	no_GO-annotation																									Fibronectin type III domain, Immunoglobulin I-set domain		Fibronectin type III repeat signature			Ig-like domain profile., Fibronectin type-III domain profile.
OR	F_abd_up	F	abd	up	TRINITY_DN70492_c0_g1_i1|m.9015	-0.920356	1.89258	0.000823047
OR	F_abd_up	F	abd	up	TRINITY_DN89059_c4_g3_i10|m.80034	-0.918497	1.89014	0.0066628									GO:0005515	ONTOLOGY: protein binding				WD40/YVTN repeat-like-containing domain superfamily																	Thioredoxin-like domain					Thioredoxin domain profile.
OR	F_abd_up	F	abd	up	TRINITY_DN87950_c0_g2_i1|m.42848	-0.918105	1.88963	0.00899219	FBgn0038820	FBgn0224684	CG4000	no_fullname	no_GO-tag	no_GO-annotation																									Protein of unknown function (DUF725)
OR	F_abd_up	F	abd	up	TRINITY_DN88187_c0_g1_i5|m.17605	-0.917708	1.88911	0.000732552																															Myofilin
OR	F_abd_up	F	abd	up	TRINITY_DN89795_c2_g1_i1|m.18175	-0.917038	1.88823	1.58934e-05	FBgn0039358	FBgn0214865	CG5028	no_fullname	GO:0005739,GO:0004449,GO:0006099	ONTOLOGY: mitochondrion,isocitrate dehydrogenase (NAD+) activity,tricarboxylic acid cycle	GO:0006099	ONTOLOGY: tricarboxylic acid cycle	GO:0016616,GO:0055114,GO:0004449,GO:0006099	ONTOLOGY: oxidoreductase activity, acting on the CH-OH group of donors, NAD or NADP as acceptor,oxidation-reduction process,isocitrate dehydrogenase (NAD+) activity,tricarboxylic acid cycle	GO:0006099	ONTOLOGY: tricarboxylic acid cycle					Isopropylmalate dehydrogenase-like domain							Isopropylmalate dehydrogenase-like domain		Isocitrate dehydrogenase NAD-dependent					Myosin tail					IQ motif profile., Myosin motor domain profile.
OR	F_abd_up	F	abd	up	TRINITY_DN93613_c2_g3_i3|m.27273	-0.915641	1.88641	0.000417844			uncharacterized protein LOC6638747 isoform X4						GO:0005488	ONTOLOGY: binding				Armadillo-like helical			Formin, FH2 domain					Formin, FH2 domain, Diaphanous autoregulatory (DAD) domain, Rho GTPase-binding/formin homology 3 (GBD/FH3) domain		Formin, FH2 domain	Armadillo-type fold
OR	F_abd_up	F	abd	up	TRINITY_DN83882_c0_g1_i1|m.8746	-0.913793	1.88399	0.0113598	FBgn0038612	FBgn0217422	cona	corona	GO:0000795,GO:0007130,GO:0007129	ONTOLOGY: synaptonemal complex,synaptonemal complex assembly,synapsis	GO:0007130,GO:0016043	ONTOLOGY: synaptonemal complex assembly,cellular component organization
OR	F_abd_up	F	abd	up	TRINITY_DN93956_c1_g1_i7|m.78016	-0.913544	1.88367	0.0299254									GO:0005509	ONTOLOGY: calcium ion binding							EGF-like calcium-binding domain, EGF domain				EGF-type aspartate/asparagine hydroxylation site, EGF-like calcium-binding, conserved site, EGF-like, conserved site	EGF-like domain		EGF-like domain, EGF-like calcium-binding domain	Growth factor receptor cysteine-rich domain superfamily		EGF_CA				haloacid dehalogenase-like hydrolase									EYA-cons_domain: EYA conserved domain
OR	F_abd_up	F	abd	up	TRINITY_DN80936_c2_g5_i1|m.15649	-0.912885	1.88281	0.00258235	FBgn0004117	FBgn0215805	Tm2	Tropomyosin 2	GO:0007015,GO:0005862,GO:0006936,GO:0060298,GO:0051015,GO:0003779,GO:0008307,GO:0005884,GO:0007507	ONTOLOGY: actin filament organization,muscle thin filament tropomyosin,muscle contraction,positive regulation of sarcomere organization,actin filament binding,actin binding,structural constituent of muscle,actin filament,heart development	GO:0045214,GO:0030239,GO:0006936,GO:0007015,GO:0060297,GO:0051149,GO:0007010,GO:1902117,GO:0003012,GO:0016043,GO:0051495	ONTOLOGY: sarcomere organization,myofibril assembly,muscle contraction,actin filament organization,regulation of sarcomere organization,positive regulation of muscle cell differentiation,cytoskeleton organization,positive regulation of organelle assembly,muscle system process,cellular component organization,positive regulation of cytoskeleton organization									Tropomyosin		Tropomyosin		Tropomyosin										Low-density lipoprotein receptor domain class A		Low density lipoprotein (LDL) receptor signature		LDL-receptor class A (LDLRA) domain signature.	LDL-receptor class A (LDLRA) domain profile.
OR	F_abd_up	F	abd	up	TRINITY_DN93110_c3_g1_i3|m.33103	-0.912084	1.88176	0.00046864	FBgn0262579	FBgn0221932	Ect4	Ectoderm-expressed 4	GO:0007165,GO:0043025,GO:1901214,GO:0043005,GO:0030425,GO:0048678	ONTOLOGY: signal transduction,neuronal cell body,regulation of neuron death,neuron projection,dendrite,response to axon injury	GO:0048678,GO:1901214	ONTOLOGY: response to axon injury,regulation of neuron death	GO:0005515,GO:0007165,GO:0005488	ONTOLOGY: protein binding,signal transduction,binding	GO:0007165	ONTOLOGY: signal transduction		Toll/interleukin-1 receptor homology (TIR) domain superfamily, Armadillo-like helical			Toll/interleukin-1 receptor homology (TIR) domain, Sterile alpha motif domain					Sterile alpha motif domain		Toll/interleukin-1 receptor homology (TIR) domain, Sterile alpha motif domain	Toll/interleukin-1 receptor homology (TIR) domain superfamily, Sterile alpha motif/pointed domain superfamily, Armadillo-type fold		SAM_SARM1-like_repeat2, SAM_SARM1-like_repeat1				Immunoglobulin I-set domain, Repeat of unknown function (DUF1136)					Ig-like domain profile.
OR	F_abd_up	F	abd	up	TRINITY_DN92170_c7_g5_i7|m.19611	-0.911337	1.88079	0.00827889																	Tropomyosin		Tropomyosin												Sodium:solute symporter family					Sodium:solute symporter family profile.				sss: transporter, solute:sodium symporter (SSS) family
OR	F_abd_up	F	abd	up	TRINITY_DN92102_c2_g1_i1|m.19504	-0.910195	1.8793	0.0132065	FBgn0039257	FBgn0214988	tnc	tenectin	GO:0060562,GO:0005201,GO:0007476,GO:0005615,GO:0048619,GO:0048803,GO:0031012,GO:0035296	ONTOLOGY: epithelial tube morphogenesis,extracellular matrix structural constituent,imaginal disc-derived wing morphogenesis,extracellular space,embryonic hindgut morphogenesis,imaginal disc-derived male genitalia morphogenesis,extracellular matrix,regulation of tube diameter	GO:0048546,GO:0048608	ONTOLOGY: digestive tract morphogenesis,reproductive structure development	GO:0005515	ONTOLOGY: protein binding												VWFC domain		VWFC domain
OR	F_abd_up	F	abd	up	TRINITY_DN93474_c5_g1_i3|m.60431	-0.908304	1.87684	0.011648	FBgn0029791	FBgn0226880	CG4096	no_fullname	GO:0004222,GO:0008270,GO:0006508,GO:0042059	ONTOLOGY: metalloendopeptidase activity,zinc ion binding,proteolysis,negative regulation of epidermal growth factor receptor signaling pathway			GO:0008237,GO:0004222,GO:0006508,GO:0008270	ONTOLOGY: metallopeptidase activity,metalloendopeptidase activity,proteolysis,zinc ion binding				Metallopeptidase, catalytic domain superfamily, Thrombospondin type-1 (TSP1) repeat superfamily			ADAM-TS Spacer 1, Peptidase M12B, ADAM/reprolysin, Thrombospondin type-1 (TSP1) repeat, Peptidase M12B, propeptide		Peptidase M12B, ADAM-TS			Peptidase M12B, ADAM/reprolysin, Thrombospondin type-1 (TSP1) repeat		Thrombospondin type-1 (TSP1) repeat	Thrombospondin type-1 (TSP1) repeat superfamily		ZnMc_ADAMTS_like				LIM domain				LIM zinc-binding domain signature.	LIM domain profile.
OR	F_abd_up	F	abd	up	TRINITY_DN84888_c0_g2_i2|m.67421	-0.907414	1.87568	0.0451948																																				Rho GTPase-binding/formin homology 3 (GBD/FH3) domain profile.
OR	F_abd_up	F	abd	up	TRINITY_DN89141_c1_g1_i2|m.32151	-0.907303	1.87554	0.0119704	FBgn0034094	FBgn0222624	Tsf3	Transferrin 3	GO:0005615	ONTOLOGY: extracellular space											Transferrin-like domain					Transferrin-like domain		Transferrin-like domain			PBP2_transferrin				LIM domain				LIM zinc-binding domain signature.	LIM domain profile.
OR	F_abd_up	F	abd	up	TRINITY_DN93110_c3_g1_i2|m.33102	-0.906008	1.87385	0.000709475	FBgn0262579	FBgn0221932	Ect4	Ectoderm-expressed 4	GO:0007165,GO:0043025,GO:1901214,GO:0043005,GO:0030425,GO:0048678	ONTOLOGY: signal transduction,neuronal cell body,regulation of neuron death,neuron projection,dendrite,response to axon injury	GO:0048678,GO:1901214	ONTOLOGY: response to axon injury,regulation of neuron death	GO:0005515,GO:0005488,GO:0007165	ONTOLOGY: protein binding,binding,signal transduction	GO:0007165	ONTOLOGY: signal transduction		Armadillo-like helical, Toll/interleukin-1 receptor homology (TIR) domain superfamily			Sterile alpha motif domain, Toll/interleukin-1 receptor homology (TIR) domain					Sterile alpha motif domain		Sterile alpha motif domain	Sterile alpha motif/pointed domain superfamily, Toll/interleukin-1 receptor homology (TIR) domain superfamily, Armadillo-type fold		SAM_SARM1-like_repeat2, SAM_SARM1-like_repeat1				MYND finger, SET domain				Zinc finger MYND-type signature.	Zinc finger MYND-type profile.
OR	F_abd_up	F	abd	up	TRINITY_DN89854_c2_g2_i1|m.81071	-0.904906	1.87242	0.0293975																															PAN domain					ZP domain profile., PAN/Apple domain profile.
OR	F_abd_up	F	abd	up	TRINITY_DN93824_c1_g1_i1|m.14096	-0.902362	1.86912	0.0258789									GO:0003676,GO:0008270	ONTOLOGY: nucleic acid binding,zinc ion binding				Zinc finger, CCHC-type superfamily			Pre-C2HC domain							Pre-C2HC domain							Ras family, Putative GTPase activating protein for Arf		HIV Rev interacting protein signature			Ankyrin repeat profile., ARF GTPase-activating proteins domain profile., Ankyrin repeat region circular profile., PH domain profile., small GTPase Rab1 family profile.
OR	F_abd_up	F	abd	up	TRINITY_DN92170_c7_g5_i1|m.19609	-0.902192	1.8689	0.0114957																	Tropomyosin		Tropomyosin												Laminin G domain				EGF-like domain signature 2.	Laminin G domain profile., EGF-like domain profile.
OR	F_abd_up	F	abd	up	TRINITY_DN86817_c0_g1_i3|m.42051	-0.900906	1.86724	0.000193043	FBgn0035917	FBgn0218725	Zasp66	Z band alternatively spliced PDZ-motif protein 66	GO:0030239,GO:0051371,GO:0007498,GO:0008157,GO:0030018	ONTOLOGY: myofibril assembly,muscle alpha-actinin binding,mesoderm development,protein phosphatase 1 binding,Z disc	GO:0030239,GO:0007498,GO:0007010,GO:0016043	ONTOLOGY: myofibril assembly,mesoderm development,cytoskeleton organization,cellular component organization	GO:0005515	ONTOLOGY: protein binding							Domain of unknown function DUF4749, PDZ domain					PDZ domain		Zasp-like motif, PDZ domain	PDZ superfamily		PDZ_signaling
OR	F_abd_up	F	abd	up	TRINITY_DN89141_c1_g1_i1|m.32150	-0.900067	1.86615	0.0101793	FBgn0034094	FBgn0222624	Tsf3	Transferrin 3	GO:0005615	ONTOLOGY: extracellular space			GO:0005615	ONTOLOGY: extracellular space							Transferrin-like domain	Transferrin	Transferrin-like domain			Transferrin-like domain		Transferrin-like domain			PBP2_transferrin				Ras association (RalGDS/AF-6) domain, Diacylglycerol kinase accessory domain, Diacylglycerol kinase catalytic domain, Phorbol esters/diacylglycerol binding domain (C1 domain)		Diacylglycerol/phorbol-ester binding signature		Zinc finger phorbol-ester/DAG-type signature.	DAG-kinase catalytic (DAGKc) domain profile., Zinc finger phorbol-ester/DAG-type profile., Ras-associating (RA) domain profile.
OR	F_abd_up	F	abd	up	TRINITY_DN86623_c4_g6_i1|m.85184	-0.897167	1.86241	0.0151528	FBgn0030929	FBgn0227216	CG15043	no_fullname	no_GO-tag	no_GO-annotation											Transcription activator MBF2														Spectrin repeat, Calponin homology (CH) domain				Actinin-type actin-binding domain signature 2., Actinin-type actin-binding domain signature 1.	Calponin homology domain profile.
OR	F_abd_up	F	abd	up	TRINITY_DN92405_c6_g1_i2|m.53329	-0.896948	1.86212	0.00524803									GO:0046872	ONTOLOGY: metal ion binding				Zinc finger, RING/FYVE/PHD-type			Zinc finger, C3HC4 RING-type					Zinc finger, RING-type		Zinc finger, RING-type			RING-HC_NHL-1_like				LIM domain				LIM zinc-binding domain signature.	LIM domain profile.
OR	F_abd_up	F	abd	up	TRINITY_DN93110_c3_g1_i1|m.33099	-0.890794	1.8542	0.000189048	FBgn0262579	FBgn0221932	Ect4	Ectoderm-expressed 4	GO:0007165,GO:0043025,GO:1901214,GO:0043005,GO:0030425,GO:0048678	ONTOLOGY: signal transduction,neuronal cell body,regulation of neuron death,neuron projection,dendrite,response to axon injury	GO:0048678,GO:1901214	ONTOLOGY: response to axon injury,regulation of neuron death	GO:0005515,GO:0007165,GO:0005488	ONTOLOGY: protein binding,signal transduction,binding	GO:0007165	ONTOLOGY: signal transduction		Armadillo-like helical, Toll/interleukin-1 receptor homology (TIR) domain superfamily			Toll/interleukin-1 receptor homology (TIR) domain, Sterile alpha motif domain					Sterile alpha motif domain		Sterile alpha motif domain, Toll/interleukin-1 receptor homology (TIR) domain	Toll/interleukin-1 receptor homology (TIR) domain superfamily, Sterile alpha motif/pointed domain superfamily, Armadillo-type fold		SAM_SARM1-like_repeat2, SAM_SARM1-like_repeat1				Troponin
OR	F_abd_up	F	abd	up	TRINITY_DN92180_c1_g2_i4|m.19737	-0.890501	1.85382	0.0018042
OR	F_abd_up	F	abd	up	TRINITY_DN90950_c2_g1_i1|m.57727	-0.887935	1.85053	0.0494358
OR	F_abd_up	F	abd	up	TRINITY_DN89887_c8_g4_i1|m.81696	-0.88787	1.85044	0.000320365	FBgn0265191	FBgn0217797	Glycogenin	Glycogenin	GO:0005829,GO:0005978,GO:0008466	ONTOLOGY: cytosol,glycogen biosynthetic process,glycogenin glucosyltransferase activity	GO:0005978	ONTOLOGY: glycogen biosynthetic process	GO:0016757	ONTOLOGY: transferase activity, transferring glycosyl groups				Nucleotide-diphospho-sugar transferases			Glycosyl transferase, family 8								Nucleotide-diphospho-sugar transferases		GT8_Glycogenin				Repeat of unknown function (DUF1136), Immunoglobulin I-set domain					Ig-like domain profile.
OR	F_abd_up	F	abd	up	TRINITY_DN89074_c2_g2_i5|m.79413	-0.886943	1.84925	0.00210458	FBgn0261258	FBgn0222472	rgn	regeneration	GO:0030246,GO:0042246	ONTOLOGY: carbohydrate binding,tissue regeneration								C-type lectin-like/link domain superfamily			C-type lectin-like					C-type lectin-like		C-type lectin-like	C-type lectin fold		CLECT				Myosin tail
OR	F_abd_up	F	abd	up	TRINITY_DN93110_c3_g1_i10|m.33112	-0.883992	1.84547	0.000554708	FBgn0262579	FBgn0221932	Ect4	Ectoderm-expressed 4	GO:0007165,GO:0043025,GO:1901214,GO:0043005,GO:0030425,GO:0048678	ONTOLOGY: signal transduction,neuronal cell body,regulation of neuron death,neuron projection,dendrite,response to axon injury	GO:0048678,GO:1901214	ONTOLOGY: response to axon injury,regulation of neuron death	GO:0005515,GO:0005488,GO:0007165	ONTOLOGY: protein binding,binding,signal transduction	GO:0007165	ONTOLOGY: signal transduction		Armadillo-like helical, Toll/interleukin-1 receptor homology (TIR) domain superfamily			Toll/interleukin-1 receptor homology (TIR) domain, Sterile alpha motif domain					Sterile alpha motif domain		Sterile alpha motif domain	Sterile alpha motif/pointed domain superfamily, Armadillo-type fold, Toll/interleukin-1 receptor homology (TIR) domain superfamily		SAM_SARM1-like_repeat2, SAM_SARM1-like_repeat1				Ankyrin repeats (many copies), Ankyrin repeats (3 copies)		Ankyrin repeat signature			Ankyrin repeat profile., Ankyrin repeat region circular profile.
OR	F_abd_up	F	abd	up	TRINITY_DN92807_c1_g2_i4|m.5976	-0.883703	1.8451	0.000291392	FBgn0011828	FBgn0214513	Pxn	Peroxidasin	GO:0055114,GO:0006979,GO:0020037,GO:0005578,GO:0005615,GO:0006909,GO:0004601,GO:0030198	ONTOLOGY: oxidation-reduction process,response to oxidative stress,heme binding,proteinaceous extracellular matrix,extracellular space,phagocytosis,peroxidase activity,extracellular matrix organization	GO:0030198,GO:0016043	ONTOLOGY: extracellular matrix organization,cellular component organization	GO:0005515,GO:0004601,GO:0006979,GO:0020037,GO:0055114	ONTOLOGY: protein binding,peroxidase activity,response to oxidative stress,heme binding,oxidation-reduction process			Peroxidasin, peroxidase domain	Haem peroxidase domain superfamily, animal type, Immunoglobulin-like fold, Leucine-rich repeat domain superfamily			Haem peroxidase, animal type, Immunoglobulin I-set, VWFC domain, Leucine-rich repeat		Haem peroxidase, animal type		VWFC domain	Immunoglobulin-like domain, Leucine-rich repeat, Haem peroxidase, animal type, VWFC domain		Immunoglobulin subtype 2, VWFC domain, Leucine-rich repeat, typical subtype	Immunoglobulin-like domain superfamily, Haem peroxidase, Leucine-rich repeat domain superfamily		Ig, peroxidasin_like				Insect cuticle protein		Insect cuticle protein signature		Chitin-binding type R&R domain signature.	Chitin-binding type R&R domain profile.
OR	F_abd_up	F	abd	up	TRINITY_DN92422_c0_g2_i1|m.53487	-0.88084	1.84145	3.60428e-06	FBgn0034420	FBgn0219966	CG10737	no_fullname	GO:0035556	ONTOLOGY: intracellular signal transduction								C2 domain superfamily			C2 domain					C2 domain		C2 domain	C2 domain superfamily		C2_C21orf25-like
OR	F_abd_up	F	abd	up	TRINITY_DN90843_c5_g1_i1|m.73122	-0.87929	1.83947	0.00607765	FBgn0053556	FBgn0218652	form3	formin 3	GO:0016043,GO:0003779,GO:0035147	ONTOLOGY: cellular component organization,actin binding,branch fusion, open tracheal system	GO:0035147,GO:0016043	ONTOLOGY: branch fusion, open tracheal system,cellular component organization	GO:0003779,GO:0016043,GO:0005488	ONTOLOGY: actin binding,cellular component organization,binding				Armadillo-like helical			Formin, FH3 domain, Formin, FH2 domain					Rho GTPase-binding/formin homology 3 (GBD/FH3) domain, Formin, FH2 domain		Formin, FH3 domain, Formin, FH2 domain	Armadillo-type fold
OR	F_abd_up	F	abd	up	TRINITY_DN88017_c0_g1_i3|m.11816	-0.878694	1.83871	0.0214045																															Voltage-gated calcium channel subunit alpha, C-term
OR	F_abd_up	F	abd	up	TRINITY_DN93864_c2_g1_i1|m.14356	-0.877313	1.83695	0.0148962									GO:0005576,GO:0006030,GO:0008061,GO:0004553,GO:0005975	ONTOLOGY: extracellular region,chitin metabolic process,chitin binding,hydrolase activity, hydrolyzing O-glycosyl compounds,carbohydrate metabolic process				Chitin binding domain superfamily			Chitin binding domain, Glycoside hydrolase family 18, catalytic domain				Glycoside hydrolase, chitinase active site	Chitin binding domain		Chitinase II, Chitin binding domain	Chitinase insertion domain superfamily, Chitin binding domain superfamily, Glycoside hydrolase superfamily		GH18_chitolectin_chitotriosidase		Elongation factor Tu [tuf].		Elongation factor Tu C-terminal domain, Elongation factor Tu domain 2, Elongation factor Tu GTP binding domain		GTP-binding elongation factor signature		Translational (tr)-type guanine nucleotide-binding (G) domain signature.	Translational (tr)-type guanine nucleotide-binding (G) domain profile.				EF-1_alpha: translation elongation factor EF-1, subunit alpha
OR	F_abd_up	F	abd	up	TRINITY_DN93533_c0_g1_i1|m.25530	-0.87649	1.8359	0.0480101			calcium/calmodulin-dependent 3',5'-cyclic nucleotide phosphodiesterase 1 isoform X3						GO:0008081,GO:0004114,GO:0007165	ONTOLOGY: phosphoric diester hydrolase activity,3',5'-cyclic-nucleotide phosphodiesterase activity,signal transduction	GO:0007165	ONTOLOGY: signal transduction	HD/PDEase domain	3'5'-cyclic nucleotide phosphodiesterase, catalytic domain superfamily			3'5'-cyclic nucleotide phosphodiesterase, catalytic domain, 3'5'-cyclic nucleotide phosphodiesterase N-terminal		3'5'-cyclic nucleotide phosphodiesterase		3'5'-cyclic nucleotide phosphodiesterase, conserved site			HD/PDEase domain			HDc
OR	F_abd_up	F	abd	up	TRINITY_DN92046_c2_g1_i3|m.68051	-0.871857	1.83002	0.00767774	FBgn0250819	FBgn0280024	CG33521	no_fullname	no_GO-tag	no_GO-annotation											Zinc finger, LIM-type				Zinc finger, LIM-type	Zinc finger, LIM-type		Zinc finger, LIM-type			LIM_Mical_like_2
OR	F_abd_up	F	abd	up	TRINITY_DN92545_c1_g1_i8|m.22991	-0.871442	1.82949	0.0252075	FBgn0051352	FBgn0212926	Unc-115a	Uncoordinated 115a	GO:0007010,GO:0003779,GO:0005654,GO:0072499,GO:0007411	ONTOLOGY: cytoskeleton organization,actin binding,nucleoplasm,photoreceptor cell axon guidance,axon guidance	GO:0072499,GO:0007399,GO:0007010,GO:0016043	ONTOLOGY: photoreceptor cell axon guidance,nervous system development,cytoskeleton organization,cellular component organization									Zinc finger, LIM-type				Zinc finger, LIM-type	Zinc finger, LIM-type		Zinc finger, LIM-type			LIM3_abLIM, LIM2_abLIM, LIM4_abLIM, LIM1_abLIM
OR	F_abd_up	F	abd	up	TRINITY_DN88077_c0_g2_i1|m.11794	-0.871286	1.82929	0.0265058	FBgn0032666	FBgn0220174	CG5758	no_fullname	GO:0007155,GO:0008039,GO:0030198,GO:0005615,GO:0005578	ONTOLOGY: cell adhesion,synaptic target recognition,extracellular matrix organization,extracellular space,proteinaceous extracellular matrix	GO:0030198,GO:0007399,GO:0016043	ONTOLOGY: extracellular matrix organization,nervous system development,cellular component organization						FAS1 domain superfamily			FAS1 domain					FAS1 domain		FAS1 domain	FAS1 domain superfamily
OR	F_abd_up	F	abd	up	TRINITY_DN88187_c0_g1_i16|m.17616	-0.870813	1.82869	0.020061																															Sodium:neurotransmitter symporter family		Sodium/chloride neurotransmitter symporter signature		Sodium:neurotransmitter symporter family signature 2., Sodium:neurotransmitter symporter family signature 1.	Sodium:neurotransmitter symporter family profile.
OR	F_abd_up	F	abd	up	TRINITY_DN88187_c0_g1_i6|m.17606	-0.870419	1.82819	0.0459387
OR	F_abd_up	F	abd	up	TRINITY_DN90862_c2_g1_i1|m.73010	-0.869911	1.82755	4.57975e-06		FBgn0278816	Dwil\GK26950-PA	No_annotated_ortholog_in_Dmel					GO:0004185,GO:0006508	ONTOLOGY: serine-type carboxypeptidase activity,proteolysis				Alpha/Beta hydrolase fold			Peptidase S10, serine carboxypeptidase		Peptidase S10, serine carboxypeptidase		Serine carboxypeptidase, serine active site				Alpha/Beta hydrolase fold
OR	F_abd_up	F	abd	up	TRINITY_DN92545_c1_g1_i6|m.22988	-0.869204	1.82665	0.0232203	FBgn0260463	FBgn0212926	Unc-115b	Uncoordinated 115b	GO:0005654	ONTOLOGY: nucleoplasm											Zinc finger, LIM-type				Zinc finger, LIM-type	Zinc finger, LIM-type		Zinc finger, LIM-type			LIM2_abLIM, LIM4_abLIM, LIM1_abLIM, LIM3_abLIM				Spectrin repeat, Growth-Arrest-Specific Protein 2 Domain				EF-hand calcium-binding domain.	EF-hand calcium-binding domain profile., GAR domain profile.		Growth-Arrest-Specific Protein 2 Domain
OR	F_abd_up	F	abd	up	TRINITY_DN88943_c0_g3_i1|m.43692	-0.869197	1.82665	0.00537051																															Glycosyl transferase family 8
OR	F_abd_up	F	abd	up	TRINITY_DN89059_c4_g3_i7|m.80032	-0.868788	1.82613	0.0179178														Immunoglobulin-like fold			Immunoglobulin I-set					Immunoglobulin-like domain		Immunoglobulin subtype 2	Immunoglobulin-like domain superfamily		Ig				TIR domain, SAM domain (Sterile alpha motif)					SAM domain profile.
OR	F_abd_up	F	abd	up	TRINITY_DN90843_c5_g1_i2|m.73123	-0.86868	1.82599	0.0099232	FBgn0053556	FBgn0218652	form3	formin 3	GO:0016043,GO:0003779,GO:0035147	ONTOLOGY: cellular component organization,actin binding,branch fusion, open tracheal system	GO:0035147,GO:0016043	ONTOLOGY: branch fusion, open tracheal system,cellular component organization	GO:0005488,GO:0003779,GO:0016043	ONTOLOGY: binding,actin binding,cellular component organization							Formin, FH3 domain, Formin, FH2 domain					Formin, FH2 domain		Formin, FH3 domain, Formin, FH2 domain	Armadillo-type fold						Immunoglobulin I-set domain					Ig-like domain profile.
OR	F_abd_up	F	abd	up	TRINITY_DN81342_c0_g1_i1|m.76916	-0.868591	1.82588	0.000548783	FBgn0031908	FBgn0226264	CG5177	no_fullname	GO:0005737,GO:0016791,GO:0005992,GO:0005576,GO:0004805,GO:0070413	ONTOLOGY: cytoplasm,phosphatase activity,trehalose biosynthetic process,extracellular region,trehalose-phosphatase activity,trehalose metabolism in response to stress			GO:0003824,GO:0005992	ONTOLOGY: catalytic activity,trehalose biosynthetic process				HAD superfamily			Trehalose-phosphatase								HAD-like superfamily	HAD-superfamily hydrolase, subfamily IIB, Trehalose-phosphatase	HAD_TPP				Mab-21 protein
OR	F_abd_up	F	abd	up	TRINITY_DN92340_c4_g1_i1|m.4586	-0.867348	1.82431	0.0061262	FBgn0000320	FBgn0216802	eya	eyes absent	GO:0045087,GO:0005634,GO:0005737,GO:0045739,GO:0010628,GO:0008406,GO:0030946,GO:0008134,GO:0007283,GO:0004721,GO:0006351,GO:0001746,GO:0006470,GO:0007526,GO:0007455,GO:0007419,GO:0007411,GO:2001240,GO:0001744,GO:0007435,GO:0048749,GO:0007280,GO:0008584,GO:0004725,GO:0042051,GO:0072499,GO:0007498,GO:0045944,GO:0030707,GO:0009996,GO:0042675,GO:0016576,GO:0009416,GO:0070285	ONTOLOGY: innate immune response,nucleus,cytoplasm,positive regulation of DNA repair,positive regulation of gene expression,gonad development,protein tyrosine phosphatase activity, metal-dependent,transcription factor binding,spermatogenesis,phosphoprotein phosphatase activity,transcription, DNA-templated,Bolwig's organ morphogenesis,protein dephosphorylation,larval somatic muscle development,eye…	GO:0007498,GO:0072499,GO:0007399,GO:0016043,GO:0048608	ONTOLOGY: mesoderm development,photoreceptor cell axon guidance,nervous system development,cellular component organization,reproductive structure development	GO:0007275	ONTOLOGY: multicellular organism development			EYA domain	HAD superfamily												EYA domain	HAD_Eya				Haemolymph juvenile hormone binding protein (JHBP)
OR	F_abd_up	F	abd	up	TRINITY_DN93824_c1_g1_i2|m.14097	-0.86696	1.82382	0.0202767														Endonuclease/exonuclease/phosphatase superfamily			Reverse transcriptase domain, Endonuclease/exonuclease/phosphatase					Reverse transcriptase domain			Endonuclease/exonuclease/phosphatase superfamily		RT_nLTR_like									Chitin-binding type R&R domain profile.
OR	F_abd_up	F	abd	up	TRINITY_DN90994_c1_g1_i12|m.57398	-0.866758	1.82356	0.00553083	FBgn0262508	FBgn0218330	CG43078	no_fullname	no_GO-tag	no_GO-annotation																									LIM domain				LIM zinc-binding domain signature.	LIM domain profile.
OR	F_abd_up	F	abd	up	TRINITY_DN89059_c4_g3_i5|m.80030	-0.866635	1.8234	0.0109628
OR	F_abd_up	F	abd	up	TRINITY_DN88386_c5_g2_i1|m.10003	-0.866341	1.82303	0.00510988	FBgn0010425	FBgn0223979	epsilonTry	epsilonTrypsin	GO:0006508,GO:0005737,GO:0004252	ONTOLOGY: proteolysis,cytoplasm,serine-type endopeptidase activity			GO:0004252,GO:0006508	ONTOLOGY: serine-type endopeptidase activity,proteolysis			Serine proteases, trypsin domain				Serine proteases, trypsin domain		Peptidase S1A, chymotrypsin family		Serine proteases, trypsin family, serine active site, Serine proteases, trypsin family, histidine active site	Serine proteases, trypsin domain		Serine proteases, trypsin domain	Peptidase S1, PA clan		Tryp_SPc				Fibronectin type III domain, Variant SH3 domain, Immunoglobulin I-set domain					Ig-like domain profile., Src homology 3 (SH3) domain profile., Fibronectin type-III domain profile.
OR	F_abd_up	F	abd	up	TRINITY_DN89375_c0_g3_i1|m.25340	-0.866094	1.82272	3.57477e-05	FBgn0034438	FBgn0222796	CG9416	no_fullname	no_GO-tag	no_GO-annotation											Peptidase M28										M28_Fxna_like				Troponin
OR	F_abd_up	F	abd	up	TRINITY_DN91612_c0_g1_i30|m.48911	-0.862757	1.81851	0.00398064																															LIM domain					LIM domain profile.
OR	F_abd_up	F	abd	up	TRINITY_DN88187_c0_g1_i8|m.17608	-0.85863	1.81332	0.0306681																															GNS1/SUR4 family				ELO family signature.
OR	F_abd_up	F	abd	up	TRINITY_DN91131_c0_g1_i1|m.71991	-0.857628	1.81206	0.0363133	FBgn0261999	FBgn0220110	CG42817	no_fullname	no_GO-tag	no_GO-annotation								von Willebrand factor A-like domain superfamily			Voltage-dependent calcium channel, alpha-2/delta subunit, conserved region, von Willebrand factor, type A, VWA N-terminal					von Willebrand factor, type A		von Willebrand factor, type A	von Willebrand factor A-like domain superfamily		vWA_VGCC_like				Immunoglobulin I-set domain					Ig-like domain profile.
OR	F_abd_up	F	abd	up	TRINITY_DN88187_c0_g1_i10|m.17610	-0.856741	1.81094	0.00832149																															Hsp70 protein		70kDa heat shock protein signature		Heat shock hsp70 proteins family signature 1., Heat shock hsp70 proteins family signature 2., Heat shock hsp70 proteins family signature 3.
OR	F_abd_up	F	abd	up	TRINITY_DN93352_c1_g3_i1|m.6710	-0.855315	1.80915	0.00810194
OR	F_abd_up	F	abd	up	TRINITY_DN89059_c4_g3_i6|m.80031	-0.853886	1.80736	0.0249874																															Receptor family ligand binding region, Ligated ion channel L-glutamate- and glycine-binding site, Ligand-gated ion channel		NMDA receptor signature
OR	F_abd_up	F	abd	up	TRINITY_DN89105_c1_g2_i1|m.32080	-0.851741	1.80468	0.0249874	FBgn0039328		CHKov2	CHK domain ov2	no_GO-tag	no_GO-annotation											Protein of unknown function DUF227							CHK kinase-like	Protein kinase-like domain superfamily						Immunoglobulin I-set domain					Ig-like domain profile.
OR	F_abd_up	F	abd	up	TRINITY_DN91856_c0_g4_i15|m.82447	-0.850814	1.80352	0.00728112																															Polysaccharide deacetylase
OR	F_abd_up	F	abd	up	TRINITY_DN91612_c0_g1_i16|m.48902	-0.846881	1.79861	0.00811594			PREDICTED: troponin I isoform X2						GO:0005861	ONTOLOGY: troponin complex							Troponin														Haemolymph juvenile hormone binding protein (JHBP)
OR	F_abd_up	F	abd	up	TRINITY_DN92422_c0_g2_i15|m.53510	-0.8461	1.79763	0.00956255														C2 domain superfamily			C2 domain					C2 domain		C2 domain	C2 domain superfamily		C2_C21orf25-like
OR	F_abd_up	F	abd	up	TRINITY_DN93312_c1_g1_i1|m.6743	-0.843895	1.79489	0.0052663																															Rieske [2Fe-2S] domain					Rieske [2Fe-2S] iron-sulfur domain profile.
OR	F_abd_up	F	abd	up	TRINITY_DN84301_c0_g1_i1|m.13394	-0.843164	1.79398	0.0137777	FBgn0029762	FBgn0227432	NAAT1	Nutrient Amino Acid Transporter 1	GO:0005328,GO:0015175,GO:0005416,GO:0015179,GO:0015804,GO:0005887,GO:0006836,GO:0042940,GO:0005326,GO:0015807,GO:0005283,GO:0042943,GO:0016021,GO:0006814,GO:0044745	ONTOLOGY: neurotransmitter:sodium symporter activity,neutral amino acid transmembrane transporter activity,cation:amino acid symporter activity,L-amino acid transmembrane transporter activity,neutral amino acid transport,integral component of plasma membrane,neurotransmitter transport,D-amino acid transport,neurotransmitter transporter activity,L-amino acid transport,sodium:amino acid symporter a…	GO:0006814	ONTOLOGY: sodium ion transport	GO:0005328,GO:0006836,GO:0016021	ONTOLOGY: neurotransmitter:sodium symporter activity,neurotransmitter transport,integral component of membrane							Sodium:neurotransmitter symporter		Sodium:neurotransmitter symporter		Sodium:neurotransmitter symporter	Sodium:neurotransmitter symporter			Sodium:neurotransmitter symporter superfamily		SLC6sbd
OR	F_abd_up	F	abd	up	TRINITY_DN93089_c2_g1_i16|m.50347	-0.842688	1.79339	0.0101842																															JAKMIP CC3 domain
OR	F_abd_up	F	abd	up	TRINITY_DN93195_c3_g3_i38|m.33192	-0.838976	1.78878	0.0045327	FBgn0264273	FBgn0223682	Sema2b	Semaphorin 2b	GO:0070983,GO:0016200,GO:0071678,GO:0005887,GO:0070593,GO:0001952,GO:2001020	ONTOLOGY: dendrite guidance,synaptic target attraction,olfactory bulb axon guidance,integral component of plasma membrane,dendrite self-avoidance,regulation of cell-matrix adhesion,regulation of response to DNA damage stimulus	GO:0070593,GO:0007399,GO:0001952,GO:0016043,GO:0007160	ONTOLOGY: dendrite self-avoidance,nervous system development,regulation of cell-matrix adhesion,cellular component organization,cell-matrix adhesion	GO:0005515	ONTOLOGY: protein binding				WD40/YVTN repeat-like-containing domain superfamily, Immunoglobulin-like fold			Sema domain					Sema domain		Sema domain	Sema domain superfamily						Myosin tail
OR	F_abd_up	F	abd	up	TRINITY_DN92422_c0_g2_i6|m.53496	-0.838842	1.78861	2.36675e-05	FBgn0034420	FBgn0219966	CG10737	no_fullname	GO:0035556	ONTOLOGY: intracellular signal transduction			GO:0035556	ONTOLOGY: intracellular signal transduction	GO:0007165	ONTOLOGY: signal transduction	Protein kinase C-like, phorbol ester/diacylglycerol-binding domain	C2 domain superfamily			C2 domain, Protein kinase C-like, phorbol ester/diacylglycerol-binding domain				Protein kinase C-like, phorbol ester/diacylglycerol-binding domain	C2 domain, Protein kinase C-like, phorbol ester/diacylglycerol-binding domain		Protein kinase C-like, phorbol ester/diacylglycerol-binding domain, C2 domain	C2 domain superfamily		C2_C21orf25-like, C1									EF-hand calcium-binding domain profile.
OR	F_abd_up	F	abd	up	TRINITY_DN93626_c2_g2_i16|m.27483	-0.838087	1.78768	0.0165848			tau-tubulin kinase homolog Asator isoform X2						GO:0004672,GO:0005524,GO:0006468	ONTOLOGY: protein kinase activity,ATP binding,protein phosphorylation							Protein kinase domain				Protein kinase, ATP binding site	Protein kinase domain		Protein kinase domain	Protein kinase-like domain superfamily		STKc_TTBK				Serpin (serine protease inhibitor)
OR	F_abd_up	F	abd	up	TRINITY_DN92067_c0_g2_i1|m.68018	-0.833546	1.78206	0.00398064	FBgn0001145	FBgn0218232	Gs2	Glutamine synthetase 2	GO:0006542,GO:0004356,GO:0006538,GO:0005737,GO:0007416,GO:0045213	ONTOLOGY: glutamine biosynthetic process,glutamate-ammonia ligase activity,glutamate catabolic process,cytoplasm,synapse assembly,neurotransmitter receptor metabolic process	GO:0007399,GO:0016043	ONTOLOGY: nervous system development,cellular component organization	GO:0004356,GO:0006542,GO:0006807,GO:0003824	ONTOLOGY: glutamate-ammonia ligase activity,glutamine biosynthetic process,nitrogen compound metabolic process,catalytic activity				Glutamine synthetase/guanido kinase, catalytic domain			Glutamine synthetase, catalytic domain, Glutamine synthetase, beta-Grasp domain				Glutamine synthetase, glycine-rich site, Glutamine synthetase, N-terminal conserved site			Glutamine synthetase, catalytic domain	Glutamine synthetase, N-terminal domain superfamily, Glutamine synthetase/guanido kinase, catalytic domain						Tropomyosin
OR	F_abd_up	F	abd	up	TRINITY_DN92620_c4_g2_i2|m.16622	-0.833207	1.78164	0.000101753	FBgn0011695	FBgn0223916	EbpIII	Ejaculatory bulb protein III	GO:0005576,GO:0009615,GO:0045297,GO:0007552	ONTOLOGY: extracellular region,response to virus,post-mating behavior,metamorphosis	GO:0045297	ONTOLOGY: post-mating behavior						Insect odorant-binding protein A10/Ejaculatory bulb-specific protein 3 superfamily			Insect odorant-binding protein A10/Ejaculatory bulb-specific protein 3								Insect odorant-binding protein A10/Ejaculatory bulb-specific protein 3 superfamily						SET domain					SET domain profile.
OR	F_abd_up	F	abd	up	TRINITY_DN92046_c2_g1_i4|m.68052	-0.832222	1.78043	0.020995	FBgn0250819	FBgn0280024	CG33521	no_fullname	no_GO-tag	no_GO-annotation											Zinc finger, LIM-type				Zinc finger, LIM-type	Zinc finger, LIM-type		Zinc finger, LIM-type			LIM_Mical_like_2
OR	F_abd_up	F	abd	up	TRINITY_DN93089_c2_g1_i17|m.50348	-0.83222	1.78042	0.00761867	FBgn0046874	FBgn0213273	Pif1B	PFTAIRE-interacting factor 1B	GO:0005515,GO:0008150,GO:0005575	ONTOLOGY: protein binding,biological_process,cellular_component																									Ubiquinol cytochrome reductase transmembrane region
OR	F_abd_up	F	abd	up	TRINITY_DN86662_c4_g2_i7|m.85028	-0.832036	1.7802	0.00210458																															Serine carboxypeptidase		Carboxypeptidase C serine protease (S10) family signature		Serine carboxypeptidases, serine active site.
OR	F_abd_up	F	abd	up	TRINITY_DN91856_c0_g4_i1|m.82439	-0.830814	1.77869	0.0156409																															Immunoglobulin I-set domain					Ig-like domain profile.
OR	F_abd_up	F	abd	up	TRINITY_DN93027_c3_g3_i11|m.50254	-0.830082	1.77779	0.00780978	FBgn0266758	FBgn0214957	Esyt2	Extended synaptotagmin-like protein 2	GO:0016079,GO:0016021,GO:0005783,GO:0008021,GO:0046907,GO:0005887,GO:0005544	ONTOLOGY: synaptic vesicle exocytosis,integral component of membrane,endoplasmic reticulum,synaptic vesicle,intracellular transport,integral component of plasma membrane,calcium-dependent phospholipid binding	GO:0046907,GO:0007267	ONTOLOGY: intracellular transport,cell-cell signaling	GO:0008289	ONTOLOGY: lipid binding				C2 domain superfamily			C2 domain, Synaptotagmin-like mitochondrial-lipid-binding domain					C2 domain		C2 domain	C2 domain superfamily		C2A_Synaptotagmin-like, C2B_Synaptotagmin-like				PBP/GOBP family
OR	F_abd_up	F	abd	up	TRINITY_DN89891_c1_g2_i3|m.81508	-0.827699	1.77485	0.0176984	FBgn0036116	FBgn0213252	CG7888	no_fullname	GO:0003333,GO:0015171,GO:0005774	ONTOLOGY: amino acid transmembrane transport,amino acid transmembrane transporter activity,vacuolar membrane											Amino acid transporter, transmembrane domain
OR	F_abd_up	F	abd	up	TRINITY_DN90299_c0_g2_i2|m.2306	-0.826122	1.77291	0.00152593	FBgn0034723	FBgn0222809	CG13506	no_fullname	no_GO-tag	no_GO-annotation								Immunoglobulin-like fold			Immunoglobulin I-set					Immunoglobulin-like domain		Immunoglobulin subtype 2	Immunoglobulin-like domain superfamily		Ig				LIM domain				LIM zinc-binding domain signature.	LIM domain profile.
OR	F_abd_up	F	abd	up	TRINITY_DN86395_c4_g1_i1|m.46959	-0.824021	1.77033	0.0228264	FBgn0026077	FBgn0216216	Gasp	Gasp	GO:0008362,GO:0006030,GO:0008061,GO:0035151,GO:0040014,GO:0005615	ONTOLOGY: chitin-based embryonic cuticle biosynthetic process,chitin metabolic process,chitin binding,regulation of tube size, open tracheal system,regulation of multicellular organism growth,extracellular space	GO:0040003	ONTOLOGY: chitin-based cuticle development	GO:0005576,GO:0006030,GO:0008061	ONTOLOGY: extracellular region,chitin metabolic process,chitin binding				Chitin binding domain superfamily			Chitin binding domain					Chitin binding domain		Chitin binding domain	Chitin binding domain superfamily						Ion transport protein, RyR and IP3R Homology associated, SPRY domain, RIH domain, Ryanodine Receptor TM 4-6, RyR domain					B30.2/SPRY domain profile.
OR	F_abd_up	F	abd	up	TRINITY_DN93696_c5_g2_i5|m.28260	-0.822855	1.7689	0.00661236									GO:0008289,GO:0007165	ONTOLOGY: lipid binding,signal transduction	GO:0007165	ONTOLOGY: signal transduction		START-like domain superfamily, Rho GTPase activation protein			Rho GTPase-activating protein domain, START domain					START domain, Rho GTPase-activating protein domain		START domain, Rho GTPase-activating protein domain	Sterile alpha motif/pointed domain superfamily, Rho GTPase activation protein		SAM_DLC1,2-like, RhoGAP_DLC1
OR	F_abd_up	F	abd	up	TRINITY_DN94208_c2_g11_i1|m.61670	-0.818601	1.76369	0.0105218									GO:0016021,GO:0005515	ONTOLOGY: integral component of membrane,protein binding							KASH domain, Spectrin repeat					KASH domain		KASH domain, Spectrin/alpha-actinin			SPEC				Lectin C-type domain					C-type lectin domain profile.
OR	F_abd_up	F	abd	up	TRINITY_DN91707_c5_g1_i1|m.70051	-0.81677	1.76146	0.0349063																	MORN motif							MORN motif							Human growth factor-like EGF, Sushi repeat (SCR repeat), Concanavalin A-like lectin/glucanases superfamily, CUB domain, Low-density lipoprotein receptor domain class A, EGF-like domain, Putative ephrin-receptor like, F5/8 type C domain, HYR domain, Lectin C-type domain, Coagulation Factor Xa inhibitory site, Calcium-binding EGF domain				Calcium-binding EGF-like domain signature., Aspartic acid and asparagine hydroxylation site., EGF-like domain signature 2., EGF-like domain signature 1., Coagulation factors 5/8 type C domain (FA58C) signature 1., LDL-receptor class A (LDLRA) domain signature.	Sushi/CCP/SCR domain profile., CUB domain profile., HYR domain profile., EGF-like domain profile., Coagulation factors 5/8 type C domain (FA58C) profile., LDL-receptor class A (LDLRA) domain profile., C-type lectin domain profile.
OR	F_abd_up	F	abd	up	TRINITY_DN88943_c0_g3_i6|m.43694	-0.816317	1.7609	0.0118449																															Insect pheromone-binding family, A10/OS-D
OR	F_abd_up	F	abd	up	TRINITY_DN92932_c4_g1_i2|m.31030	-0.8158	1.76027	0.0393703	FBgn0264907	FBgn0216433	CG44098	no_fullname	GO:0055085,GO:0005887,GO:0008514	ONTOLOGY: transmembrane transport,integral component of plasma membrane,organic anion transmembrane transporter activity			GO:0016021,GO:0055085	ONTOLOGY: integral component of membrane,transmembrane transport			Major facilitator superfamily domain				Major facilitator superfamily								MFS transporter superfamily		MFS
OR	F_abd_up	F	abd	up	TRINITY_DN93089_c2_g1_i1|m.50316	-0.815015	1.75932	0.0036996																	Janus kinase and microtubule-interacting protein, C-terminal domain														ADAM-TS Spacer 1, Kunitz/Bovine pancreatic trypsin inhibitor domain, Thrombospondin type 1 domain		ADAM-TS family signature, Basic protease (Kunitz-type) inhibitor family signature		Pancreatic trypsin inhibitor (Kunitz) family signature.	Thrombospondin type-1 (TSP1) repeat profile., Pancreatic trypsin inhibitor (Kunitz) family profile.
OR	F_abd_up	F	abd	up	TRINITY_DN81837_c1_g1_i3|m.8926	-0.814722	1.75896	0.0202767																															Troponin
OR	F_abd_up	F	abd	up	TRINITY_DN93027_c3_g3_i4|m.50242	-0.814436	1.75861	0.0126562														C2 domain superfamily			C2 domain					C2 domain		C2 domain	C2 domain superfamily		C2B_Synaptotagmin-like				Integrin alpha, FG-GAP repeat, Integrin alpha cytoplasmic region		Integrin alpha subunit signature		Integrins alpha chain signature.	FG-GAP repeat profile.
OR	F_abd_up	F	abd	up	TRINITY_DN87498_c9_g1_i1|m.12590	-0.81191	1.75553	0.0202767	FBgn0027585	FBgn0222672	CG8740	no_fullname	no_GO-tag	no_GO-annotation																									Ion transport protein		Transient receptor potential family signature
OR	F_abd_up	F	abd	up	TRINITY_DN78733_c0_g1_i1|m.41730	-0.809654	1.75279	0.02265																	Mucin-like domain														Troponin
OR	F_abd_up	F	abd	up	TRINITY_DN86817_c0_g1_i1|m.42050	-0.80849	1.75138	5.22061e-05	FBgn0035917	FBgn0218725	Zasp66	Z band alternatively spliced PDZ-motif protein 66	GO:0030239,GO:0051371,GO:0007498,GO:0008157,GO:0030018	ONTOLOGY: myofibril assembly,muscle alpha-actinin binding,mesoderm development,protein phosphatase 1 binding,Z disc	GO:0030239,GO:0007498,GO:0007010,GO:0016043	ONTOLOGY: myofibril assembly,mesoderm development,cytoskeleton organization,cellular component organization									Domain of unknown function DUF4749							Zasp-like motif							Reverse transcriptase (RNA-dependent DNA polymerase), Endonuclease-reverse transcriptase					Reverse transcriptase (RT) catalytic domain profile.
OR	F_abd_up	F	abd	up	TRINITY_DN90648_c1_g1_i4|m.30369	-0.805919	1.74826	0.00176359																															Filamin/ABP280 repeat, Calponin homology (CH) domain				Actinin-type actin-binding domain signature 1.	Filamin/ABP280 repeat profile., Calponin homology domain profile.
OR	F_abd_up	F	abd	up	TRINITY_DN93089_c2_g1_i11|m.50338	-0.80486	1.74698	0.0293975																															Spectrin repeat, Calponin homology (CH) domain				Actinin-type actin-binding domain signature 2., Actinin-type actin-binding domain signature 1.	Calponin homology domain profile.
OR	F_abd_up	F	abd	up	TRINITY_DN76193_c0_g1_i1|m.39609	-0.804848	1.74696	0.0498258	FBgn0034470	FBgn0217694	Obp56d	Odorant-binding protein 56d	GO:0005549,GO:0007606,GO:0005576,GO:0007608,GO:0005615,GO:0042048,GO:0019236	ONTOLOGY: odorant binding,sensory perception of chemical stimulus,extracellular region,sensory perception of smell,extracellular space,olfactory behavior,response to pheromone			GO:0005549	ONTOLOGY: odorant binding				Pheromone/general odorant binding protein superfamily			Pheromone/general odorant binding protein							Pheromone/general odorant binding protein	Pheromone/general odorant binding protein superfamily						Ca2+ insensitive EF hand, EF-hand domain, Spectrin repeat				EF-hand calcium-binding domain.	EF-hand calcium-binding domain profile.
OR	F_abd_up	F	abd	up	TRINITY_DN94147_c5_g3_i1|m.44331	-0.803392	1.7452	0.00832149	FBgn0038294		Mf	Myofilin	GO:0035220,GO:0031672,GO:0022416	ONTOLOGY: wing disc development,A band,chaeta development											Myofilin
OR	F_abd_up	F	abd	up	TRINITY_DN78733_c0_g2_i2|m.41733	-0.80121	1.74256	0.0175623
OR	F_abd_up	F	abd	up	TRINITY_DN92812_c4_g1_i1|m.6092	-0.796903	1.73737	0.0467882	FBgn0263258	FBgn0218204	chas	chascon	GO:0048104,GO:0005927,GO:0016324,GO:0003674	ONTOLOGY: establishment of body hair or bristle planar orientation,muscle tendon junction,apical plasma membrane,molecular_function	GO:0048104	ONTOLOGY: establishment of body hair or bristle planar orientation																							Protein of unknown function (DUF725)
OR	F_abd_up	F	abd	up	TRINITY_DN93089_c2_g1_i17|m.50349	-0.796109	1.73641	0.00695181	FBgn0261015	FBgn0213271	Pif1A	PFTAIRE-interacting factor 1A	no_GO-tag	no_GO-annotation											Janus kinase and microtubule-interacting protein, C-terminal domain
OR	F_abd_up	F	abd	up	TRINITY_DN90975_c0_g1_i1|m.57087	-0.793047	1.73273	0.0185323
OR	F_abd_up	F	abd	up	TRINITY_DN82854_c1_g2_i2|m.18043	-0.792763	1.73239	0.0333421																															PDZ domain (Also known as DHR or GLGF)					PDZ domain profile.
OR	F_abd_up	F	abd	up	TRINITY_DN92807_c1_g2_i7|m.5980	-0.790233	1.72935	0.0400409														Immunoglobulin-like fold								Immunoglobulin-like domain		Immunoglobulin subtype, Immunoglobulin subtype 2	Immunoglobulin-like domain superfamily		Ig				Laminin G domain, EGF-like domain				EGF-like domain signature 2., EGF-like domain signature 1.	Laminin G domain profile., EGF-like domain profile.
OR	F_abd_up	F	abd	up	TRINITY_DN90659_c1_g5_i3|m.30442	-0.78412	1.72204	0.0391008									GO:0005975,GO:0016810,GO:0003824	ONTOLOGY: carbohydrate metabolic process,hydrolase activity, acting on carbon-nitrogen (but not peptide) bonds,catalytic activity							NodB homology domain								Glycoside hydrolase/deacetylase, beta/alpha-barrel		CE4_CDA_like_2				TIR domain, SAM domain (Sterile alpha motif)					SAM domain profile.
OR	F_abd_up	F	abd	up	TRINITY_DN91736_c5_g1_i2|m.69463	-0.783637	1.72147	0.00644694	FBgn0263236	FBgn0224468	SP1029	SP1029	GO:0070006,GO:0043171,GO:0005737,GO:0008270,GO:0042277,GO:0006508,GO:0046331	ONTOLOGY: metalloaminopeptidase activity,peptide catabolic process,cytoplasm,zinc ion binding,peptide binding,proteolysis,lateral inhibition	GO:0007267	ONTOLOGY: cell-cell signaling	GO:0008237,GO:0008270	ONTOLOGY: metallopeptidase activity,zinc ion binding			Aminopeptidase N-type				ERAP1-like C-terminal domain, Peptidase M1, membrane alanine aminopeptidase, N-terminal		Peptidase M1, membrane alanine aminopeptidase, N-terminal								M1_APN_2
OR	F_abd_up	F	abd	up	TRINITY_DN86662_c4_g2_i1|m.85025	-0.78088	1.71818	0.00489089
OR	F_abd_up	F	abd	up	TRINITY_DN93352_c1_g3_i4|m.6712	-0.779768	1.71686	0.0420152																															Laminin N-terminal (Domain VI), Laminin EGF domain, Laminin B (Domain IV)		Type III EGF-like signature		Laminin-type EGF-like (LE) domain signature.	Laminin-type EGF-like (LE) domain profile., Laminin IV type A domain profile., Laminin N-terminal domain profile.
OR	F_abd_up	F	abd	up	TRINITY_DN92275_c0_g1_i13|m.74866	-0.779256	1.71625	0.00224487	FBgn0000064	FBgn0215325	Ald	Aldolase	GO:0031430,GO:0007095,GO:0006096,GO:0005829,GO:0007498,GO:0004332,GO:0030018	ONTOLOGY: M band,mitotic G2 DNA damage checkpoint,glycolytic process,cytosol,mesoderm development,fructose-bisphosphate aldolase activity,Z disc	GO:0007498	ONTOLOGY: mesoderm development	GO:0003824,GO:0004332,GO:0006096	ONTOLOGY: catalytic activity,fructose-bisphosphate aldolase activity,glycolytic process				Aldolase-type TIM barrel			Fructose-bisphosphate aldolase, class-I				Fructose-bisphosphate aldolase class-I active site						FBP_aldolase_I_a				Trehalose-phosphatase									HAD-SF-IIB: HAD hydrolase, family IIB, T6PP: trehalose-phosphatase
OR	F_abd_up	F	abd	up	TRINITY_DN90299_c0_g2_i1|m.2305	-0.778001	1.71475	0.00524803	FBgn0034723	FBgn0222809	CG13506	no_fullname	no_GO-tag	no_GO-annotation								Immunoglobulin-like fold			Immunoglobulin I-set					Immunoglobulin-like domain		Immunoglobulin subtype 2	Immunoglobulin-like domain superfamily		Ig								Respiratory chain NADH dehydrogenase 49 Kd subunit signature.
OR	F_abd_up	F	abd	up	TRINITY_DN90659_c1_g5_i9|m.30451	-0.777458	1.71411	0.0155201	FBgn0051973	FBgn0223084	Cda5	Chitin deacetylase-like 5	GO:0005975,GO:0016810,GO:0008061,GO:0006032,GO:0005576,GO:0004568	ONTOLOGY: carbohydrate metabolic process,hydrolase activity, acting on carbon-nitrogen (but not peptide) bonds,chitin binding,chitin catabolic process,extracellular region,chitinase activity			GO:0005576,GO:0006030,GO:0008061,GO:0003824,GO:0005975,GO:0016810	ONTOLOGY: extracellular region,chitin metabolic process,chitin binding,catalytic activity,carbohydrate metabolic process,hydrolase activity, acting on carbon-nitrogen (but not peptide) bonds				Chitin binding domain superfamily			NodB homology domain, Chitin binding domain					Chitin binding domain		Chitin binding domain	Glycoside hydrolase/deacetylase, beta/alpha-barrel, Chitin binding domain superfamily		CE4_CDA_like_2
OR	F_abd_up	F	abd	up	TRINITY_DN93858_c0_g1_i2|m.13823	-0.776769	1.71329	0.0218929																															Cytochrome C1 family		Cytochrome C1 signature			Cytochrome c family profile.
OR	F_abd_up	F	abd	up	TRINITY_DN93009_c1_g1_i2|m.51015	-0.775154	1.71137	0.0330933	FBgn0039048		CG17111	no_fullname	GO:0016021,GO:0000902	ONTOLOGY: integral component of membrane,cell morphogenesis	GO:0016043	ONTOLOGY: cellular component organization									PAN/Apple domain					Zona pellucida domain, PAN/Apple domain		PAN/Apple domain, Zona pellucida domain			PAN_AP_HGF
OR	F_abd_up	F	abd	up	TRINITY_DN89447_c5_g1_i1|m.80661	-0.773445	1.70935	0.0255263	FBgn0037796	FBgn0224512	CG12814	no_fullname	no_GO-tag	no_GO-annotation											Zona pellucida domain					Zona pellucida domain		Zona pellucida domain							Tropomyosin		Tropomyosin signature
OR	F_abd_up	F	abd	up	TRINITY_DN91927_c2_g1_i9|m.40377	-0.773135	1.70898	0.0409713			phospholipid-transporting ATPase ID isoform X7						GO:0016021,GO:0000166	ONTOLOGY: integral component of membrane,nucleotide binding				P-type ATPase, cytoplasmic domain N			P-type ATPase, C-terminal								P-type ATPase, cytoplasmic domain N, HAD-like superfamily, P-type ATPase, transmembrane domain superfamily	P-type ATPase	P-type_ATPase_APLT_Dnf-like
OR	F_abd_up	F	abd	up	TRINITY_DN90295_c1_g1_i5|m.2399	-0.766913	1.70162	0.0274659	FBgn0023540	FBgn0227102	CG3630	no_fullname	GO:0015629,GO:0035025,GO:0003779	ONTOLOGY: actin cytoskeleton,positive regulation of Rho protein signal transduction,actin binding	GO:0035023	ONTOLOGY: regulation of Rho protein signal transduction									Costars domain							Costars domain							Trypsin		Chymotrypsin serine protease family (S1) signature		Serine proteases, trypsin family, serine active site., Serine proteases, trypsin family, histidine active site.	Serine proteases, trypsin domain profile.
OR	F_abd_up	F	abd	up	TRINITY_DN92606_c0_g5_i3|m.15809	-0.763013	1.69703	5.0214e-05	FBgn0041180	FBgn0226342	Tep4	Thioester-containing protein 4	GO:0004866,GO:0005615,GO:0032504,GO:0009620	ONTOLOGY: endopeptidase inhibitor activity,extracellular space,multicellular organism reproduction,response to fungus	GO:0009620	ONTOLOGY: response to fungus	GO:0004866,GO:0005576,GO:0005615	ONTOLOGY: endopeptidase inhibitor activity,extracellular region,extracellular space				Immunoglobulin-like fold, Alpha-macroglobulin, receptor-binding domain superfamily			Alpha-2-macroglobulin, Alpha-macroglobulin, receptor-binding, Alpha-macroglobulin complement component, Alpha-2-macroglobulin, thiol-ester bond-forming, Alpha-2-macroglobulin, N-terminal 2				Alpha-2-macroglobulin, conserved site			Alpha-2-macroglobulin, Alpha-macroglobulin, receptor-binding, Alpha-2-macroglobulin, N-terminal 2	Terpenoid cyclases/protein prenyltransferase alpha-alpha toroid, Immunoglobulin E-set, Alpha-macroglobulin, receptor-binding domain superfamily						Immunoglobulin I-set domain					Ig-like domain profile.
OR	F_abd_up	F	abd	up	TRINITY_DN69123_c0_g1_i1|m.27020	-0.762776	1.69675	0.0176674	FBgn0037447	FBgn0213586	Neurochondrin	Neurochondrin	GO:0003674,GO:0003012,GO:0043025,GO:0030425	ONTOLOGY: molecular_function,muscle system process,neuronal cell body,dendrite	GO:0003012	ONTOLOGY: muscle system process	GO:0005488	ONTOLOGY: binding				Armadillo-like helical			Neurochondrin								Armadillo-type fold
OR	F_abd_up	F	abd	up	TRINITY_DN91694_c0_g2_i2|m.49401	-0.76193	1.69576	0.00182473	FBgn0038652	FBgn0224417	CG7720	no_fullname	GO:0005215,GO:0055085,GO:0016020	ONTOLOGY: transporter activity,transmembrane transport,membrane			GO:0016020,GO:0022857,GO:0055085	ONTOLOGY: membrane,transmembrane transporter activity,transmembrane transport							Sodium/solute symporter					Sodium/solute symporter				Sodium/solute symporter	SLC5sbd_NIS-SMVT
OR	F_abd_up	F	abd	up	TRINITY_DN87613_c0_g2_i3|m.51717	-0.760934	1.69459	0.00827889																																			EGF-like domain signature 2.	EGF-like domain profile.
OR	F_abd_up	F	abd	up	TRINITY_DN85107_c2_g5_i2|m.37985	-0.760906	1.69455	0.00396978
OR	F_abd_up	F	abd	up	TRINITY_DN78163_c0_g1_i1|m.48593	-0.758405	1.69162	0.0258287	FBgn0010424	FBgn0217272	TpnC73F	Troponin C at 73F	GO:0005509	ONTOLOGY: calcium ion binding			GO:0005509	ONTOLOGY: calcium ion binding			EF-hand domain				EF-hand domain				EF-Hand 1, calcium-binding site	EF-hand domain		EF-hand domain	EF-hand domain pair		EFh				Diaphanous FH3 Domain, Formin Homology 2 Domain					Rho GTPase-binding/formin homology 3 (GBD/FH3) domain profile., Formin homology-2 (FH2) domain profile.
OR	F_abd_up	F	abd	up	TRINITY_DN94147_c5_g3_i2|m.44332	-0.757682	1.69077	0.0409713	FBgn0038294	FBgn0215985	Mf	Myofilin	GO:0035220,GO:0031672,GO:0022416	ONTOLOGY: wing disc development,A band,chaeta development											Myofilin														Isocitrate/isopropylmalate dehydrogenase									mito_nad_idh: isocitrate dehydrogenase, NAD-dependent
OR	F_abd_up	F	abd	up	TRINITY_DN86817_c0_g1_i10|m.42055	-0.756685	1.6896	4.5033e-05	FBgn0035917	FBgn0218725	Zasp66	Z band alternatively spliced PDZ-motif protein 66	GO:0030239,GO:0051371,GO:0007498,GO:0008157,GO:0030018	ONTOLOGY: myofibril assembly,muscle alpha-actinin binding,mesoderm development,protein phosphatase 1 binding,Z disc	GO:0030239,GO:0007498,GO:0007010,GO:0016043	ONTOLOGY: myofibril assembly,mesoderm development,cytoskeleton organization,cellular component organization									Domain of unknown function DUF4749							Zasp-like motif							Laminin Domain I, Laminin EGF domain, Laminin B (Domain IV), Laminin N-terminal (Domain VI), Laminin Domain II, Laminin G domain		Type III EGF-like signature		Laminin-type EGF-like (LE) domain signature., EGF-like domain signature 1.	Laminin G domain profile., Laminin-type EGF-like (LE) domain profile., Laminin N-terminal domain profile., Laminin IV type A domain profile.
OR	F_abd_up	F	abd	up	TRINITY_DN91170_c0_g1_i1|m.72203	-0.755995	1.6888	8.49031e-05	FBgn0261955	FBgn0218528	kdn	knockdown	GO:0006099,GO:0004108,GO:0005739,GO:0005759,GO:0005975	ONTOLOGY: tricarboxylic acid cycle,citrate (Si)-synthase activity,mitochondrion,mitochondrial matrix,carbohydrate metabolic process	GO:0006099	ONTOLOGY: tricarboxylic acid cycle	GO:0046912,GO:0006099,GO:0004108,GO:0006101	ONTOLOGY: transferase activity, transferring acyl groups, acyl groups converted into alkyl on transfer,tricarboxylic acid cycle,citrate (Si)-synthase activity,citrate metabolic process	GO:0006099	ONTOLOGY: tricarboxylic acid cycle		Citrate synthase-like, large alpha subdomain, Citrate synthase-like, small alpha subdomain			Citrate synthase		Citrate synthase		Citrate synthase active site				Citrate synthase superfamily	Citrate synthase, eukaryotic-type	ScCit1-2_like				Immunoglobulin I-set domain					Ig-like domain profile.
OR	F_abd_up	F	abd	up	TRINITY_DN91805_c4_g3_i3|m.82572	-0.75231	1.68449	0.0151117	FBgn0035600	FBgn0218868	Cyt-c1	Cytochrome c1	GO:0020037,GO:0005750,GO:0042776,GO:0006122,GO:0045153,GO:0005739,GO:0045155	ONTOLOGY: heme binding,mitochondrial respiratory chain complex III,mitochondrial ATP synthesis coupled proton transport,mitochondrial electron transport, ubiquinol to cytochrome c,electron transporter, transferring electrons within CoQH2-cytochrome c reductase complex activity,mitochondrion,electron transporter, transferring electrons from CoQH2-cytochrome c reductase complex and cytochrome c oxi…	GO:0006122,GO:0042776,GO:0046907	ONTOLOGY: mitochondrial electron transport, ubiquinol to cytochrome c,mitochondrial ATP synthesis coupled proton transport,intracellular transport	GO:0009055,GO:0020037	ONTOLOGY: electron carrier activity,heme binding				Cytochrome c-like domain superfamily			Cytochrome c1		Cytochrome c1						Cytochrome c-like domain superfamily						Troponin
OR	F_abd_up	F	abd	up	TRINITY_DN93027_c3_g3_i12|m.50256	-0.750925	1.68287	0.0264048									GO:0008289	ONTOLOGY: lipid binding				C2 domain superfamily			C2 domain, Synaptotagmin-like mitochondrial-lipid-binding domain					C2 domain			C2 domain superfamily						Immunoglobulin I-set domain					Ig-like domain profile.
OR	F_abd_up	F	abd	up	TRINITY_DN86817_c0_g1_i7|m.42054	-0.747829	1.67926	1.68691e-05	FBgn0035917	FBgn0218725	Zasp66	Z band alternatively spliced PDZ-motif protein 66	GO:0030239,GO:0051371,GO:0007498,GO:0008157,GO:0030018	ONTOLOGY: myofibril assembly,muscle alpha-actinin binding,mesoderm development,protein phosphatase 1 binding,Z disc	GO:0030239,GO:0007498,GO:0007010,GO:0016043	ONTOLOGY: myofibril assembly,mesoderm development,cytoskeleton organization,cellular component organization									Domain of unknown function DUF4749							Zasp-like motif							Domain of unknown function (DUF4749)
OR	F_abd_up	F	abd	up	TRINITY_DN93436_c4_g1_i6|m.60287	-0.747168	1.67849	4.92325e-05	FBgn0036454	FBgn0212555	CG17839	no_fullname	GO:0005634	ONTOLOGY: nucleus			GO:0005515	ONTOLOGY: protein binding			Fibronectin type III	Immunoglobulin-like fold, Cytochrome c1, transmembrane anchor, C-terminal			Fibronectin type III, Domain of unknown function DB					Fibronectin type III, Immunoglobulin-like domain		Immunoglobulin subtype 2, Fibronectin type III, Immunoglobulin V-set domain	Fibronectin type III superfamily, Immunoglobulin-like domain superfamily		FN3				Citrate synthase, C-terminal domain		Citrate synthase signature		Citrate synthase signature.					cit_synth_euk: citrate (Si)-synthase, eukaryotic
OR	F_abd_up	F	abd	up	TRINITY_DN89018_c0_g2_i1|m.80112	-0.746418	1.67762	0.0349406																															Carboxylesterase family
OR	F_abd_up	F	abd	up	TRINITY_DN92422_c0_g2_i4|m.53493	-0.746176	1.67734	0.00459114	FBgn0034420	FBgn0219966	CG10737	no_fullname	GO:0035556	ONTOLOGY: intracellular signal transduction								C2 domain superfamily			C2 domain					C2 domain		C2 domain	C2 domain superfamily		C2_C21orf25-like				ERAP1-like C-terminal domain, Peptidase family M1 domain		Membrane alanyl dipeptidase (M1) family signature
OR	F_abd_up	F	abd	up	TRINITY_DN88136_c1_g2_i12|m.17740	-0.744893	1.67585	0.000992101																	Zinc finger, LIM-type				Zinc finger, LIM-type	Zinc finger, LIM-type		Zinc finger, LIM-type			LIM2_Paxillin_like, LIM3_Paxillin_like, LIM1_Paxillin_like				Ca2+ insensitive EF hand, Spectrin repeat, Calponin homology (CH) domain, EF-hand domain				EF-hand calcium-binding domain., Actinin-type actin-binding domain signature 2., Actinin-type actin-binding domain signature 1.	Calponin homology domain profile., EF-hand calcium-binding domain profile.
OR	F_abd_up	F	abd	up	TRINITY_DN89383_c4_g3_i1|m.25156	-0.744462	1.67535	0.00429661									GO:0005515	ONTOLOGY: protein binding			Low-density lipoprotein (LDL) receptor class A repeat				Low-density lipoprotein (LDL) receptor class A repeat		Low-density lipoprotein (LDL) receptor class A repeat		Low-density lipoprotein (LDL) receptor class A, conserved site	Low-density lipoprotein (LDL) receptor class A repeat		Low-density lipoprotein (LDL) receptor class A repeat	LDL receptor-like superfamily		LDLa
OR	F_abd_up	F	abd	up	TRINITY_DN93483_c1_g1_i5|m.59653	-0.743698	1.67446	0.00558287	FBgn0003137	FBgn0213010	Ppn	Papilin	GO:0004222,GO:0008270,GO:0004867,GO:0005604,GO:0005201,GO:0030198	ONTOLOGY: metalloendopeptidase activity,zinc ion binding,serine-type endopeptidase inhibitor activity,basement membrane,extracellular matrix structural constituent,extracellular matrix organization	GO:0030198,GO:0016043	ONTOLOGY: extracellular matrix organization,cellular component organization	GO:0004867,GO:0004222,GO:0008270	ONTOLOGY: serine-type endopeptidase inhibitor activity,metalloendopeptidase activity,zinc ion binding			Pancreatic trypsin inhibitor Kunitz domain	Thrombospondin type-1 (TSP1) repeat superfamily, Pancreatic trypsin inhibitor Kunitz domain superfamily			Pancreatic trypsin inhibitor Kunitz domain, ADAM-TS Spacer 1, Thrombospondin type-1 (TSP1) repeat		Peptidase M12B, ADAM-TS, Pancreatic trypsin inhibitor Kunitz domain		Proteinase inhibitor I2, Kunitz, conserved site	Thrombospondin type-1 (TSP1) repeat, Pancreatic trypsin inhibitor Kunitz domain		Pancreatic trypsin inhibitor Kunitz domain, Thrombospondin type-1 (TSP1) repeat	Pancreatic trypsin inhibitor Kunitz domain superfamily, Thrombospondin type-1 (TSP1) repeat superfamily		KU				TIR domain, SAM domain (Sterile alpha motif)					SAM domain profile.
OR	F_abd_up	F	abd	up	TRINITY_DN91694_c0_g2_i1|m.49398	-0.742263	1.6728	0.011593	FBgn0038652	FBgn0224417	CG7720	no_fullname	GO:0005215,GO:0055085,GO:0016020	ONTOLOGY: transporter activity,transmembrane transport,membrane			GO:0016020,GO:0022857,GO:0055085	ONTOLOGY: membrane,transmembrane transporter activity,transmembrane transport							Sodium/solute symporter					Sodium/solute symporter				Sodium/solute symporter	SLC5sbd_NIS-SMVT				Low-density lipoprotein receptor domain class A, Calcium-binding EGF domain, Coagulation Factor Xa inhibitory site, Low-density lipoprotein receptor repeat class B		Low density lipoprotein (LDL) receptor signature		EGF-like domain signature 2., LDL-receptor class A (LDLRA) domain signature., Calcium-binding EGF-like domain signature., Aspartic acid and asparagine hydroxylation site.	LDL-receptor class B (LDLRB) repeat profile., LDL-receptor class A (LDLRA) domain profile.
OR	F_abd_up	F	abd	up	TRINITY_DN78733_c0_g2_i1|m.41731	-0.729291	1.65782	0.0339579
OR	F_abd_up	F	abd	up	TRINITY_DN90795_c2_g1_i2|m.65498	-0.729083	1.65758	0.00564036	FBgn0026415	FBgn0227524	Idgf4	Imaginal disc growth factor 4	GO:0005975,GO:0007444,GO:0042060,GO:0008061,GO:0005576,GO:0004568,GO:0018990,GO:0008084,GO:0040003,GO:0006032	ONTOLOGY: carbohydrate metabolic process,imaginal disc development,wound healing,chitin binding,extracellular region,chitinase activity,ecdysis, chitin-based cuticle,imaginal disc growth factor receptor binding,chitin-based cuticle development,chitin catabolic process	GO:0040003	ONTOLOGY: chitin-based cuticle development	GO:0008061,GO:0005975	ONTOLOGY: chitin binding,carbohydrate metabolic process			Imaginal disc growth factor				Glycoside hydrolase family 18, catalytic domain							Chitinase II	Chitinase insertion domain superfamily, Glycoside hydrolase superfamily		GH18_IDGF
OR	F_abd_up	F	abd	up	TRINITY_DN93731_c3_g5_i9|m.63682	-0.728174	1.65654	0.00520963	FBgn0033504		CAP	CAP	GO:0007155,GO:0016477,GO:0007015,GO:0016203,GO:0007605,GO:0050954	ONTOLOGY: cell adhesion,cell migration,actin filament organization,muscle attachment,sensory perception of sound,sensory perception of mechanical stimulus	GO:0007015,GO:0007010,GO:0016043,GO:0016203	ONTOLOGY: actin filament organization,cytoskeleton organization,cellular component organization,muscle attachment	GO:0005515	ONTOLOGY: protein binding							SH3 domain, SoHo domain		SH3 domain			SH3 domain, SoHo domain		SH3 domain	SH3-like domain superfamily		SH3_Sorbs_2, SH3_Sorbs_1, SH3_Sorbs_3				Sodium/calcium exchanger protein									TIGR00367: K+-dependent Na+/Ca+ exchanger homolog
OR	F_abd_up	F	abd	up	TRINITY_DN93483_c1_g1_i8|m.59666	-0.726959	1.65515	0.00972876	FBgn0003137	FBgn0213010	Ppn	Papilin	GO:0004222,GO:0008270,GO:0004867,GO:0005604,GO:0005201,GO:0030198	ONTOLOGY: metalloendopeptidase activity,zinc ion binding,serine-type endopeptidase inhibitor activity,basement membrane,extracellular matrix structural constituent,extracellular matrix organization	GO:0030198,GO:0016043	ONTOLOGY: extracellular matrix organization,cellular component organization	GO:0004867,GO:0004222,GO:0008270	ONTOLOGY: serine-type endopeptidase inhibitor activity,metalloendopeptidase activity,zinc ion binding			Pancreatic trypsin inhibitor Kunitz domain	Thrombospondin type-1 (TSP1) repeat superfamily, Pancreatic trypsin inhibitor Kunitz domain superfamily			ADAM-TS Spacer 1, Pancreatic trypsin inhibitor Kunitz domain, Thrombospondin type-1 (TSP1) repeat		Pancreatic trypsin inhibitor Kunitz domain, Peptidase M12B, ADAM-TS		Proteinase inhibitor I2, Kunitz, conserved site	Thrombospondin type-1 (TSP1) repeat, Pancreatic trypsin inhibitor Kunitz domain		Thrombospondin type-1 (TSP1) repeat, Pancreatic trypsin inhibitor Kunitz domain	Pancreatic trypsin inhibitor Kunitz domain superfamily, Thrombospondin type-1 (TSP1) repeat superfamily		KU				Myosin tail
OR	F_abd_up	F	abd	up	TRINITY_DN86601_c0_g2_i5|m.85020	-0.724096	1.65187	0.00234259																	Serpin domain								Serpin superfamily
OR	F_abd_up	F	abd	up	TRINITY_DN94035_c0_g1_i6|m.65860	-0.72398	1.65173	0.000777735	FBgn0038953		CG18596	no_fullname	GO:0003723,GO:0000453,GO:0016423,GO:0070039,GO:0030488	ONTOLOGY: RNA binding,enzyme-directed rRNA 2'-O-methylation,tRNA (guanine) methyltransferase activity,rRNA (guanosine-2'-O-)-methyltransferase activity,tRNA methylation			GO:0005488	ONTOLOGY: binding				Armadillo-like helical											Armadillo-type fold
OR	F_abd_up	F	abd	up	TRINITY_DN93829_c1_g1_i13|m.13894	-0.721966	1.64943	0.0134737	FBgn0262870	FBgn0219597	axo	axotactin	GO:0004867,GO:0019226,GO:0005576	ONTOLOGY: serine-type endopeptidase inhibitor activity,transmission of nerve impulse,extracellular region											Laminin G domain				EGF-like, conserved site	Laminin G domain, EGF-like domain		EGF-like domain, Laminin G domain	Concanavalin A-like lectin/glucanase domain superfamily		LamG, EGF_CA				Zinc finger, C3HC4 type (RING finger)					Zinc finger RING-type profile.
OR	F_abd_up	F	abd	up	TRINITY_DN81408_c0_g1_i1|m.4678	-0.71972	1.64686	0.010898	FBgn0014454	FBgn0226604	Acp1	Adult cuticle protein 1	no_GO-tag	no_GO-annotation											Adult cuticle protein 1														Cell morphogenesis C-terminal, Cell morphogenesis central region, Cell morphogenesis N-terminal
OR	F_abd_up	F	abd	up	TRINITY_DN87847_c0_g2_i3|m.69275	-0.717787	1.64466	0.0056377	FBgn0026061	FBgn0219478	Mipp1	Multiple inositol polyphosphate phosphatase 1	GO:0052745,GO:0034417,GO:0005886,GO:0003993,GO:0051491,GO:0031362,GO:0030175,GO:0016311,GO:0070062,GO:0007424	ONTOLOGY: inositol phosphate phosphatase activity,bisphosphoglycerate 3-phosphatase activity,plasma membrane,acid phosphatase activity,positive regulation of filopodium assembly,anchored component of external side of plasma membrane,filopodium,dephosphorylation,extracellular exosome,open tracheal system development	GO:0016043	ONTOLOGY: cellular component organization					Histidine phosphatase superfamily, clade-2	Histidine phosphatase superfamily			Histidine phosphatase superfamily, clade-2								Histidine phosphatase superfamily		HP_HAP_like				Protein kinase C terminal domain, Protein kinase domain				Protein kinases ATP-binding region signature., Serine/Threonine protein kinases active-site signature.	AGC-kinase C-terminal domain profile., Protein kinase domain profile.
OR	F_abd_up	F	abd	up	TRINITY_DN92378_c0_g2_i5|m.4024	-0.711874	1.63793	0.0318132	FBgn0041181	FBgn0225689	Tep3	Thioester-containing protein 3	GO:0004866,GO:0005615,GO:0098542,GO:0006909,GO:0050830	ONTOLOGY: endopeptidase inhibitor activity,extracellular space,defense response to other organism,phagocytosis,defense response to Gram-positive bacterium	GO:0050830	ONTOLOGY: defense response to Gram-positive bacterium	GO:0005615,GO:0005576,GO:0004866	ONTOLOGY: extracellular space,extracellular region,endopeptidase inhibitor activity				Immunoglobulin-like fold, Alpha-macroglobulin, receptor-binding domain superfamily			Alpha-2-macroglobulin, N-terminal 2, Alpha-macroglobulin complement component, Alpha-2-macroglobulin, thiol-ester bond-forming, Alpha-macroglobulin, receptor-binding				Alpha-2-macroglobulin, conserved site			Alpha-macroglobulin, receptor-binding, Alpha-2-macroglobulin, N-terminal 2	Alpha-macroglobulin, receptor-binding domain superfamily, Terpenoid cyclases/protein prenyltransferase alpha-alpha toroid		A2M_2
OR	F_abd_up	F	abd	up	TRINITY_DN88802_c1_g2_i2|m.24174	-0.711222	1.63719	0.0373563	FBgn0011722	FBgn0217361	Tig	Tiggrin	GO:0005178,GO:0033627,GO:0034446,GO:0031012,GO:0005604,GO:0005578,GO:0007411,GO:0006909,GO:0033628,GO:0031589,GO:0072499	ONTOLOGY: integrin binding,cell adhesion mediated by integrin,substrate adhesion-dependent cell spreading,extracellular matrix,basement membrane,proteinaceous extracellular matrix,axon guidance,phagocytosis,regulation of cell adhesion mediated by integrin,cell-substrate adhesion,photoreceptor cell axon guidance	GO:0034446,GO:0072499,GO:0033627,GO:0007399,GO:0016043	ONTOLOGY: substrate adhesion-dependent cell spreading,photoreceptor cell axon guidance,cell adhesion mediated by integrin,nervous system development,cellular component organization																	Haem oxygenase-like, multi-helical
OR	F_abd_up	F	abd	up	TRINITY_DN93483_c1_g1_i9|m.59673	-0.707403	1.63286	0.0118827	FBgn0003137	FBgn0213010	Ppn	Papilin	GO:0004222,GO:0008270,GO:0004867,GO:0005604,GO:0005201,GO:0030198	ONTOLOGY: metalloendopeptidase activity,zinc ion binding,serine-type endopeptidase inhibitor activity,basement membrane,extracellular matrix structural constituent,extracellular matrix organization	GO:0030198,GO:0016043	ONTOLOGY: extracellular matrix organization,cellular component organization	GO:0004867,GO:0004222,GO:0008270	ONTOLOGY: serine-type endopeptidase inhibitor activity,metalloendopeptidase activity,zinc ion binding			Pancreatic trypsin inhibitor Kunitz domain	Pancreatic trypsin inhibitor Kunitz domain superfamily, Thrombospondin type-1 (TSP1) repeat superfamily			ADAM-TS Spacer 1, Pancreatic trypsin inhibitor Kunitz domain, Thrombospondin type-1 (TSP1) repeat		Peptidase M12B, ADAM-TS, Pancreatic trypsin inhibitor Kunitz domain		Proteinase inhibitor I2, Kunitz, conserved site	Thrombospondin type-1 (TSP1) repeat, Pancreatic trypsin inhibitor Kunitz domain		Thrombospondin type-1 (TSP1) repeat, Pancreatic trypsin inhibitor Kunitz domain	Pancreatic trypsin inhibitor Kunitz domain superfamily, Thrombospondin type-1 (TSP1) repeat superfamily		KU
OR	F_abd_up	F	abd	up	TRINITY_DN80157_c0_g1_i2|m.9076	-0.707364	1.63282	0.0243632	FBgn0035280	FBgn0222560	Cpr62Bb	Cuticular protein 62Bb	GO:0042302,GO:0031012,GO:0008010,GO:0040003	ONTOLOGY: structural constituent of cuticle,extracellular matrix,structural constituent of chitin-based larval cuticle,chitin-based cuticle development	GO:0040003	ONTOLOGY: chitin-based cuticle development	GO:0042302	ONTOLOGY: structural constituent of cuticle							Insect cuticle protein		Insect cuticle protein		Chitin-binding type R&R consensus	Insect cuticle protein														VWFC domain profile.
OR	F_abd_up	F	abd	up	TRINITY_DN91775_c1_g1_i1|m.69823	-0.706918	1.63231	0.0278174	FBgn0036923	FBgn0219548	CG17732	no_fullname	no_GO-tag	no_GO-annotation
OR	F_abd_up	F	abd	up	TRINITY_DN93102_c1_g1_i1|m.34128	-0.705763	1.63101	0.00154754																															Costars
OR	F_abd_up	F	abd	up	TRINITY_DN89018_c0_g2_i4|m.80116	-0.70541	1.63061	0.0389706
OR	F_abd_up	F	abd	up	TRINITY_DN92545_c1_g1_i13|m.22999	-0.705313	1.6305	0.0172352	FBgn0051352	FBgn0212926	Unc-115a	Uncoordinated 115a	GO:0007010,GO:0003779,GO:0005654,GO:0072499,GO:0007411	ONTOLOGY: cytoskeleton organization,actin binding,nucleoplasm,photoreceptor cell axon guidance,axon guidance	GO:0072499,GO:0007399,GO:0007010,GO:0016043	ONTOLOGY: photoreceptor cell axon guidance,nervous system development,cytoskeleton organization,cellular component organization	GO:0003779,GO:0007010	ONTOLOGY: actin binding,cytoskeleton organization				Villin headpiece domain superfamily			Zinc finger, LIM-type, Villin headpiece				Zinc finger, LIM-type	Zinc finger, LIM-type, Villin headpiece		Zinc finger, LIM-type, Villin headpiece	Villin headpiece domain superfamily		LIM4_abLIM, LIM2_abLIM, LIM1_abLIM, LIM3_abLIM
OR	F_abd_up	F	abd	up	TRINITY_DN93027_c3_g3_i10|m.50252	-0.704822	1.62994	0.0143639	FBgn0266758	FBgn0214957	Esyt2	Extended synaptotagmin-like protein 2	GO:0016079,GO:0016021,GO:0005783,GO:0008021,GO:0046907,GO:0005887,GO:0005544	ONTOLOGY: synaptic vesicle exocytosis,integral component of membrane,endoplasmic reticulum,synaptic vesicle,intracellular transport,integral component of plasma membrane,calcium-dependent phospholipid binding	GO:0046907,GO:0007267	ONTOLOGY: intracellular transport,cell-cell signaling	GO:0008289	ONTOLOGY: lipid binding				C2 domain superfamily			C2 domain, Synaptotagmin-like mitochondrial-lipid-binding domain					C2 domain		C2 domain	C2 domain superfamily		C2B_Synaptotagmin-like, C2A_Synaptotagmin-like, C2C_KIAA1228
OR	F_abd_up	F	abd	up	TRINITY_DN92620_c4_g2_i1|m.16621	-0.704466	1.62954	0.0440155	FBgn0011695	FBgn0223916	EbpIII	Ejaculatory bulb protein III	GO:0005576,GO:0009615,GO:0045297,GO:0007552	ONTOLOGY: extracellular region,response to virus,post-mating behavior,metamorphosis	GO:0045297	ONTOLOGY: post-mating behavior						Insect odorant-binding protein A10/Ejaculatory bulb-specific protein 3 superfamily			Insect odorant-binding protein A10/Ejaculatory bulb-specific protein 3								Insect odorant-binding protein A10/Ejaculatory bulb-specific protein 3 superfamily						Actin		Actin signature		Actins signature 1., Actins and actin-related proteins signature.
OR	F_abd_up	F	abd	up	TRINITY_DN92173_c1_g2_i4|m.19664	-0.701431	1.62612	0.00263101	FBgn0038922	FBgn0215016	Idh3b	Isocitrate dehydrogenase 3b	GO:0004449,GO:0035072,GO:0005759,GO:0035071,GO:0006099	ONTOLOGY: isocitrate dehydrogenase (NAD+) activity,ecdysone-mediated induction of salivary gland cell autophagic cell death,mitochondrial matrix,salivary gland cell autophagic cell death,tricarboxylic acid cycle	GO:0006099	ONTOLOGY: tricarboxylic acid cycle	GO:0016616,GO:0055114,GO:0004449,GO:0006099	ONTOLOGY: oxidoreductase activity, acting on the CH-OH group of donors, NAD or NADP as acceptor,oxidation-reduction process,isocitrate dehydrogenase (NAD+) activity,tricarboxylic acid cycle	GO:0006099	ONTOLOGY: tricarboxylic acid cycle					Isopropylmalate dehydrogenase-like domain							Isopropylmalate dehydrogenase-like domain		Isocitrate dehydrogenase NAD-dependent					Immunoglobulin domain, Immunoglobulin I-set domain					Ig-like domain profile.
OR	F_abd_up	F	abd	up	TRINITY_DN93138_c7_g1_i1|m.34045	-0.700498	1.62507	0.0479359	FBgn0014863	FBgn0221202	Mlp84B	Muscle LIM protein at 84B	GO:0005634,GO:0030018,GO:0060537,GO:0090175,GO:0015629,GO:0008307,GO:0045214	ONTOLOGY: nucleus,Z disc,muscle tissue development,regulation of establishment of planar polarity,actin cytoskeleton,structural constituent of muscle,sarcomere organization	GO:0045214,GO:0030239,GO:0060537,GO:0007010,GO:0016043	ONTOLOGY: sarcomere organization,myofibril assembly,muscle tissue development,cytoskeleton organization,cellular component organization									Zinc finger, LIM-type				Zinc finger, LIM-type	Zinc finger, LIM-type		Zinc finger, LIM-type			LIM1_MLP84B_like, LIM_CRP_like				Laminin G domain, EGF-like domain, Immunoglobulin domain				EGF-like domain signature 2., EGF-like domain signature 1.	EGF-like domain profile., Laminin G domain profile., Ig-like domain profile.
OR	F_abd_up	F	abd	up	TRINITY_DN85107_c2_g5_i1|m.37984	-0.699299	1.62372	0.0226136																															MH1 domain, Nuclear factor I protein pre-N-terminus					CTF/NF-I DNA-binding domain profile.
OR	F_abd_up	F	abd	up	TRINITY_DN91612_c0_g1_i21|m.48905	-0.698348	1.62265	0.0255152	FBgn0283471	FBgn0226878	wupA	wings up A	GO:0007519,GO:0007517,GO:0045214,GO:0005861,GO:0006936,GO:0003779,GO:0046716,GO:0007399,GO:0000280,GO:0007629,GO:0030239,GO:0048738,GO:0060047,GO:0005634,GO:0007507	ONTOLOGY: skeletal muscle tissue development,muscle organ development,sarcomere organization,troponin complex,muscle contraction,actin binding,muscle cell cellular homeostasis,nervous system development,nuclear division,flight behavior,myofibril assembly,cardiac muscle tissue development,heart contraction,nucleus,heart development	GO:0045214,GO:0030239,GO:0006936,GO:0046716,GO:0007519,GO:0007629,GO:0048738,GO:0060047,GO:0007399,GO:0060537,GO:0007010,GO:0003012,GO:0016043	ONTOLOGY: sarcomere organization,myofibril assembly,muscle contraction,muscle cell cellular homeostasis,skeletal muscle tissue development,flight behavior,cardiac muscle tissue development,heart contraction,nervous system development,muscle tissue development,cytoskeleton organization,muscle system process,cellular component organization	GO:0005861	ONTOLOGY: troponin complex							Troponin														Insect pheromone-binding family, A10/OS-D
OR	F_abd_up	F	abd	up	TRINITY_DN91856_c0_g4_i16|m.82448	-0.695321	1.61924	0.0397777																															Immunoglobulin domain					Ig-like domain profile.
OR	F_abd_up	F	abd	up	TRINITY_DN90441_c7_g4_i2|m.83538	-0.69335	1.61703	0.0165017																															Calponin homology (CH) domain				Actinin-type actin-binding domain signature 1., Actinin-type actin-binding domain signature 2.	Calponin homology domain profile.
OR	F_abd_up	F	abd	up	TRINITY_DN86662_c4_g2_i5|m.85027	-0.690729	1.6141	0.00307476	FBgn0266446	FBgn0215403	CG45076	no_fullname	GO:0003674,GO:0008150,GO:0005575	ONTOLOGY: molecular_function,biological_process,cellular_component																									EF-hand domain pair, EF hand				EF-hand calcium-binding domain.	EF-hand calcium-binding domain profile.
OR	F_abd_up	F	abd	up	TRINITY_DN91737_c2_g1_i1|m.69579	-0.690016	1.6133	0.0156409	FBgn0035710	FBgn0214591	SP1173	SP1173	GO:0008150,GO:0005575,GO:0003674	ONTOLOGY: biological_process,cellular_component,molecular_function											Major facilitator superfamily associated domain								MFS transporter superfamily						Male sterility protein
OR	F_abd_up	F	abd	up	TRINITY_DN81458_c0_g3_i1|m.4783	-0.689397	1.61261	0.0221437	FBgn0035359	FBgn0214670	CG1143	no_fullname	GO:0008150,GO:0003674,GO:0005575	ONTOLOGY: biological_process,molecular_function,cellular_component																									Cadherin domain		Cadherin signature		Cadherin domain signature.	Cadherins domain profile.
OR	F_abd_up	F	abd	up	TRINITY_DN86601_c0_g2_i1|m.85016	-0.687477	1.61047	0.0036996																	Serpin domain								Serpin superfamily
OR	F_abd_up	F	abd	up	TRINITY_DN92545_c1_g1_i5|m.22986	-0.682997	1.60547	0.0276973	FBgn0051352	FBgn0212926	Unc-115a	Uncoordinated 115a	GO:0007010,GO:0003779,GO:0005654,GO:0072499,GO:0007411	ONTOLOGY: cytoskeleton organization,actin binding,nucleoplasm,photoreceptor cell axon guidance,axon guidance	GO:0072499,GO:0007399,GO:0007010,GO:0016043	ONTOLOGY: photoreceptor cell axon guidance,nervous system development,cytoskeleton organization,cellular component organization	GO:0003779,GO:0007010	ONTOLOGY: actin binding,cytoskeleton organization				Villin headpiece domain superfamily			Zinc finger, LIM-type, Villin headpiece				Zinc finger, LIM-type	Villin headpiece, Zinc finger, LIM-type		Zinc finger, LIM-type, Villin headpiece	Villin headpiece domain superfamily		LIM4_abLIM, LIM2_abLIM, LIM1_abLIM, LIM3_abLIM				E1-E2 ATPase, Cation transporter/ATPase, N-terminus		P-type cation-transporting ATPase superfamily signature		E1-E2 ATPases phosphorylation site.					ATPase_P-type: HAD ATPase, P-type, family IC
OR	F_abd_up	F	abd	up	TRINITY_DN92012_c4_g7_i8|m.67875	-0.68243	1.60484	0.00015195	FBgn0038881		CG16791	no_fullname	GO:0006909	ONTOLOGY: phagocytosis																									Pericentrin-AKAP-450 domain of centrosomal targeting protein
OR	F_abd_up	F	abd	up	TRINITY_DN92756_c5_g3_i1|m.46115	-0.676947	1.59875	0.0296741	FBgn0085397	FBgn0217936	Fili	Fish-lips	GO:0003674,GO:0016021,GO:0005615,GO:0005578,GO:0042981,GO:0007409,GO:0048085	ONTOLOGY: molecular_function,integral component of membrane,extracellular space,proteinaceous extracellular matrix,regulation of apoptotic process,axonogenesis,adult chitin-containing cuticle pigmentation	GO:0007399,GO:0016043	ONTOLOGY: nervous system development,cellular component organization	GO:0005515	ONTOLOGY: protein binding				Leucine-rich repeat domain superfamily			Leucine-rich repeat					Leucine-rich repeat		Leucine-rich repeat, typical subtype	Leucine-rich repeat domain superfamily						tRNA synthetases class II (D, K and N), OB-fold nucleic acid binding domain		Aspartyl-tRNA synthetase signature			Aminoacyl-transfer RNA synthetases class-II family profile.				asnS: asparagine--tRNA ligase
OR	F_abd_up	F	abd	up	TRINITY_DN92422_c0_g2_i2|m.53491	-0.674585	1.59614	0.0465286																															SecA DEAD-like domain, Helicase conserved C-terminal domain		SecA protein signature			SecA family profile.
OR	F_abd_up	F	abd	up	TRINITY_DN86712_c2_g1_i2|m.18993	-0.672185	1.59348	0.0469928									GO:0005509	ONTOLOGY: calcium ion binding							EF-hand domain				EF-Hand 1, calcium-binding site	EF-hand domain			EF-hand domain pair
OR	F_abd_up	F	abd	up	TRINITY_DN87784_c5_g2_i1|m.21467	-0.672094	1.59338	1.05645e-06	FBgn0250815	FBgn0218887	Jon65Aiv	Jonah 65Aiv	GO:0004252,GO:0006508	ONTOLOGY: serine-type endopeptidase activity,proteolysis			GO:0004252,GO:0006508	ONTOLOGY: serine-type endopeptidase activity,proteolysis			Serine proteases, trypsin domain	Myotoxin/Anenome neurotoxin domain superfamily			Serine proteases, trypsin domain		Peptidase S1A, chymotrypsin family		Serine proteases, trypsin family, histidine active site, Serine proteases, trypsin family, serine active site	Serine proteases, trypsin domain		Serine proteases, trypsin domain	Peptidase S1, PA clan		Tryp_SPc
OR	F_abd_up	F	abd	up	TRINITY_DN88847_c3_g4_i3|m.24625	-0.668206	1.5891	0.0106229
OR	F_abd_up	F	abd	up	TRINITY_DN87461_c2_g2_i4|m.12760	-0.667434	1.58825	0.0051122	FBgn0034693	FBgn0221447	CG11073	no_fullname	no_GO-tag	no_GO-annotation																									Diaphanous FH3 Domain, Formin Homology 2 Domain					Formin homology-2 (FH2) domain profile.
OR	F_abd_up	F	abd	up	TRINITY_DN93631_c3_g1_i3|m.27562	-0.66193	1.5822	0.00938309	FBgn0031879	FBgn0226761	uif	uninflatable	GO:0005509,GO:0045746,GO:0016360,GO:0035152,GO:0046716,GO:0016324,GO:0031901,GO:0005112,GO:0045167	ONTOLOGY: calcium ion binding,negative regulation of Notch signaling pathway,sensory organ precursor cell fate determination,regulation of tube architecture, open tracheal system,muscle cell cellular homeostasis,apical plasma membrane,early endosome membrane,Notch binding,asymmetric protein localization involved in cell fate determination	GO:0046716	ONTOLOGY: muscle cell cellular homeostasis	GO:0005515,GO:0005509	ONTOLOGY: protein binding,calcium ion binding			CUB domain, Sushi/SCR/CCP domain, Low-density lipoprotein (LDL) receptor class A repeat	Galactose-binding-like domain superfamily, Immunoglobulin-like fold, C-type lectin-like/link domain superfamily, Spermadhesin, CUB domain superfamily			EGF-like, conserved site, Sushi/SCR/CCP domain, CUB domain, Low-density lipoprotein (LDL) receptor class A repeat, EGF-like domain, Tyrosine-protein kinase ephrin type A/B receptor-like, Coagulation factor 5/8 C-terminal domain, HYR domain, C-type lectin-like, EGF-like calcium-binding domain				EGF-like calcium-binding, conserved site, EGF-type aspartate/asparagine hydroxylation site, EGF-like, conserved site, Coagulation factor 5/8 C-terminal domain, Low-density lipoprotein (LDL) receptor class A, conserved site	Sushi/SCR/CCP domain, CUB domain, HYR domain, EGF-like domain, Coagulation factor 5/8 C-terminal domain, Low-density lipoprotein (LDL) receptor class A repeat, C-type lectin-like		EGF-like domain, Low-density lipoprotein (LDL) receptor class A repeat, EGF-like calcium-binding domain, Sushi/SCR/CCP domain, Tyrosine-protein kinase ephrin type A/B receptor-like, CUB domain, C-type lectin-like, Coagulation factor 5/8 C-terminal domain	Galactose-binding-like domain superfamily, Sushi/SCR/CCP superfamily, Growth factor receptor cysteine-rich domain superfamily, Spermadhesin, CUB domain superfamily, LDL receptor-like superfamily, C-type lectin fold, Concanavalin A-like lectin/glucanase domain superfamily		EGF_CA, CUB, CCP, LDLa						Proline rich extensin signature
OR	F_abd_up	F	abd	up	TRINITY_DN89887_c8_g4_i3|m.81698	-0.660735	1.58089	0.0155412	FBgn0265191	FBgn0217797	Glycogenin	Glycogenin	GO:0005829,GO:0005978,GO:0008466	ONTOLOGY: cytosol,glycogen biosynthetic process,glycogenin glucosyltransferase activity	GO:0005978	ONTOLOGY: glycogen biosynthetic process	GO:0016757	ONTOLOGY: transferase activity, transferring glycosyl groups				Nucleotide-diphospho-sugar transferases			Glycosyl transferase, family 8								Nucleotide-diphospho-sugar transferases		GT8_Glycogenin				Immunoglobulin I-set domain					Ig-like domain profile.
OR	F_abd_up	F	abd	up	TRINITY_DN83751_c0_g2_i2|m.23975	-0.656302	1.57604	0.00652182	FBgn0032494	FBgn0216558	CG5945	no_fullname	GO:0032504,GO:0005615,GO:0007623	ONTOLOGY: multicellular organism reproduction,extracellular space,circadian rhythm											Haemolymph juvenile hormone binding							Haemolymph juvenile hormone binding							Sodium/calcium exchanger protein									TIGR00367: K+-dependent Na+/Ca+ exchanger homolog
OR	F_abd_up	F	abd	up	TRINITY_DN91189_c0_g3_i1|m.72206	-0.649828	1.56898	0.00123294	FBgn0027291	FBgn0227468	l(1)G0156	lethal (1) G0156	GO:0051287,GO:0000287,GO:0004449,GO:0005739,GO:0006099	ONTOLOGY: NAD binding,magnesium ion binding,isocitrate dehydrogenase (NAD+) activity,mitochondrion,tricarboxylic acid cycle	GO:0006099	ONTOLOGY: tricarboxylic acid cycle	GO:0016616,GO:0055114,GO:0004449,GO:0006099,GO:0000287,GO:0051287	ONTOLOGY: oxidoreductase activity, acting on the CH-OH group of donors, NAD or NADP as acceptor,oxidation-reduction process,isocitrate dehydrogenase (NAD+) activity,tricarboxylic acid cycle,magnesium ion binding,NAD binding	GO:0006099	ONTOLOGY: tricarboxylic acid cycle					Isopropylmalate dehydrogenase-like domain				Isocitrate/isopropylmalate dehydrogenase, conserved site			Isopropylmalate dehydrogenase-like domain		Isocitrate dehydrogenase NAD-dependent
OR	F_abd_up	F	abd	up	TRINITY_DN94088_c0_g1_i1|m.66091	-0.643845	1.56249	0.00286513	FBgn0026059	FBgn0216020	Mhcl	Myosin heavy chain-like	GO:0016459,GO:0005524,GO:0042623,GO:0008150,GO:0030898,GO:0030017,GO:0051015,GO:0000146	ONTOLOGY: myosin complex,ATP binding,ATPase activity, coupled,biological_process,actin-dependent ATPase activity,sarcomere,actin filament binding,microfilament motor activity			GO:0003774,GO:0016459	ONTOLOGY: motor activity,myosin complex							Myosin tail														Cuticle protein
OR	F_abd_up	F	abd	up	TRINITY_DN92012_c4_g7_i3|m.67867	-0.643164	1.56175	0.000678448	FBgn0038881	FBgn0214776	CG16791	no_fullname	GO:0006909	ONTOLOGY: phagocytosis																									Glycosyl hydrolases family 18
OR	F_abd_up	F	abd	up	TRINITY_DN90860_c7_g2_i1|m.73345	-0.642677	1.56122	0.0119748	FBgn0035985	FBgn0219154	Cpr67B	Cuticular protein 67B	GO:0042302,GO:0030431,GO:0008010,GO:0031012,GO:0040003	ONTOLOGY: structural constituent of cuticle,sleep,structural constituent of chitin-based larval cuticle,extracellular matrix,chitin-based cuticle development	GO:0040003	ONTOLOGY: chitin-based cuticle development	GO:0042302	ONTOLOGY: structural constituent of cuticle							Insect cuticle protein					Insect cuticle protein									Troponin
OR	F_abd_up	F	abd	up	TRINITY_DN83751_c0_g2_i1|m.23974	-0.639907	1.55823	0.00540057	FBgn0032494	FBgn0216558	CG5945	no_fullname	GO:0032504,GO:0005615,GO:0007623	ONTOLOGY: multicellular organism reproduction,extracellular space,circadian rhythm											Haemolymph juvenile hormone binding							Haemolymph juvenile hormone binding							Diacylglycerol kinase accessory domain, Ras association (RalGDS/AF-6) domain, Diacylglycerol kinase catalytic domain					DAG-kinase catalytic (DAGKc) domain profile., Ras-associating (RA) domain profile.
OR	F_abd_up	F	abd	up	TRINITY_DN92612_c1_g2_i2|m.15991	-0.639516	1.55781	0.0265058																	Zinc finger, LIM-type				Zinc finger, LIM-type	Zinc finger, LIM-type		Zinc finger, LIM-type			LIM1_Enigma_like_1, LIM3_Enigma_like_1									EF-hand calcium-binding domain profile.
OR	F_abd_up	F	abd	up	TRINITY_DN93585_c2_g3_i1|m.25499	-0.633965	1.55182	0.00495132									GO:0005515	ONTOLOGY: protein binding				Immunoglobulin-like fold			Filamin/ABP280 repeat-like					Filamin/ABP280 repeat-like		Filamin/ABP280 repeat	Immunoglobulin E-set
OR	F_abd_up	F	abd	up	TRINITY_DN93967_c2_g1_i1|m.77551	-0.628717	1.54619	0.0296741																															MIR domain, RyR domain, Inositol 1,4,5-trisphosphate/ryanodine receptor, RIH domain, SPRY domain		Ryanodine receptor signature			B30.2/SPRY domain profile., MIR domain profile.
OR	F_abd_up	F	abd	up	TRINITY_DN91113_c3_g1_i1|m.72430	-0.627552	1.54494	0.0246292	FBgn0015766	FBgn0219296	Msr-110	Msr-110	GO:0008150,GO:0003674,GO:0016021	ONTOLOGY: biological_process,molecular_function,integral component of membrane											Genetic suppressor element-like														Fibronectin type III domain, Immunoglobulin I-set domain, Protein kinase domain		Fibronectin type III repeat signature		Serine/Threonine protein kinases active-site signature., Protein kinases ATP-binding region signature.	Ig-like domain profile., Fibronectin type-III domain profile., Protein kinase domain profile.
OR	F_abd_up	F	abd	up	TRINITY_DN82738_c0_g2_i2|m.84069	-0.626046	1.54333	0.0193372	FBgn0032422	FBgn0216638	atilla	atilla	GO:0005575,GO:0008150,GO:0003674	ONTOLOGY: cellular_component,biological_process,molecular_function
OR	F_abd_up	F	abd	up	TRINITY_DN88847_c3_g4_i6|m.24626	-0.625486	1.54273	0.0132065
OR	F_abd_up	F	abd	up	TRINITY_DN91113_c3_g1_i2|m.72431	-0.62208	1.53909	0.0268431			putative mediator of RNA polymerase II transcription subunit 12 isoform X2														Genetic suppressor element-like
OR	F_abd_up	F	abd	up	TRINITY_DN93948_c0_g1_i2|m.78281	-0.617204	1.5339	0.0113598	FBgn0261260		mgl	Megalin	GO:0005509,GO:0016324,GO:0040003,GO:0048082,GO:0030100,GO:0005829,GO:0005886	ONTOLOGY: calcium ion binding,apical plasma membrane,chitin-based cuticle development,regulation of adult chitin-containing cuticle pigmentation,regulation of endocytosis,cytosol,plasma membrane	GO:0048082,GO:0016043,GO:0040003	ONTOLOGY: regulation of adult chitin-containing cuticle pigmentation,cellular component organization,chitin-based cuticle development	GO:0005515,GO:0005509	ONTOLOGY: protein binding,calcium ion binding			Low-density lipoprotein (LDL) receptor class A repeat	Six-bladed beta-propeller, TolB-like			EGF-like calcium-binding domain, Low-density lipoprotein (LDL) receptor class A repeat, Complement Clr-like EGF domain, LDLR class B repeat		Low-density lipoprotein (LDL) receptor class A repeat		Low-density lipoprotein (LDL) receptor class A, conserved site, EGF-type aspartate/asparagine hydroxylation site, EGF-like calcium-binding, conserved site, EGF-like, conserved site	LDLR class B repeat, Low-density lipoprotein (LDL) receptor class A repeat, EGF-like domain		EGF-like calcium-binding domain, LDLR class B repeat, Low-density lipoprotein (LDL) receptor class A repeat, EGF-like domain	LDL receptor-like superfamily, Growth factor receptor cysteine-rich domain superfamily		LDLa, EGF_CA				Collagen triple helix repeat (20 copies), C-terminal tandem repeated domain in type 4 procollagen					Collagen IV carboxyl-terminal non-collagenous (NC1) domain profile.
OR	F_abd_up	F	abd	up	TRINITY_DN88712_c0_g3_i2|m.66969	-0.614499	1.53103	0.00524803	FBgn0021906	FBgn0216944	RFeSP	Rieske iron-sulfur protein	GO:0051537,GO:0005739,GO:0008121,GO:0005750,GO:0006122	ONTOLOGY: 2 iron, 2 sulfur cluster binding,mitochondrion,ubiquinol-cytochrome-c reductase activity,mitochondrial respiratory chain complex III,mitochondrial electron transport, ubiquinol to cytochrome c	GO:0006122	ONTOLOGY: mitochondrial electron transport, ubiquinol to cytochrome c	GO:0016491,GO:0051537,GO:0055114,GO:0008121	ONTOLOGY: oxidoreductase activity,2 iron, 2 sulfur cluster binding,oxidation-reduction process,ubiquinol-cytochrome-c reductase activity				Rieske [2Fe-2S] iron-sulphur domain superfamily, Cytochrome b-c1 complex subunit Rieske, transmembrane domain superfamily			Cytochrome b-c1 complex subunit Rieske, transmembrane domain								Rieske [2Fe-2S] iron-sulphur domain superfamily						short chain dehydrogenase
OR	F_abd_up	F	abd	up	TRINITY_DN88386_c5_g3_i1|m.10004	-0.598077	1.5137	0.0142076									GO:0004252,GO:0006508	ONTOLOGY: serine-type endopeptidase activity,proteolysis							Serine proteases, trypsin domain				Serine proteases, trypsin family, serine active site	Serine proteases, trypsin domain		Serine proteases, trypsin domain	Peptidase S1, PA clan						Hsp20/alpha crystallin family		Alpha crystallin signature			Small heat shock protein (sHSP) domain profile.
OR	F_abd_up	F	abd	up	TRINITY_DN89887_c8_g4_i2|m.81697	-0.589966	1.50521	0.0431988	FBgn0265191	FBgn0217797	Glycogenin	Glycogenin	GO:0005829,GO:0005978,GO:0008466	ONTOLOGY: cytosol,glycogen biosynthetic process,glycogenin glucosyltransferase activity	GO:0005978	ONTOLOGY: glycogen biosynthetic process	GO:0016757	ONTOLOGY: transferase activity, transferring glycosyl groups				Nucleotide-diphospho-sugar transferases			Glycosyl transferase, family 8								Nucleotide-diphospho-sugar transferases		GT8_Glycogenin
OR	F_abd_up	F	abd	up	TRINITY_DN92254_c4_g2_i3|m.74010	-0.571558	1.48613	0.00553083	FBgn0031037	FBgn0227157	CG14207	no_fullname	GO:0030018,GO:0042026,GO:0005829,GO:0051082,GO:0061077,GO:0005654	ONTOLOGY: Z disc,protein refolding,cytosol,unfolded protein binding,chaperone-mediated protein folding,nucleoplasm	GO:0042026	ONTOLOGY: protein refolding						HSP20-like chaperone			Alpha crystallin/Hsp20 domain		Alpha crystallin/Heat shock protein			Alpha crystallin/Hsp20 domain			HSP20-like chaperone		metazoan_ACD				Aspartyl/Asparaginyl beta-hydroxylase
OR	F_abd_up	F	abd	up	TRINITY_DN92765_c2_g1_i1|m.46412	-0.570253	1.48478	0.00897179																	Pericentrin/AKAP-450 centrosomal targeting domain
OR	F_abd_up	F	abd	up	TRINITY_DN90463_c4_g2_i1|m.83412	-0.570211	1.48474	0.00796738	FBgn0010100	FBgn0223107	Acon	Aconitase	GO:0051539,GO:0003994,GO:0005739,GO:0006099	ONTOLOGY: 4 iron, 4 sulfur cluster binding,aconitate hydratase activity,mitochondrion,tricarboxylic acid cycle	GO:0006099	ONTOLOGY: tricarboxylic acid cycle	GO:0003994,GO:0006099,GO:0051539,GO:0008152	ONTOLOGY: aconitate hydratase activity,tricarboxylic acid cycle,4 iron, 4 sulfur cluster binding,metabolic process	GO:0006099	ONTOLOGY: tricarboxylic acid cycle		Aconitase/3-isopropylmalate dehydratase large subunit, alpha/beta/alpha, subdomain 1/3, Aconitase/3-isopropylmalate dehydratase large subunit, alpha/beta/alpha, subdomain 2, Aconitase/3-isopropylmalate dehydratase, swivel			Aconitase A/isopropylmalate dehydratase small subunit, swivel domain, Aconitase/3-isopropylmalate dehydratase large subunit, alpha/beta/alpha domain		Aconitase/3-isopropylmalate dehydratase large subunit, alpha/beta/alpha domain		Aconitase family, 4Fe-4S cluster binding site				Aconitase, iron-sulfur domain	Aconitase, mitochondrial-like	AcnA_Mitochondrial
OR	F_abd_up	F	abd	up	TRINITY_DN92398_c3_g1_i10|m.3599	-0.566064	1.48048	0.0170998	FBgn0028509	FBgn0217023	CenG1A	Centaurin gamma 1A	GO:0005525,GO:0005096,GO:0003924,GO:0016020,GO:0072375,GO:0043547,GO:0043087	ONTOLOGY: GTP binding,GTPase activator activity,GTPase activity,membrane,medium-term memory,positive regulation of GTPase activity,regulation of GTPase activity	GO:0072375	ONTOLOGY: medium-term memory	GO:0005096,GO:0003924,GO:0005525,GO:0005515	ONTOLOGY: GTPase activator activity,GTPase activity,GTP binding,protein binding			Ankyrin repeat-containing domain	Ankyrin repeat-containing domain superfamily, PH-like domain superfamily			Arf GTPase activating protein, Small GTPase superfamily		Arf GTPase activating protein			Arf GTPase activating protein, Ankyrin repeat-containing domain, Pleckstrin homology domain		Pleckstrin homology domain, Arf GTPase activating protein	ARFGAP/RecO-like zinc finger, P-loop containing nucleoside triphosphate hydrolase, Ankyrin repeat-containing domain superfamily, PH-like domain superfamily		ANK, Centaurin_gamma, PH_AGAP				Sodium:solute symporter family					Sodium:solute symporter family profile.				sss: transporter, solute:sodium symporter (SSS) family
OR	F_abd_up	F	abd	up	TRINITY_DN93328_c1_g7_i11|m.7016	-0.55898	1.47323	0.0126696									GO:0005515	ONTOLOGY: protein binding			Calponin homology domain	Calponin-like domain superfamily			Spectrin repeat, Calponin homology domain				Actinin-type actin-binding domain, conserved site	Calponin homology domain		Spectrin/alpha-actinin, Calponin homology domain	Calponin-like domain superfamily		CH
OR	F_abd_up	F	abd	up	TRINITY_DN88847_c4_g2_i12|m.24638	-0.555885	1.47007	0.00918092									GO:0003779,GO:0005198,GO:0005856	ONTOLOGY: actin binding,structural molecule activity,cytoskeleton							Band 4.1, C-terminal														Integrase core domain, Reverse transcriptase (RNA-dependent DNA polymerase)					Integrase catalytic domain profile.
OR	F_abd_up	F	abd	up	TRINITY_DN92625_c1_g1_i2|m.16402	-0.553105	1.46724	0.00304168									GO:0016020	ONTOLOGY: membrane				C2 domain superfamily			C2 domain		Synaptotagmin			C2 domain		C2 domain	C2 domain superfamily		C2B_SLP_1-2-3-4, C2A_SLP				Histidine phosphatase superfamily (branch 2)
OR	F_abd_up	F	abd	up	TRINITY_DN88847_c4_g2_i20|m.24645	-0.552079	1.4662	0.0289322																															Serpin (serine protease inhibitor)
OR	F_abd_up	F	abd	up	TRINITY_DN93328_c1_g7_i7|m.7010	-0.54457	1.45859	0.00644694									GO:0005515	ONTOLOGY: protein binding			Calponin homology domain	Calponin-like domain superfamily			Spectrin repeat, Calponin homology domain				Actinin-type actin-binding domain, conserved site	Calponin homology domain		Spectrin/alpha-actinin, Calponin homology domain	Calponin-like domain superfamily, SH3-like domain superfamily		SPEC, CH
OR	F_abd_up	F	abd	up	TRINITY_DN93744_c1_g1_i2|m.63955	-0.544143	1.45815	0.0176665	FBgn0013733	FBgn0219952	shot	short stop	GO:0008017,GO:0005509,GO:0007026,GO:0007424,GO:0035149,GO:0048813,GO:0035147,GO:0016203,GO:0005737,GO:0030426,GO:0007409,GO:0000226,GO:0005912,GO:0005856,GO:0007391,GO:0005927,GO:0051491,GO:0045169,GO:0005874,GO:0016319,GO:0007475,GO:0007423,GO:0035371,GO:0003779,GO:0030716,GO:0005515,GO:0008092,GO:0016204,GO:0030036,GO:0000235,GO:0016199,GO:0043622,GO:0044295,GO:0007017,GO:0001578,GO:0030516,GO:…	ONTOLOGY: microtubule binding,calcium ion binding,negative regulation of microtubule depolymerization,open tracheal system development,lumen formation, open tracheal system,dendrite morphogenesis,branch fusion, open tracheal system,muscle attachment,cytoplasm,growth cone,axonogenesis,microtubule cytoskeleton organization,adherens junction,cytoskeleton,dorsal closure,muscle tendon junction,positiv…	GO:0007399,GO:0016204,GO:0007010,GO:0007475,GO:0035147,GO:0016043,GO:0030865,GO:0016203,GO:0007267	ONTOLOGY: nervous system development,determination of muscle attachment site,cytoskeleton organization,apposition of dorsal and ventral imaginal disc-derived wing surfaces,branch fusion, open tracheal system,cellular component organization,cortical cytoskeleton organization,muscle attachment,cell-cell signaling	GO:0008017,GO:0005515,GO:0005509,GO:0005856	ONTOLOGY: microtubule binding,protein binding,calcium ion binding,cytoskeleton			EF-hand domain	GAR domain superfamily, Plakin repeat superfamily			Spectrin repeat, GAR domain				EF-Hand 1, calcium-binding site	EF-hand domain, GAR domain		GAR domain, Plectin repeat, Spectrin/alpha-actinin, EF-hand domain	GAR domain superfamily, Plakin repeat superfamily, EF-hand domain pair		SPEC, EFh				Hsp20/alpha crystallin family		Alpha crystallin signature			Small heat shock protein (sHSP) domain profile.
OR	F_abd_up	F	abd	up	TRINITY_DN92254_c4_g2_i4|m.74011	-0.541641	1.45563	0.00481145	FBgn0031037	FBgn0227157	CG14207	no_fullname	GO:0030018,GO:0042026,GO:0005829,GO:0051082,GO:0061077,GO:0005654	ONTOLOGY: Z disc,protein refolding,cytosol,unfolded protein binding,chaperone-mediated protein folding,nucleoplasm	GO:0042026	ONTOLOGY: protein refolding						HSP20-like chaperone			Alpha crystallin/Hsp20 domain		Alpha crystallin/Heat shock protein			Alpha crystallin/Hsp20 domain			HSP20-like chaperone		metazoan_ACD
OR	F_abd_up	F	abd	up	TRINITY_DN92625_c1_g1_i1|m.16400	-0.536716	1.45067	0.00291301									GO:0016020	ONTOLOGY: membrane				C2 domain superfamily			C2 domain		Synaptotagmin			C2 domain		C2 domain	C2 domain superfamily		C2A_SLP
OR	F_abd_up	F	abd	up	TRINITY_DN93328_c1_g7_i9|m.7012	-0.532991	1.44693	0.00824258									GO:0005515	ONTOLOGY: protein binding			Calponin homology domain	Calponin-like domain superfamily			Calponin homology domain, Spectrin repeat				Actinin-type actin-binding domain, conserved site	Calponin homology domain		Calponin homology domain, Spectrin/alpha-actinin	Calponin-like domain superfamily, SH3-like domain superfamily		SPEC, CH				C2 domain, Synaptotagmin-like mitochondrial-lipid-binding domain					C2 domain profile.
OR	F_abd_up	F	abd	up	TRINITY_DN90656_c1_g4_i1|m.30555	-0.518905	1.43287	0.00415418	FBgn0267348	FBgn0218622	LanB2	Laminin B2	GO:0085029,GO:0005604,GO:0005605,GO:0031012,GO:0007494,GO:0007435,GO:0034446,GO:0012505,GO:0070831,GO:0033627,GO:0061031	ONTOLOGY: extracellular matrix assembly,basement membrane,basal lamina,extracellular matrix,midgut development,salivary gland morphogenesis,substrate adhesion-dependent cell spreading,endomembrane system,basement membrane assembly,cell adhesion mediated by integrin,endodermal digestive tract morphogenesis	GO:0034446,GO:0030198,GO:0033627,GO:0048546,GO:0016043,GO:0007494	ONTOLOGY: substrate adhesion-dependent cell spreading,extracellular matrix organization,cell adhesion mediated by integrin,digestive tract morphogenesis,cellular component organization,midgut development						Galactose-binding-like domain superfamily			Laminin, N-terminal, Laminin EGF domain, Laminin IV				Laminin EGF domain	Laminin EGF domain, Laminin IV, Laminin, N-terminal		Laminin IV, Laminin EGF domain, EGF-like domain, Laminin, N-terminal			EGF_Lam
OR	F_abd_up	F	abd	up	TRINITY_DN93447_c2_g1_i2|m.59879	-0.517531	1.4315	0.00600939	FBgn0016075	FBgn0226114	vkg	viking	GO:0005581,GO:0005201,GO:0007519,GO:0007443,GO:0061327,GO:0005604,GO:0005587	ONTOLOGY: collagen trimer,extracellular matrix structural constituent,skeletal muscle tissue development,Malpighian tubule morphogenesis,anterior Malpighian tubule development,basement membrane,collagen type IV trimer	GO:0007519,GO:0060537,GO:0048546	ONTOLOGY: skeletal muscle tissue development,muscle tissue development,digestive tract morphogenesis	GO:0005201,GO:0005581	ONTOLOGY: extracellular matrix structural constituent,collagen trimer				Collagen IV, non-collagenous domain superfamily, Insect cysteine-rich antifreeze protein			Collagen triple helix repeat, Collagen IV, non-collagenous					Collagen IV, non-collagenous		Collagen IV, non-collagenous	C-type lectin fold
OR	F_abd_up	F	abd	up	TRINITY_DN90441_c7_g4_i6|m.83541	-0.50766	1.42174	0.00260204	FBgn0028325		l(1)G0334	lethal (1) G0334	GO:0006086,GO:0006090,GO:0004739,GO:0005739,GO:0045254	ONTOLOGY: acetyl-CoA biosynthetic process from pyruvate,pyruvate metabolic process,pyruvate dehydrogenase (acetyl-transferring) activity,mitochondrion,pyruvate dehydrogenase complex	GO:0006086	ONTOLOGY: acetyl-CoA biosynthetic process from pyruvate	GO:0008152,GO:0016624	ONTOLOGY: metabolic process,oxidoreductase activity, acting on the aldehyde or oxo group of donors, disulfide as acceptor							Dehydrogenase, E1 component								Thiamin diphosphate-binding fold		TPP_E1_PDC_ADC_BCADC				Calcium-binding EGF domain			POLYPROTEIN GLYCOPROTEIN M G2 TRANSMEMBRANE NONSTRUCTURAL MEMBRANE CONTAINS: PRECURSOR SIGNAL	Aspartic acid and asparagine hydroxylation site., EGF-like domain signature 2., Calcium-binding EGF-like domain signature.	EGF-like domain profile.
OR	F_abd_up	F	abd	up	TRINITY_DN94088_c0_g1_i10|m.66122	-0.505128	1.41925	0.0354821									GO:0003774,GO:0016459	ONTOLOGY: motor activity,myosin complex							Myosin tail
OR	F_abd_up	F	abd	up	TRINITY_DN93820_c0_g1_i4|m.14322	-0.50258	1.41674	0.00324201	FBgn0002526	FBgn0219255	LanA	Laminin A	GO:0030334,GO:0030155,GO:0045995,GO:0005102,GO:0035001,GO:0002121,GO:0036062,GO:0005604,GO:0045886,GO:0033627,GO:0016321,GO:0007411,GO:0035011,GO:0034446,GO:0007498,GO:0007507,GO:0010906,GO:0005605	ONTOLOGY: regulation of cell migration,regulation of cell adhesion,regulation of embryonic development,receptor binding,dorsal trunk growth, open tracheal system,inter-male aggressive behavior,presynaptic periactive zone,basement membrane,negative regulation of synaptic growth at neuromuscular junction,cell adhesion mediated by integrin,female meiosis chromosome segregation,axon guidance,melanoti…	GO:0007498,GO:0034446,GO:0033627,GO:0007399,GO:0016043	ONTOLOGY: mesoderm development,substrate adhesion-dependent cell spreading,cell adhesion mediated by integrin,nervous system development,cellular component organization	GO:0005102,GO:0030155,GO:0030334,GO:0045995,GO:0007155	ONTOLOGY: receptor binding,regulation of cell adhesion,regulation of cell migration,regulation of embryonic development,cell adhesion	GO:0007155	ONTOLOGY: cell adhesion		Galactose-binding-like domain superfamily			Laminin alpha, domain I, Laminin EGF domain, Laminin IV, Laminin, N-terminal, Laminin domain II, Laminin G domain				Laminin EGF domain, EGF-like, conserved site	Laminin G domain, Laminin EGF domain, Laminin, N-terminal, Laminin IV		Laminin G domain, Laminin, N-terminal, Laminin IV, EGF-like domain, Laminin EGF domain	Concanavalin A-like lectin/glucanase domain superfamily		EGF_Lam, LamG, CBM6-CBM35-CBM36_like
OR	F_abd_up	F	abd	up	TRINITY_DN92398_c3_g1_i11|m.3600	-0.50091	1.41511	0.02785	FBgn0028509	FBgn0217023	CenG1A	Centaurin gamma 1A	GO:0005525,GO:0005096,GO:0003924,GO:0016020,GO:0072375,GO:0043547,GO:0043087	ONTOLOGY: GTP binding,GTPase activator activity,GTPase activity,membrane,medium-term memory,positive regulation of GTPase activity,regulation of GTPase activity	GO:0072375	ONTOLOGY: medium-term memory	GO:0005096,GO:0005515,GO:0003924,GO:0005525	ONTOLOGY: GTPase activator activity,protein binding,GTPase activity,GTP binding			Ankyrin repeat-containing domain	PH-like domain superfamily, Ankyrin repeat-containing domain superfamily			Small GTPase superfamily, Arf GTPase activating protein		Arf GTPase activating protein			Ankyrin repeat, Arf GTPase activating protein, Ankyrin repeat-containing domain, Pleckstrin homology domain		Arf GTPase activating protein, Pleckstrin homology domain	ARFGAP/RecO-like zinc finger, Ankyrin repeat-containing domain superfamily, PH-like domain superfamily, P-loop containing nucleoside triphosphate hydrolase		PH_AGAP, ANK, Centaurin_gamma
OR	F_abd_up	F	abd	up	TRINITY_DN87906_c0_g2_i1|m.42791	-0.493648	1.408	0.0435869																															C2 domain					C2 domain profile.
OR	F_abd_up	F	abd	up	TRINITY_DN91402_c1_g1_i3|m.41432	-0.491185	1.4056	0.0273774	FBgn0000299	FBgn0226815	Col4a1	Collagen type IV alpha 1	GO:0005581,GO:0005201,GO:0005604,GO:0005587,GO:0007391,GO:0035848,GO:0060729,GO:0055013,GO:0048621	ONTOLOGY: collagen trimer,extracellular matrix structural constituent,basement membrane,collagen type IV trimer,dorsal closure,oviduct morphogenesis,intestinal epithelial structure maintenance,cardiac muscle cell development,post-embryonic digestive tract morphogenesis	GO:0048738,GO:0060537,GO:0048546,GO:0048608	ONTOLOGY: cardiac muscle tissue development,muscle tissue development,digestive tract morphogenesis,reproductive structure development	GO:0005201,GO:0005581	ONTOLOGY: extracellular matrix structural constituent,collagen trimer				Collagen IV, non-collagenous domain superfamily, Insect cysteine-rich antifreeze protein			Collagen IV, non-collagenous, Collagen triple helix repeat					Collagen IV, non-collagenous		Collagen IV, non-collagenous	C-type lectin fold						Mucin-like
OR	F_abd_up	F	abd	up	TRINITY_DN91744_c2_g1_i6|m.70027	-0.474058	1.38901	0.00456783	FBgn0015221	FBgn0216136	Fer2LCH	Ferritin 2 light chain homologue	GO:0008199,GO:0012505,GO:0006880,GO:0005737,GO:0045475,GO:0022416,GO:0006879,GO:0005506,GO:0009620,GO:0008198,GO:0008043,GO:0005794,GO:0005576,GO:0042381,GO:0098711,GO:1990461	ONTOLOGY: ferric iron binding,endomembrane system,intracellular sequestering of iron ion,cytoplasm,locomotor rhythm,chaeta development,cellular iron ion homeostasis,iron ion binding,response to fungus,ferrous iron binding,intracellular ferritin complex,Golgi apparatus,extracellular region,hemolymph coagulation,iron ion import across plasma membrane,detoxification of iron ion	GO:0009620,GO:0006959	ONTOLOGY: response to fungus,humoral immune response	GO:0006879,GO:0008199	ONTOLOGY: cellular iron ion homeostasis,ferric iron binding				Ferritin-like			Ferritin/DPS protein domain				Ferritin, conserved site	Ferritin-like diiron domain			Ferritin-like superfamily		Euk_Ferritin
OR	F_abd_up	F	abd	up	TRINITY_DN77246_c0_g2_i2|m.29501	-0.47402	1.38897	0.0383009									GO:0046983,GO:0003677	ONTOLOGY: protein dimerization activity,DNA binding							Domain of unknown function DUF659, HAT, C-terminal dimerisation domain, Zinc finger, BED-type					Zinc finger, BED-type		Zinc finger, BED-type	Ribonuclease H-like superfamily, Zinc finger C2H2 superfamily
OR	F_abd_up	F	abd	up	TRINITY_DN90441_c7_g4_i5|m.83540	-0.414058	1.33243	0.0318132	FBgn0028325	FBgn0227265	l(1)G0334	lethal (1) G0334	GO:0006086,GO:0006090,GO:0004739,GO:0005739,GO:0045254	ONTOLOGY: acetyl-CoA biosynthetic process from pyruvate,pyruvate metabolic process,pyruvate dehydrogenase (acetyl-transferring) activity,mitochondrion,pyruvate dehydrogenase complex	GO:0006086	ONTOLOGY: acetyl-CoA biosynthetic process from pyruvate	GO:0008152,GO:0016624	ONTOLOGY: metabolic process,oxidoreductase activity, acting on the aldehyde or oxo group of donors, disulfide as acceptor							Dehydrogenase, E1 component								Thiamin diphosphate-binding fold		TPP_E1_PDC_ADC_BCADC				IBR domain, a half RING-finger domain					Zinc finger RING-type profile.
OR	F_abd_up	F	abd	up	TRINITY_DN91805_c4_g3_i4|m.82573	-0.402922	1.32218	0.00609759	FBgn0035600	FBgn0218868	Cyt-c1	Cytochrome c1	GO:0020037,GO:0005750,GO:0042776,GO:0006122,GO:0045153,GO:0005739,GO:0045155	ONTOLOGY: heme binding,mitochondrial respiratory chain complex III,mitochondrial ATP synthesis coupled proton transport,mitochondrial electron transport, ubiquinol to cytochrome c,electron transporter, transferring electrons within CoQH2-cytochrome c reductase complex activity,mitochondrion,electron transporter, transferring electrons from CoQH2-cytochrome c reductase complex and cytochrome c oxi…	GO:0006122,GO:0042776,GO:0046907	ONTOLOGY: mitochondrial electron transport, ubiquinol to cytochrome c,mitochondrial ATP synthesis coupled proton transport,intracellular transport	GO:0009055,GO:0020037	ONTOLOGY: electron carrier activity,heme binding				Cytochrome c1, transmembrane anchor, C-terminal, Cytochrome c-like domain superfamily			Cytochrome c1		Cytochrome c1			Cytochrome c-like domain			Cytochrome c-like domain superfamily, Cytochrome c1, transmembrane anchor, C-terminal						C2 domain, Phorbol esters/diacylglycerol binding domain (C1 domain)				Zinc finger phorbol-ester/DAG-type signature.	C2 domain profile., Zinc finger phorbol-ester/DAG-type profile.
OR	F_abd_up	F	abd	up	TRINITY_DN93800_c1_g5_i1|m.14018	-0.390362	1.31072	0.0214045	FBgn0016081	FBgn0219570	fry	furry	GO:0030424,GO:0030425,GO:0005515,GO:0048601,GO:0050773,GO:0008407,GO:0042052,GO:0044297,GO:0005737,GO:0035316,GO:0030427,GO:0045860,GO:0045177,GO:0035317,GO:0070593,GO:0016055,GO:0007476,GO:0048814,GO:0045893,GO:0090527,GO:0048800,GO:0005938	ONTOLOGY: axon,dendrite,protein binding,oocyte morphogenesis,regulation of dendrite development,chaeta morphogenesis,rhabdomere development,cell body,cytoplasm,non-sensory hair organization,site of polarized growth,positive regulation of protein kinase activity,apical part of cell,imaginal disc-derived wing hair organization,dendrite self-avoidance,Wnt signaling pathway,imaginal disc-derived wing…	GO:0007015,GO:0070593,GO:0007399,GO:0048601,GO:0007010,GO:0090527,GO:0048800,GO:0016043	ONTOLOGY: actin filament organization,dendrite self-avoidance,nervous system development,oocyte morphogenesis,cytoskeleton organization,actin filament reorganization,antennal morphogenesis,cellular component organization	GO:0005488	ONTOLOGY: binding				Armadillo-like helical			Cell morphogenesis protein C-terminal, Cell morphogenesis protein N-terminal, Cell morphogenesis central region								Armadillo-type fold						LIM domain				LIM zinc-binding domain signature.	LIM domain profile.
OR	F_abd_up	F	abd	up	TRINITY_DN94104_c9_g5_i9|m.44388	-0.389943	1.31034	0.0258585									GO:0016021	ONTOLOGY: integral component of membrane							Cation-transporting P-type ATPase, N-terminal				P-type ATPase, phosphorylation site			Cation-transporting P-type ATPase, N-terminal	P-type ATPase, transmembrane domain superfamily, P-type ATPase, A domain superfamily, HAD-like superfamily	P-type ATPase					Attacin, N-terminal region, Attacin, C-terminal region
OR	F_abd_up	F	abd	up	TRINITY_DN93800_c1_g5_i5|m.14023	-0.387586	1.3082	0.0229744	FBgn0016081	FBgn0219570	fry	furry	GO:0030424,GO:0030425,GO:0005515,GO:0048601,GO:0050773,GO:0008407,GO:0042052,GO:0044297,GO:0005737,GO:0035316,GO:0030427,GO:0045860,GO:0045177,GO:0035317,GO:0070593,GO:0016055,GO:0007476,GO:0048814,GO:0045893,GO:0090527,GO:0048800,GO:0005938	ONTOLOGY: axon,dendrite,protein binding,oocyte morphogenesis,regulation of dendrite development,chaeta morphogenesis,rhabdomere development,cell body,cytoplasm,non-sensory hair organization,site of polarized growth,positive regulation of protein kinase activity,apical part of cell,imaginal disc-derived wing hair organization,dendrite self-avoidance,Wnt signaling pathway,imaginal disc-derived wing…	GO:0007015,GO:0070593,GO:0007399,GO:0048601,GO:0007010,GO:0090527,GO:0048800,GO:0016043	ONTOLOGY: actin filament organization,dendrite self-avoidance,nervous system development,oocyte morphogenesis,cytoskeleton organization,actin filament reorganization,antennal morphogenesis,cellular component organization	GO:0005488	ONTOLOGY: binding				Armadillo-like helical			Cell morphogenesis protein C-terminal, Cell morphogenesis central region, Cell morphogenesis protein N-terminal								Armadillo-type fold
OR	F_abd_up	F	abd	up	TRINITY_DN91805_c4_g3_i1|m.82571	-0.384709	1.3056	0.0175809	FBgn0035600	FBgn0218868	Cyt-c1	Cytochrome c1	GO:0020037,GO:0005750,GO:0042776,GO:0006122,GO:0045153,GO:0005739,GO:0045155	ONTOLOGY: heme binding,mitochondrial respiratory chain complex III,mitochondrial ATP synthesis coupled proton transport,mitochondrial electron transport, ubiquinol to cytochrome c,electron transporter, transferring electrons within CoQH2-cytochrome c reductase complex activity,mitochondrion,electron transporter, transferring electrons from CoQH2-cytochrome c reductase complex and cytochrome c oxi…	GO:0006122,GO:0042776,GO:0046907	ONTOLOGY: mitochondrial electron transport, ubiquinol to cytochrome c,mitochondrial ATP synthesis coupled proton transport,intracellular transport	GO:0009055,GO:0020037	ONTOLOGY: electron carrier activity,heme binding				Cytochrome c1, transmembrane anchor, C-terminal, Cytochrome c-like domain superfamily			Cytochrome c1		Cytochrome c1			Cytochrome c-like domain			Cytochrome c1, transmembrane anchor, C-terminal, Cytochrome c-like domain superfamily						Glutathione S-transferase, N-terminal domain, Glutathione S-transferase, C-terminal domain					Soluble glutathione S-transferase N-terminal domain profile., Soluble glutathione S-transferase C-terminal domain profile.	AMPS.1, Glutathione Transferase (cytosolic), AMPS (cytGST): Alpha-, Mu-, Pi-, and Sigma-like
OR	F_abd_up	F	abd	up	TRINITY_DN81911_c0_g1_i2|m.81720	-0.343694	1.269	0.0305667	FBgn0031734	FBgn0217427	CG11147	no_fullname	GO:0016020,GO:0016887,GO:0005524,GO:0006810	ONTOLOGY: membrane,ATPase activity,ATP binding,transport			GO:0005524,GO:0016887,GO:0016021,GO:0043190,GO:0055085	ONTOLOGY: ATP binding,ATPase activity,integral component of membrane,ATP-binding cassette (ABC) transporter complex,transmembrane transport							ABC transporter-like				ABC transporter, conserved site	ABC transporter-like, ABC-2 transporter		AAA+ ATPase domain	P-loop containing nucleoside triphosphate hydrolase		ABC_DR_subfamily_A				Zinc carboxypeptidase, Carboxypeptidase activation peptide		Carboxypeptidase A metalloprotease (M14) family signature		Zinc carboxypeptidases, zinc-binding region 2 signature.

## Sheet: F abd down
#semispecies	condition	sex	tissue	regulation	Trinity_Transcript	l2foldchange	fold change	qvalue	DmelFBgn	DwilFBgn	gene_name	full_gene_name	GO-FBgn	GO-FBgn-anno	Enriched-GO-FB	Enriched-GO-FB-annotation	GO-Interpro	GO-Interpro-anno	Enriched-GO-Interpro	Enriched-GO-Interpro-Annotation	Domains:CDD	Domains:Gene3D	Domains:Hamap	Domains:PANTHER	Domains:Pfam	Domains:PIRSF	Domains:PRINTS	Domains:ProDom	Domains:ProSitePatterns	Domains:ProSiteProfiles	Domains:SFLD	Domains:SMART	Domains:SUPERFAMILY	Domains:TIGRFAM	Signatures
OR	F_abd_down	F	abd	down	TRINITY_DN87485_c7_g6_i4|m.12486	1.98075	3.94699	3.97257e-20	FBgn0035887	FBgn0219282	Jon66Cii	Jonah 66Cii	GO:0004252,GO:0006508	ONTOLOGY: serine-type endopeptidase activity,proteolysis			GO:0004252,GO:0006508	ONTOLOGY: serine-type endopeptidase activity,proteolysis	GO:0006508	ONTOLOGY: proteolysis					Serine proteases, trypsin domain					Serine proteases, trypsin domain		Serine proteases, trypsin domain	Peptidase S1, PA clan
OR	F_abd_down	F	abd	down	TRINITY_DN36067_c0_g1_i1|m.9237	1.86169	3.63432	6.95026e-05	FBgn0036690	FBgn0222428	Ilp8	Insulin-like peptide 8	GO:0005158,GO:0071480,GO:0035073,GO:0043950,GO:0042600,GO:0007304,GO:0005615,GO:0048638,GO:0009855,GO:0008286,GO:0048640	ONTOLOGY: insulin receptor binding,cellular response to gamma radiation,pupariation,positive regulation of cAMP-mediated signaling,chorion,chorion-containing eggshell formation,extracellular space,regulation of developmental growth,determination of bilateral symmetry,insulin receptor signaling pathway,negative regulation of developmental growth	GO:0071480,GO:0048640,GO:0043950,GO:0007292,GO:0007304,GO:0022412,GO:0009855,GO:0035073	ONTOLOGY: cellular response to gamma radiation,negative regulation of developmental growth,positive regulation of cAMP-mediated signaling,female gamete generation,chorion-containing eggshell formation,cellular process involved in reproduction in multicellular organism,determination of bilateral symmetry,pupariation																							DNA polymerase alpha/epsilon subunit B
OR	F_abd_down	F	abd	down	TRINITY_DN77306_c0_g3_i1|m.76521	1.6943	3.23621	0.0001566		FBgn0215821	Dwil\GK13813-PA	No_annotated_ortholog_in_Dmel					GO:0004553,GO:0005975	ONTOLOGY: hydrolase activity, hydrolyzing O-glycosyl compounds,carbohydrate metabolic process							Glycoside hydrolase family 31								Glycoside hydrolase superfamily						JAB1/Mov34/MPN/PAD-1 ubiquitin protease, USP8 dimerisation domain					MPN domain profile.
OR	F_abd_down	F	abd	down	TRINITY_DN89674_c1_g1_i1|m.3214	1.66455	3.17014	0.000149062	FBgn0038702	FBgn0279856	CG3739	no_fullname	GO:0008236,GO:0008239,GO:0006508	ONTOLOGY: serine-type peptidase activity,dipeptidyl-peptidase activity,proteolysis			GO:0006508,GO:0008236	ONTOLOGY: proteolysis,serine-type peptidase activity	GO:0006508	ONTOLOGY: proteolysis		Alpha/Beta hydrolase fold			Peptidase S28								Alpha/Beta hydrolase fold						linker histone H1 and H5 family		Histone H5 signature			Linker histone H1/H5 globular (H15) domain profile.
OR	F_abd_down	F	abd	down	TRINITY_DN36067_c0_g2_i1|m.9238	1.57213	2.97343	0.00175337	FBgn0036690	FBgn0222428	Ilp8	Insulin-like peptide 8	GO:0005158,GO:0071480,GO:0035073,GO:0043950,GO:0042600,GO:0007304,GO:0005615,GO:0048638,GO:0009855,GO:0008286,GO:0048640	ONTOLOGY: insulin receptor binding,cellular response to gamma radiation,pupariation,positive regulation of cAMP-mediated signaling,chorion,chorion-containing eggshell formation,extracellular space,regulation of developmental growth,determination of bilateral symmetry,insulin receptor signaling pathway,negative regulation of developmental growth	GO:0071480,GO:0048640,GO:0043950,GO:0007292,GO:0007304,GO:0022412,GO:0009855,GO:0035073	ONTOLOGY: cellular response to gamma radiation,negative regulation of developmental growth,positive regulation of cAMP-mediated signaling,female gamete generation,chorion-containing eggshell formation,cellular process involved in reproduction in multicellular organism,determination of bilateral symmetry,pupariation																							Sodium:neurotransmitter symporter family		Sodium/chloride neurotransmitter symporter signature		Sodium:neurotransmitter symporter family signature 1.	Sodium:neurotransmitter symporter family profile.
OR	F_abd_down	F	abd	down	TRINITY_DN84698_c2_g1_i1|m.38661	1.53605	2.9	8.45428e-05									GO:0004252,GO:0006508	ONTOLOGY: serine-type endopeptidase activity,proteolysis	GO:0006508	ONTOLOGY: proteolysis					Serine proteases, trypsin domain				Serine proteases, trypsin family, serine active site	Serine proteases, trypsin domain			Peptidase S1, PA clan						Alcohol dehydrogenase transcription factor Myb/SANT-like, C2H2-type zinc finger, Zinc finger, C2H2 type				Zinc finger C2H2 type domain signature.	Zinc finger C2H2 type domain profile., MADF domain profile.
OR	F_abd_down	F	abd	down	TRINITY_DN89674_c1_g1_i2|m.3215	1.45379	2.73926	2.7837e-05	FBgn0038702	FBgn0215817	CG3739	no_fullname	GO:0008236,GO:0008239,GO:0006508	ONTOLOGY: serine-type peptidase activity,dipeptidyl-peptidase activity,proteolysis			GO:0006508,GO:0008236	ONTOLOGY: proteolysis,serine-type peptidase activity	GO:0006508	ONTOLOGY: proteolysis		Alpha/Beta hydrolase fold			Peptidase S28								Alpha/Beta hydrolase fold
OR	F_abd_down	F	abd	down	TRINITY_DN90367_c4_g2_i4|m.28510	1.44661	2.72567	0.000285978	FBgn0032069	FBgn0226482	LManVI	Lysosomal alpha-mannosidase VI	GO:0030246,GO:0006013,GO:0004559,GO:0006517	ONTOLOGY: carbohydrate binding,mannose metabolic process,alpha-mannosidase activity,protein deglycosylation	GO:0006013,GO:0006517	ONTOLOGY: mannose metabolic process,protein deglycosylation	GO:0003824,GO:0005975,GO:0030246,GO:0004559,GO:0006013	ONTOLOGY: catalytic activity,carbohydrate metabolic process,carbohydrate binding,alpha-mannosidase activity,mannose metabolic process	GO:0006013	ONTOLOGY: mannose metabolic process		Glycoside hydrolase family 38, central domain superfamily, Glycoside hydrolase 38/57, N-terminal			Glycoside hydrolase family 38, central domain, Glycosyl hydrolase family 38, C-terminal, Glycoside hydrolase family 38, N-terminal domain							Glycoside hydrolase family 38, central domain	Galactose mutarotase-like domain superfamily, Glycoside hydrolase/deacetylase, beta/alpha-barrel, Glycoside hydrolase families 57/38, central domain superfamily		GH38N_AMII_LAM_like				Alpha mannosidase middle domain, Glycosyl hydrolases family 38 N-terminal domain, Glycosyl hydrolases family 38 C-terminal domain
OR	F_abd_down	F	abd	down	TRINITY_DN79921_c0_g1_i1|m.84604	1.43566	2.70506	5.10341e-05									GO:0006508,GO:0008236	ONTOLOGY: proteolysis,serine-type peptidase activity	GO:0006508	ONTOLOGY: proteolysis					Peptidase S28														Cytochrome B561, N terminal
OR	F_abd_down	F	abd	down	TRINITY_DN89920_c0_g1_i3|m.54291	1.38442	2.61067	0.000897758	FBgn0032066	FBgn0226484	LManIII	Lysosomal alpha-mannosidase III	GO:0030246,GO:0006013,GO:0004559,GO:0006517	ONTOLOGY: carbohydrate binding,mannose metabolic process,alpha-mannosidase activity,protein deglycosylation	GO:0006013,GO:0006517	ONTOLOGY: mannose metabolic process,protein deglycosylation	GO:0003824,GO:0005975,GO:0030246,GO:0004559,GO:0006013	ONTOLOGY: catalytic activity,carbohydrate metabolic process,carbohydrate binding,alpha-mannosidase activity,mannose metabolic process	GO:0006013	ONTOLOGY: mannose metabolic process		Glycoside hydrolase 38/57, N-terminal, Glycoside hydrolase family 38, central domain superfamily			Glycoside hydrolase family 38, N-terminal domain, Glycoside hydrolase family 38, central domain, Glycosyl hydrolase family 38, C-terminal							Glycoside hydrolase family 38, central domain	Glycoside hydrolase families 57/38, central domain superfamily, Galactose mutarotase-like domain superfamily, Glycoside hydrolase/deacetylase, beta/alpha-barrel		GH38N_AMII_LAM_like				Stathmin family		Stathmin family signature			Stathmin-like (SLD) domain profile.
OR	F_abd_down	F	abd	down	TRINITY_DN90367_c4_g1_i5|m.28504	1.36969	2.58415	0.00513025	FBgn0032069	FBgn0226489	LManVI	Lysosomal alpha-mannosidase VI	GO:0030246,GO:0006013,GO:0004559,GO:0006517	ONTOLOGY: carbohydrate binding,mannose metabolic process,alpha-mannosidase activity,protein deglycosylation	GO:0006013,GO:0006517	ONTOLOGY: mannose metabolic process,protein deglycosylation	GO:0004559,GO:0006013,GO:0003824,GO:0005975,GO:0030246	ONTOLOGY: alpha-mannosidase activity,mannose metabolic process,catalytic activity,carbohydrate metabolic process,carbohydrate binding	GO:0006013	ONTOLOGY: mannose metabolic process		Glycoside hydrolase family 38, central domain superfamily, Glycoside hydrolase 38/57, N-terminal			Glycoside hydrolase family 38, central domain, Glycoside hydrolase family 38, N-terminal domain, Glycosyl hydrolase family 38, C-terminal							Glycoside hydrolase family 38, central domain	Glycoside hydrolase families 57/38, central domain superfamily, Glycoside hydrolase/deacetylase, beta/alpha-barrel, Galactose mutarotase-like domain superfamily		GH38N_AMII_LAM_like				Nanos RNA binding domain					Zinc finger nanos-type profile.
OR	F_abd_down	F	abd	down	TRINITY_DN77271_c0_g1_i2|m.29461	1.36412	2.57419	0.0056377	FBgn0033999	FBgn0221441	CG8093	no_fullname	GO:0016788,GO:0006629,GO:0032504,GO:0016298,GO:0005615	ONTOLOGY: hydrolase activity, acting on ester bonds,lipid metabolic process,multicellular organism reproduction,lipase activity,extracellular space			GO:0006629,GO:0016788	ONTOLOGY: lipid metabolic process,hydrolase activity, acting on ester bonds				Alpha/Beta hydrolase fold			Partial AB-hydrolase lipase domain	Lipase, eukaryotic							Alpha/Beta hydrolase fold						Glycosyl hydrolases family 38 C-terminal domain, Alpha mannosidase middle domain
OR	F_abd_down	F	abd	down	TRINITY_DN79921_c0_g1_i2|m.84605	1.34075	2.53282	0.000511011									GO:0006508,GO:0008236	ONTOLOGY: proteolysis,serine-type peptidase activity	GO:0006508	ONTOLOGY: proteolysis					Peptidase S28														DNA replication factor Cdt1 C-terminal domain, DNA replication factor CDT1 like
OR	F_abd_down	F	abd	down	TRINITY_DN87235_c5_g2_i2|m.23516	1.33401	2.52103	6.94127e-09	FBgn0011761	FBgn0227799	dhd	deadhead	GO:0045454,GO:0006662,GO:0006974,GO:0015035,GO:0015036,GO:0060322,GO:0007143,GO:0004791,GO:0005737,GO:0016671,GO:0047134,GO:0034599,GO:0005634	ONTOLOGY: cell redox homeostasis,glycerol ether metabolic process,cellular response to DNA damage stimulus,protein disulfide oxidoreductase activity,disulfide oxidoreductase activity,head development,female meiotic nuclear division,thioredoxin-disulfide reductase activity,cytoplasm,oxidoreductase activity, acting on a sulfur group of donors, disulfide as acceptor,protein-disulfide reductase activ…	GO:0000280,GO:0051321,GO:0006662,GO:0060322,GO:0007143	ONTOLOGY: nuclear division,meiotic cell cycle,glycerol ether metabolic process,head development,female meiotic nuclear division	GO:0045454	ONTOLOGY: cell redox homeostasis							Thioredoxin domain				Thioredoxin, conserved site	Thioredoxin domain			Thioredoxin-like superfamily		TRX_family				Glycosyl hydrolases family 38 N-terminal domain, Alpha mannosidase middle domain, Glycosyl hydrolases family 38 C-terminal domain
OR	F_abd_down	F	abd	down	TRINITY_DN89920_c0_g1_i5|m.54294	1.29657	2.45643	0.00401394	FBgn0032066	FBgn0226484	LManIII	Lysosomal alpha-mannosidase III	GO:0030246,GO:0006013,GO:0004559,GO:0006517	ONTOLOGY: carbohydrate binding,mannose metabolic process,alpha-mannosidase activity,protein deglycosylation	GO:0006013,GO:0006517	ONTOLOGY: mannose metabolic process,protein deglycosylation	GO:0004559,GO:0006013,GO:0003824,GO:0005975,GO:0030246	ONTOLOGY: alpha-mannosidase activity,mannose metabolic process,catalytic activity,carbohydrate metabolic process,carbohydrate binding	GO:0006013	ONTOLOGY: mannose metabolic process		Glycoside hydrolase family 38, central domain superfamily			Glycosyl hydrolase family 38, C-terminal, Glycoside hydrolase family 38, central domain							Glycoside hydrolase family 38, central domain	Glycoside hydrolase families 57/38, central domain superfamily, Galactose mutarotase-like domain superfamily						Neurotransmitter-gated ion-channel ligand binding domain, Neurotransmitter-gated ion-channel transmembrane region		Neurotransmitter-gated ion channel family signature, Gamma-aminobutyric acid A (GABAA) receptor signature		Neurotransmitter-gated ion-channels signature.
OR	F_abd_down	F	abd	down	TRINITY_DN72608_c0_g1_i1|m.56293	1.25508	2.3868	0.0223539									GO:0004559,GO:0006013,GO:0003824,GO:0005975,GO:0030246	ONTOLOGY: alpha-mannosidase activity,mannose metabolic process,catalytic activity,carbohydrate metabolic process,carbohydrate binding	GO:0006013	ONTOLOGY: mannose metabolic process					Glycosyl hydrolase family 38, C-terminal								Galactose mutarotase-like domain superfamily						Replication protein A C terminal
OR	F_abd_down	F	abd	down	TRINITY_DN87485_c7_g6_i1|m.12483	1.25201	2.38173	0.00286513			serine protease 1						GO:0004252,GO:0006508	ONTOLOGY: serine-type endopeptidase activity,proteolysis	GO:0006508	ONTOLOGY: proteolysis					Serine proteases, trypsin domain				Serine proteases, trypsin family, histidine active site	Serine proteases, trypsin domain		Serine proteases, trypsin domain	Peptidase S1, PA clan
OR	F_abd_down	F	abd	down	TRINITY_DN84698_c2_g2_i1|m.38663	1.23414	2.35242	0.0167639									GO:0004252,GO:0006508	ONTOLOGY: serine-type endopeptidase activity,proteolysis	GO:0006508	ONTOLOGY: proteolysis					Serine proteases, trypsin domain				Serine proteases, trypsin family, serine active site	Serine proteases, trypsin domain		Serine proteases, trypsin domain	Peptidase S1, PA clan						Thymosin beta-4 family			THYMOSIN BETA CYTOSKELETON ACTIN-BINDING ACETYLATION THYPEDIN BETA-4 SEQUENCING DIRECT CONTAINS:
OR	F_abd_down	F	abd	down	TRINITY_DN89947_c0_g2_i2|m.54306	1.21386	2.31957	0.00286513	FBgn0034712	FBgn0222832	CG3264	no_fullname	GO:0004035,GO:0009986,GO:0016311	ONTOLOGY: alkaline phosphatase activity,cell surface,dephosphorylation	GO:0016311	ONTOLOGY: dephosphorylation	GO:0003824,GO:0008152,GO:0016791	ONTOLOGY: catalytic activity,metabolic process,phosphatase activity			Alkaline phosphatase	Alkaline phosphatase-like, alpha/beta/alpha			Alkaline phosphatase		Alkaline phosphatase		Alkaline phosphatase, active site			Alkaline phosphatase	Alkaline-phosphatase-like, core domain superfamily		ALP				gamma-Secretase-activating protein C-term
OR	F_abd_down	F	abd	down	TRINITY_DN70099_c0_g1_i1|m.10101	1.2111	2.31515	0.0317082		FBgn0279385	Dwil\GK27519-PA	No_annotated_ortholog_in_Dmel										C-type lectin-like/link domain superfamily			C-type lectin-like				C-type lectin, conserved site	C-type lectin-like		C-type lectin-like	C-type lectin fold		CLECT
OR	F_abd_down	F	abd	down	TRINITY_DN91306_c2_g1_i1|m.52131	1.16377	2.24042	0.00203371	FBgn0005696	FBgn0224550	DNApol-alpha73	DNA polymerase alpha 73kD	GO:0003677,GO:0006270,GO:0003887,GO:0046982,GO:0005658,GO:0005634,GO:0006261,GO:0005635	ONTOLOGY: DNA binding,DNA replication initiation,DNA-directed DNA polymerase activity,protein heterodimerization activity,alpha DNA polymerase:primase complex,nucleus,DNA-dependent DNA replication,nuclear envelope	GO:0006270,GO:0006260	ONTOLOGY: DNA replication initiation,DNA replication	GO:0003677,GO:0003887,GO:0006260	ONTOLOGY: DNA binding,DNA-directed DNA polymerase activity,DNA replication	GO:0006260,GO:0006139	ONTOLOGY: DNA replication,nucleobase-containing compound metabolic process					DNA polymerase alpha/epsilon, subunit B	DNA polymerase alpha, subunit B													Trypsin				Serine proteases, trypsin family, serine active site.	Serine proteases, trypsin domain profile.
OR	F_abd_down	F	abd	down	TRINITY_DN82560_c1_g1_i1|m.35673	1.15585	2.22816	0.0152514	FBgn0003358	FBgn0216096	Jon99Ci	Jonah 99Ci	GO:0004252,GO:0006508,GO:0004175	ONTOLOGY: serine-type endopeptidase activity,proteolysis,endopeptidase activity			GO:0004252,GO:0006508	ONTOLOGY: serine-type endopeptidase activity,proteolysis	GO:0006508	ONTOLOGY: proteolysis	Serine proteases, trypsin domain				Serine proteases, trypsin domain		Peptidase S1A, chymotrypsin family		Serine proteases, trypsin family, histidine active site, Serine proteases, trypsin family, serine active site	Serine proteases, trypsin domain		Serine proteases, trypsin domain	Peptidase S1, PA clan		Tryp_SPc				Homeobox domain				'Homeobox' domain signature.	'Homeobox' domain profile.
OR	F_abd_down	F	abd	down	TRINITY_DN85412_c0_g1_i3|m.34580	1.1332	2.19345	0.0445375									GO:0003824,GO:0008152,GO:0016747	ONTOLOGY: catalytic activity,metabolic process,transferase activity, transferring acyl groups other than amino-acyl groups				Thiolase-like			Thiolase, N-terminal								Thiolase-like										Zinc finger C2H2 type domain signature.	Zinc finger C2H2 type domain profile.
OR	F_abd_down	F	abd	down	TRINITY_DN93264_c2_g3_i1|m.10751	1.1088	2.15666	0.0200878													Chromo/chromo shadow domain				Chromo domain				Chromo domain, conserved site	Chromo/chromo shadow domain		Chromo/chromo shadow domain	Chromo-like domain superfamily		CHROMO				DEK C terminal domain, Dual specificity phosphatase, catalytic domain				Tyrosine specific protein phosphatases active site.	Dual specificity protein phosphatase family profile., Tyrosine specific protein phosphatases family profile.
OR	F_abd_down	F	abd	down	TRINITY_DN93264_c2_g3_i4|m.10754	1.09749	2.13982	0.0174205													Chromo/chromo shadow domain				Chromo domain				Chromo domain, conserved site	Chromo/chromo shadow domain		Chromo/chromo shadow domain	Chromo-like domain superfamily		CHROMO
OR	F_abd_down	F	abd	down	TRINITY_DN78837_c0_g1_i1|m.83850	1.08705	2.1244	0.00956255	FBgn0032374	FBgn0226519	CG14931	no_fullname	GO:0008150,GO:0005575,GO:0003674	ONTOLOGY: biological_process,cellular_component,molecular_function																									POT family				PTR2 family proton/oligopeptide symporters signature 2., PTR2 family proton/oligopeptide symporters signature 1.
OR	F_abd_down	F	abd	down	TRINITY_DN89947_c0_g2_i1|m.54305	1.07735	2.11015	0.00348428	FBgn0034712	FBgn0222832	CG3264	no_fullname	GO:0004035,GO:0009986,GO:0016311	ONTOLOGY: alkaline phosphatase activity,cell surface,dephosphorylation	GO:0016311	ONTOLOGY: dephosphorylation	GO:0003824,GO:0008152,GO:0016791	ONTOLOGY: catalytic activity,metabolic process,phosphatase activity			Alkaline phosphatase	Alkaline phosphatase-like, alpha/beta/alpha			Alkaline phosphatase		Alkaline phosphatase		Alkaline phosphatase, active site			Alkaline phosphatase	Alkaline-phosphatase-like, core domain superfamily		ALP				Cid1 family poly A polymerase
OR	F_abd_down	F	abd	down	TRINITY_DN83333_c0_g1_i1|m.35930	1.05502	2.07774	0.00286513			uncharacterized protein LOC111518966																												Chromo (CHRromatin Organisation MOdifier) domain				Chromo domain signature.	Chromo and chromo shadow domain profile.
OR	F_abd_down	F	abd	down	TRINITY_DN88700_c0_g2_i1|m.66864	1.02994	2.04194	0.000608922		FBgn0279463	Dwil\GK27597-PA	No_annotated_ortholog_in_Dmel																					Sterile alpha motif/pointed domain superfamily
OR	F_abd_down	F	abd	down	TRINITY_DN85828_c0_g1_i1|m.20477	1.02198	2.0307	0.0052663	FBgn0001225	FBgn0218568	Hsp26	Heat shock protein 26	GO:0051082,GO:0061077,GO:0042026,GO:0017022,GO:0005737,GO:0009631,GO:0008340,GO:0009408	ONTOLOGY: unfolded protein binding,chaperone-mediated protein folding,protein refolding,myosin binding,cytoplasm,cold acclimation,determination of adult lifespan,response to heat								HSP20-like chaperone			Alpha crystallin/Hsp20 domain		Alpha crystallin/Heat shock protein			Alpha crystallin/Hsp20 domain			HSP20-like chaperone		metazoan_ACD				Stathmin family		Stathmin family signature			Stathmin-like (SLD) domain profile.
OR	F_abd_down	F	abd	down	TRINITY_DN86268_c0_g1_i2|m.29602	1.00267	2.0037	0.0118745
OR	F_abd_down	F	abd	down	TRINITY_DN79296_c0_g3_i1|m.25431	0.981242	1.97416	0.0489939	FBgn0030813	FBgn0217475	CG4949	no_fullname	no_GO-tag	no_GO-annotation																									Ring finger domain					Zinc finger RING-type profile., Trp-Asp (WD) repeats circular profile.
OR	F_abd_down	F	abd	down	TRINITY_DN85200_c0_g1_i2|m.26985	0.975418	1.96621	0.0182494	FBgn0034924	FBgn0212297	CG17658	no_fullname	no_GO-tag	no_GO-annotation											Zinc finger, MYND-type														PTB domain (IRS-1 type)					IRS-type PTB domain profile.
OR	F_abd_down	F	abd	down	TRINITY_DN87287_c2_g1_i1|m.23744	0.974028	1.96432	1.68691e-05	FBgn0038147	FBgn0215357	CCHa2	CCHamide-2	GO:0005184,GO:0005615,GO:0007218	ONTOLOGY: neuropeptide hormone activity,extracellular space,neuropeptide signaling pathway																									CDC45-like protein
OR	F_abd_down	F	abd	down	TRINITY_DN85642_c0_g1_i1|m.43289	0.962891	1.94921	0.0306681	FBgn0002673	FBgn0220092	twe	twine	GO:1902751,GO:0004725,GO:0006470,GO:0007283,GO:0007140,GO:0005819,GO:0009880,GO:0008138,GO:0051078,GO:0051445,GO:0008315,GO:0007348,GO:0005634	ONTOLOGY: positive regulation of cell cycle G2/M phase transition,protein tyrosine phosphatase activity,protein dephosphorylation,spermatogenesis,male meiotic nuclear division,spindle,embryonic pattern specification,protein tyrosine/serine/threonine phosphatase activity,meiotic nuclear envelope disassembly,regulation of meiotic cell cycle,G2/MI transition of meiotic cell cycle,regulation of syncy…	GO:0007283,GO:0044771,GO:0000280,GO:0051321,GO:0016311,GO:1901989,GO:1902749,GO:0000278,GO:0006997	ONTOLOGY: spermatogenesis,meiotic cell cycle phase transition,nuclear division,meiotic cell cycle,dephosphorylation,positive regulation of cell cycle phase transition,regulation of cell cycle G2/M phase transition,mitotic cell cycle,nucleus organization	GO:0004725,GO:0005622,GO:0006470,GO:1902751	ONTOLOGY: protein tyrosine phosphatase activity,intracellular,protein dephosphorylation,positive regulation of cell cycle G2/M phase transition			M-phase inducer phosphatase	Rhodanese-like domain superfamily			Rhodanese-like domain		M-phase inducer phosphatase			Rhodanese-like domain		Rhodanese-like domain	Rhodanese-like domain superfamily		Cdc25				Plasma-membrane choline transporter
OR	F_abd_down	F	abd	down	TRINITY_DN93264_c2_g3_i3|m.10753	0.954848	1.93838	0.0161587													Chromo/chromo shadow domain				Chromo domain				Chromo domain, conserved site	Chromo/chromo shadow domain		Chromo/chromo shadow domain	Chromo-like domain superfamily		CHROMO				Alpha mannosidase middle domain, Glycosyl hydrolases family 38 C-terminal domain, Glycosyl hydrolases family 38 N-terminal domain
OR	F_abd_down	F	abd	down	TRINITY_DN84210_c0_g1_i1|m.64285	0.952923	1.93579	0.0126801	FBgn0003655	FBgn0227545	swa	swallow	GO:0007317,GO:0045450,GO:0070840,GO:0007015,GO:0008595,GO:0019094,GO:0003729	ONTOLOGY: regulation of pole plasm oskar mRNA localization,bicoid mRNA localization,dynein complex binding,actin filament organization,anterior/posterior axis specification, embryo,pole plasm mRNA localization,mRNA binding	GO:0007028,GO:0045450,GO:0007292,GO:0007317,GO:0022412,GO:0007314,GO:0007315	ONTOLOGY: cytoplasm organization,bicoid mRNA localization,female gamete generation,regulation of pole plasm oskar mRNA localization,cellular process involved in reproduction in multicellular organism,oocyte anterior/posterior axis specification,pole plasm assembly																							PWWP domain				Zinc finger MYND-type signature.	Zinc finger MYND-type profile., PWWP domain profile.
OR	F_abd_down	F	abd	down	TRINITY_DN86858_c0_g1_i1|m.42297	0.952391	1.93508	0.00802099	FBgn0001086	FBgn0225949	fzy	fizzy	GO:0010997,GO:0097027,GO:0000776,GO:0000278,GO:0061630,GO:0031145,GO:0007144,GO:0007147,GO:0005813,GO:0030718,GO:0005680,GO:0005737,GO:1904668,GO:0030163,GO:0097150,GO:0005819,GO:0007096,GO:0060547,GO:0006909,GO:0030162	ONTOLOGY: anaphase-promoting complex binding,ubiquitin-protein transferase activator activity,kinetochore,mitotic cell cycle,ubiquitin protein ligase activity,anaphase-promoting complex-dependent catabolic process,female meiosis I,female meiosis II,centrosome,germ-line stem cell population maintenance,anaphase-promoting complex,cytoplasm,positive regulation of ubiquitin protein ligase activity,pr…	GO:0007147,GO:0007144,GO:0000280,GO:0051321,GO:0051443,GO:0000278,GO:0007143,GO:0007088,GO:0006511	ONTOLOGY: female meiosis II,female meiosis I,nuclear division,meiotic cell cycle,positive regulation of ubiquitin-protein transferase activity,mitotic cell cycle,female meiotic nuclear division,regulation of mitotic nuclear division,ubiquitin-dependent protein catabolic process	GO:0005515	ONTOLOGY: protein binding				WD40/YVTN repeat-like-containing domain superfamily			WD40 repeat, Anaphase-promoting complex subunit 4, WD40 domain				WD40 repeat, conserved site	WD40 repeat, WD40-repeat-containing domain		WD40 repeat	WD40-repeat-containing domain superfamily		WD40				ML domain
OR	F_abd_down	F	abd	down	TRINITY_DN78203_c0_g1_i1|m.56442	0.947091	1.92798	0.0375752	FBgn0011761	FBgn0227711	dhd	deadhead	GO:0045454,GO:0006662,GO:0006974,GO:0015035,GO:0015036,GO:0060322,GO:0007143,GO:0004791,GO:0005737,GO:0016671,GO:0047134,GO:0034599,GO:0005634	ONTOLOGY: cell redox homeostasis,glycerol ether metabolic process,cellular response to DNA damage stimulus,protein disulfide oxidoreductase activity,disulfide oxidoreductase activity,head development,female meiotic nuclear division,thioredoxin-disulfide reductase activity,cytoplasm,oxidoreductase activity, acting on a sulfur group of donors, disulfide as acceptor,protein-disulfide reductase activ…	GO:0000280,GO:0051321,GO:0006662,GO:0060322,GO:0007143	ONTOLOGY: nuclear division,meiotic cell cycle,glycerol ether metabolic process,head development,female meiotic nuclear division	GO:0006662,GO:0015035,GO:0045454	ONTOLOGY: glycerol ether metabolic process,protein disulfide oxidoreductase activity,cell redox homeostasis							Thioredoxin domain	Thioredoxin			Thioredoxin, conserved site	Thioredoxin domain			Thioredoxin-like superfamily		TRX_family
OR	F_abd_down	F	abd	down	TRINITY_DN88709_c0_g2_i2|m.66635	0.934559	1.91131	0.00106633																															Trypsin					Serine proteases, trypsin domain profile.
OR	F_abd_down	F	abd	down	TRINITY_DN77598_c0_g1_i1|m.7964	0.928416	1.90319	0.0419748	FBgn0040670	FBgn0213242	e(y)2b	enhancer of yellow 2b	GO:0005643,GO:0005634,GO:0003713,GO:0045944,GO:0000124,GO:0071819,GO:0016973,GO:0001076,GO:0003682,GO:0016578,GO:0006357	ONTOLOGY: nuclear pore,nucleus,transcription coactivator activity,positive regulation of transcription from RNA polymerase II promoter,SAGA complex,DUBm complex,poly(A)+ mRNA export from nucleus,transcription factor activity, RNA polymerase II transcription factor binding,chromatin binding,histone deubiquitination,regulation of transcription from RNA polymerase II promoter			GO:0000124,GO:0003713,GO:0005643,GO:0006406,GO:0045893	ONTOLOGY: SAGA complex,transcription coactivator activity,nuclear pore,mRNA export from nucleus,positive regulation of transcription, DNA-templated	GO:0045893,GO:0006139	ONTOLOGY: positive regulation of transcription, DNA-templated,nucleobase-containing compound metabolic process			Transcription factor, enhancer of yellow 2		Transcription factor, enhancer of yellow 2														Rhodanese-like domain		M-phase inducer phosphatase signature			Rhodanese domain profile.
OR	F_abd_down	F	abd	down	TRINITY_DN81851_c0_g1_i1|m.8877	0.925861	1.89982	0.0418299			uncharacterized protein LOC111518529
OR	F_abd_down	F	abd	down	TRINITY_DN88709_c0_g2_i1|m.66634	0.925456	1.89928	0.00021052																	Reverse transcriptase domain					Reverse transcriptase domain					RT_LTR
OR	F_abd_down	F	abd	down	TRINITY_DN92988_c1_g1_i1|m.31550	0.923564	1.8968	0.00712955	FBgn0000615	FBgn0223410	exu	exuperantia	GO:0005737,GO:0071011,GO:0004527,GO:0045451,GO:0046331,GO:0042803,GO:0001700,GO:0045450,GO:0007317,GO:0007283,GO:0008595,GO:0000932,GO:0003727,GO:0007300,GO:0000398	ONTOLOGY: cytoplasm,precatalytic spliceosome,exonuclease activity,pole plasm oskar mRNA localization,lateral inhibition,protein homodimerization activity,embryonic development via the syncytial blastoderm,bicoid mRNA localization,regulation of pole plasm oskar mRNA localization,spermatogenesis,anterior/posterior axis specification, embryo,P-body,single-stranded RNA binding,ovarian nurse cell to o…	GO:0007283,GO:0007028,GO:0045450,GO:0007292,GO:0007317,GO:0022412,GO:0007314,GO:0007315,GO:0007300	ONTOLOGY: spermatogenesis,cytoplasm organization,bicoid mRNA localization,female gamete generation,regulation of pole plasm oskar mRNA localization,cellular process involved in reproduction in multicellular organism,oocyte anterior/posterior axis specification,pole plasm assembly,ovarian nurse cell to oocyte transport
OR	F_abd_down	F	abd	down	TRINITY_DN90620_c1_g2_i1|m.30260	0.916934	1.8881	0.0370278	FBgn0031435	FBgn0226522	Elba2	Early boundary activity 2	GO:0043565,GO:0043035,GO:0005704,GO:0006325,GO:0005677,GO:0005634,GO:0006342,GO:0003682,GO:0045892	ONTOLOGY: sequence-specific DNA binding,chromatin insulator sequence binding,polytene chromosome band,chromatin organization,chromatin silencing complex,nucleus,chromatin silencing,chromatin binding,negative regulation of transcription, DNA-templated											BEN domain					BEN domain		BEN domain
OR	F_abd_down	F	abd	down	TRINITY_DN84274_c0_g1_i1|m.64236	0.909077	1.87784	0.000186841																	PAP/25A-associated										NT_PAP_TUTase				Malic enzyme, N-terminal domain, Malic enzyme, NAD binding domain		Malic enzyme signature		Malic enzymes signature.
OR	F_abd_down	F	abd	down	TRINITY_DN84274_c0_g1_i2|m.64238	0.906561	1.87457	0.000223661																	PAP/25A-associated										NT_PAP_TUTase				Protein tyrosine kinase				Protein kinases ATP-binding region signature., Tyrosine protein kinases specific active-site signature.	Protein kinase domain profile., Fibronectin type-III domain profile.
OR	F_abd_down	F	abd	down	TRINITY_DN92988_c1_g1_i3|m.31552	0.900749	1.86703	0.0114395									GO:0003676	ONTOLOGY: nucleic acid binding				Ribonuclease H superfamily											Ribonuclease H-like superfamily						HAUS augmin-like complex subunit 3
OR	F_abd_down	F	abd	down	TRINITY_DN84210_c0_g1_i2|m.64286	0.899771	1.86577	0.04196																															Amidase
OR	F_abd_down	F	abd	down	TRINITY_DN92406_c4_g1_i1|m.53947	0.893017	1.85706	0.000870417	FBgn0032727	FBgn0226643	CG10623	no_fullname	GO:0008270,GO:0009086,GO:0047150,GO:0005737	ONTOLOGY: zinc ion binding,methionine biosynthetic process,betaine-homocysteine S-methyltransferase activity,cytoplasm			GO:0005737,GO:0008270,GO:0009086,GO:0047150	ONTOLOGY: cytoplasm,zinc ion binding,methionine biosynthetic process,betaine-homocysteine S-methyltransferase activity				Homocysteine-binding domain superfamily			Homocysteine-binding domain	Betaine-homocysteine S-methyltransferase, BHMT				Homocysteine-binding domain			Homocysteine-binding domain superfamily
OR	F_abd_down	F	abd	down	TRINITY_DN89949_c1_g1_i1|m.54732	0.892203	1.85601	0.0317082																															F-box domain					F-box domain profile.
OR	F_abd_down	F	abd	down	TRINITY_DN92988_c1_g1_i2|m.31551	0.890124	1.85333	0.0171133	FBgn0000615	FBgn0223410	exu	exuperantia	GO:0005737,GO:0071011,GO:0004527,GO:0045451,GO:0046331,GO:0042803,GO:0001700,GO:0045450,GO:0007317,GO:0007283,GO:0008595,GO:0000932,GO:0003727,GO:0007300,GO:0000398	ONTOLOGY: cytoplasm,precatalytic spliceosome,exonuclease activity,pole plasm oskar mRNA localization,lateral inhibition,protein homodimerization activity,embryonic development via the syncytial blastoderm,bicoid mRNA localization,regulation of pole plasm oskar mRNA localization,spermatogenesis,anterior/posterior axis specification, embryo,P-body,single-stranded RNA binding,ovarian nurse cell to o…	GO:0007283,GO:0007028,GO:0045450,GO:0007292,GO:0007317,GO:0022412,GO:0007314,GO:0007315,GO:0007300	ONTOLOGY: spermatogenesis,cytoplasm organization,bicoid mRNA localization,female gamete generation,regulation of pole plasm oskar mRNA localization,cellular process involved in reproduction in multicellular organism,oocyte anterior/posterior axis specification,pole plasm assembly,ovarian nurse cell to oocyte transport
OR	F_abd_down	F	abd	down	TRINITY_DN91611_c0_g3_i3|m.49027	0.88324	1.84451	0.0366695	FBgn0038296	FBgn0215984	CG6752	no_fullname	GO:0005575,GO:0008270,GO:0008150	ONTOLOGY: cellular_component,zinc ion binding,biological_process			GO:0005515	ONTOLOGY: protein binding				Zinc finger, RING/FYVE/PHD-type			SPRY domain					B30.2/SPRY domain, Zinc finger, RING-type		SPRY domain	Concanavalin A-like lectin/glucanase domain superfamily		RING-HC_RNF123				Spc97 / Spc98 family
OR	F_abd_down	F	abd	down	TRINITY_DN88918_c0_g1_i2|m.43679	0.883193	1.84445	0.00504858	FBgn0033740	FBgn0224093	dgt5	dim gamma-tubulin 5	GO:0070652,GO:0005819,GO:0007088,GO:0007052	ONTOLOGY: HAUS complex,spindle,regulation of mitotic nuclear division,mitotic spindle organization	GO:0000280,GO:0007052,GO:0000278,GO:0007088	ONTOLOGY: nuclear division,mitotic spindle organization,mitotic cell cycle,regulation of mitotic nuclear division																							DALR anticodon binding domain
OR	F_abd_down	F	abd	down	TRINITY_DN88875_c5_g3_i4|m.24583	0.882162	1.84314	0.00799079			stathmin-1-A isoform X2						GO:0031110	ONTOLOGY: regulation of microtubule polymerization or depolymerization	GO:0031110	ONTOLOGY: regulation of microtubule polymerization or depolymerization					Stathmin family		Stathmin family			Stathmin family			Stathmin superfamily						Atypical Arm repeat, Armadillo/beta-catenin-like repeat, Importin beta binding domain					Armadillo/plakoglobin ARM repeat profile., IBB domain profile.
OR	F_abd_down	F	abd	down	TRINITY_DN41979_c0_g1_i1|m.4804	0.879003	1.8391	0.0354601									GO:0004252,GO:0006508	ONTOLOGY: serine-type endopeptidase activity,proteolysis	GO:0006508	ONTOLOGY: proteolysis					Serine proteases, trypsin domain				Serine proteases, trypsin family, serine active site	Serine proteases, trypsin domain		Serine proteases, trypsin domain	Peptidase S1, PA clan						Atypical Arm repeat, Importin beta binding domain, Armadillo/beta-catenin-like repeat					Armadillo/plakoglobin ARM repeat profile., IBB domain profile.
OR	F_abd_down	F	abd	down	TRINITY_DN90541_c2_g2_i3|m.62563	0.877706	1.83745	0.0134437	FBgn0002962	FBgn0216062	nos	nanos	GO:0003723,GO:0008270,GO:0030718,GO:0031594,GO:0045495,GO:0017148,GO:0043066,GO:0045892,GO:0007314,GO:0016321,GO:0008595,GO:0042078,GO:0007280,GO:0048813,GO:0007281,GO:0035282,GO:0008354,GO:0005515,GO:0048477,GO:0045886,GO:0006378,GO:0098975,GO:0007283	ONTOLOGY: RNA binding,zinc ion binding,germ-line stem cell population maintenance,neuromuscular junction,pole plasm,negative regulation of translation,negative regulation of apoptotic process,negative regulation of transcription, DNA-templated,oocyte anterior/posterior axis specification,female meiosis chromosome segregation,anterior/posterior axis specification, embryo,germ-line stem cell divisi…	GO:0031175,GO:0008354,GO:0051124,GO:0007283,GO:0007280,GO:0048640,GO:0007292,GO:0000280,GO:0051321,GO:0042078,GO:0022412,GO:0007314,GO:0007143	ONTOLOGY: neuron projection development,germ cell migration,synaptic growth at neuromuscular junction,spermatogenesis,pole cell migration,negative regulation of developmental growth,female gamete generation,nuclear division,meiotic cell cycle,germ-line stem cell division,cellular process involved in reproduction in multicellular organism,oocyte anterior/posterior axis specification,female meiotic…									Zinc finger, nanos-type					Zinc finger, nanos-type									Lectin C-type domain				C-type lectin domain signature.	C-type lectin domain profile.
OR	F_abd_down	F	abd	down	TRINITY_DN91289_c3_g1_i2|m.47972	0.875488	1.83463	0.0205872	FBgn0030660	FBgn0227277	CG8097	no_fullname	GO:0006420,GO:0005524,GO:0004814	ONTOLOGY: arginyl-tRNA aminoacylation,ATP binding,arginine-tRNA ligase activity																									Stathmin family		Stathmin family signature			Stathmin-like (SLD) domain profile.
OR	F_abd_down	F	abd	down	TRINITY_DN88875_c5_g3_i7|m.24587	0.87273	1.83112	0.0120333	FBgn0266521	FBgn0216737	stai	stathmin	GO:0031110,GO:0015631,GO:0005829,GO:0007019,GO:0008354,GO:0051124,GO:0051493,GO:0031175,GO:0007298,GO:0007399,GO:0007017,GO:0008017,GO:0008088,GO:0043005,GO:0031594,GO:0005875	ONTOLOGY: regulation of microtubule polymerization or depolymerization,tubulin binding,cytosol,microtubule depolymerization,germ cell migration,synaptic growth at neuromuscular junction,regulation of cytoskeleton organization,neuron projection development,border follicle cell migration,nervous system development,microtubule-based process,microtubule binding,axo-dendritic transport,neuron projecti…	GO:0031175,GO:0008354,GO:0007019,GO:0008088,GO:0031110,GO:0051124,GO:0007298,GO:0007292,GO:0022412	ONTOLOGY: neuron projection development,germ cell migration,microtubule depolymerization,axo-dendritic transport,regulation of microtubule polymerization or depolymerization,synaptic growth at neuromuscular junction,border follicle cell migration,female gamete generation,cellular process involved in reproduction in multicellular organism	GO:0031110	ONTOLOGY: regulation of microtubule polymerization or depolymerization	GO:0031110	ONTOLOGY: regulation of microtubule polymerization or depolymerization					Stathmin family		Stathmin family			Stathmin family			Stathmin superfamily						Alpha-2-macroglobulin RAP, N-terminal domain, Alpha-2-macroglobulin RAP, C-terminal domain
OR	F_abd_down	F	abd	down	TRINITY_DN80503_c0_g1_i1|m.4997	0.860631	1.81583	8.11092e-05	FBgn0032049	FBgn0226795	Bace	beta-site APP-cleaving enzyme	GO:0016540,GO:1902944,GO:0004190,GO:0030163,GO:0006508	ONTOLOGY: protein autoprocessing,aspartic-type endopeptidase activity involved in amyloid precursor protein catabolic process,aspartic-type endopeptidase activity,protein catabolic process,proteolysis			GO:0004190,GO:0006508	ONTOLOGY: aspartic-type endopeptidase activity,proteolysis	GO:0006508	ONTOLOGY: proteolysis		Aspartic peptidase domain superfamily			Peptidase family A1 domain		Aspartic peptidase A1 family		Aspartic peptidase, active site	Peptidase family A1 domain			Aspartic peptidase domain superfamily						Chromo (CHRromatin Organisation MOdifier) domain				Chromo domain signature.	Chromo and chromo shadow domain profile.
OR	F_abd_down	F	abd	down	TRINITY_DN85398_c0_g1_i2|m.60701	0.858846	1.81359	0.0253023		FBgn0279811	Dwil\GK27945-PA	No_annotated_ortholog_in_Dmel					GO:0004252,GO:0006508	ONTOLOGY: serine-type endopeptidase activity,proteolysis	GO:0006508	ONTOLOGY: proteolysis					Serine proteases, trypsin domain					Serine proteases, trypsin domain		Serine proteases, trypsin domain	Peptidase S1, PA clan						Stathmin family		Stathmin family signature			Stathmin-like (SLD) domain profile.
OR	F_abd_down	F	abd	down	TRINITY_DN88875_c5_g3_i10|m.24592	0.85541	1.80927	0.00611138	FBgn0266521	FBgn0216737	stai	stathmin	GO:0031110,GO:0015631,GO:0005829,GO:0007019,GO:0008354,GO:0051124,GO:0051493,GO:0031175,GO:0007298,GO:0007399,GO:0007017,GO:0008017,GO:0008088,GO:0043005,GO:0031594,GO:0005875	ONTOLOGY: regulation of microtubule polymerization or depolymerization,tubulin binding,cytosol,microtubule depolymerization,germ cell migration,synaptic growth at neuromuscular junction,regulation of cytoskeleton organization,neuron projection development,border follicle cell migration,nervous system development,microtubule-based process,microtubule binding,axo-dendritic transport,neuron projecti…	GO:0031175,GO:0008354,GO:0007019,GO:0008088,GO:0031110,GO:0051124,GO:0007298,GO:0007292,GO:0022412	ONTOLOGY: neuron projection development,germ cell migration,microtubule depolymerization,axo-dendritic transport,regulation of microtubule polymerization or depolymerization,synaptic growth at neuromuscular junction,border follicle cell migration,female gamete generation,cellular process involved in reproduction in multicellular organism	GO:0031110	ONTOLOGY: regulation of microtubule polymerization or depolymerization	GO:0031110	ONTOLOGY: regulation of microtubule polymerization or depolymerization					Stathmin family		Stathmin family			Stathmin family			Stathmin superfamily						Stathmin family		Stathmin family signature			Stathmin-like (SLD) domain profile.
OR	F_abd_down	F	abd	down	TRINITY_DN88875_c5_g3_i9|m.24590	0.852549	1.80569	0.00526069	FBgn0266521	FBgn0216737	stai	stathmin	GO:0031110,GO:0015631,GO:0005829,GO:0007019,GO:0008354,GO:0051124,GO:0051493,GO:0031175,GO:0007298,GO:0007399,GO:0007017,GO:0008017,GO:0008088,GO:0043005,GO:0031594,GO:0005875	ONTOLOGY: regulation of microtubule polymerization or depolymerization,tubulin binding,cytosol,microtubule depolymerization,germ cell migration,synaptic growth at neuromuscular junction,regulation of cytoskeleton organization,neuron projection development,border follicle cell migration,nervous system development,microtubule-based process,microtubule binding,axo-dendritic transport,neuron projecti…	GO:0031175,GO:0008354,GO:0007019,GO:0008088,GO:0031110,GO:0051124,GO:0007298,GO:0007292,GO:0022412	ONTOLOGY: neuron projection development,germ cell migration,microtubule depolymerization,axo-dendritic transport,regulation of microtubule polymerization or depolymerization,synaptic growth at neuromuscular junction,border follicle cell migration,female gamete generation,cellular process involved in reproduction in multicellular organism	GO:0031110	ONTOLOGY: regulation of microtubule polymerization or depolymerization	GO:0031110	ONTOLOGY: regulation of microtubule polymerization or depolymerization					Stathmin family		Stathmin family			Stathmin family			Stathmin superfamily						Replication protein A interacting C-terminal
OR	F_abd_down	F	abd	down	TRINITY_DN88875_c5_g3_i2|m.24582	0.845824	1.79729	0.0114137	FBgn0266521	FBgn0216737	stai	stathmin	GO:0031110,GO:0015631,GO:0005829,GO:0007019,GO:0008354,GO:0051124,GO:0051493,GO:0031175,GO:0007298,GO:0007399,GO:0007017,GO:0008017,GO:0008088,GO:0043005,GO:0031594,GO:0005875	ONTOLOGY: regulation of microtubule polymerization or depolymerization,tubulin binding,cytosol,microtubule depolymerization,germ cell migration,synaptic growth at neuromuscular junction,regulation of cytoskeleton organization,neuron projection development,border follicle cell migration,nervous system development,microtubule-based process,microtubule binding,axo-dendritic transport,neuron projecti…	GO:0031175,GO:0008354,GO:0007019,GO:0008088,GO:0031110,GO:0051124,GO:0007298,GO:0007292,GO:0022412	ONTOLOGY: neuron projection development,germ cell migration,microtubule depolymerization,axo-dendritic transport,regulation of microtubule polymerization or depolymerization,synaptic growth at neuromuscular junction,border follicle cell migration,female gamete generation,cellular process involved in reproduction in multicellular organism	GO:0031110	ONTOLOGY: regulation of microtubule polymerization or depolymerization	GO:0031110	ONTOLOGY: regulation of microtubule polymerization or depolymerization					Stathmin family		Stathmin family			Stathmin family			Stathmin superfamily
OR	F_abd_down	F	abd	down	TRINITY_DN90634_c2_g1_i1|m.30299	0.844039	1.79507	0.0202767	FBgn0022772	FBgn0212711	Orc1	Origin recognition complex subunit 1	GO:0005524,GO:0003682,GO:0042023,GO:0005664,GO:0006277,GO:0008283,GO:0006270	ONTOLOGY: ATP binding,chromatin binding,DNA endoreduplication,nuclear origin of replication recognition complex,DNA amplification,cell proliferation,DNA replication initiation	GO:0006270,GO:0006277,GO:0042023,GO:0006260	ONTOLOGY: DNA replication initiation,DNA amplification,DNA endoreduplication,DNA replication	GO:0003682,GO:0005524	ONTOLOGY: chromatin binding,ATP binding			Cdc6, C-terminal	Winged helix-like DNA-binding domain superfamily			Cdc6, C-terminal, Bromo adjacent homology (BAH) domain, ATPase, AAA-type, core					Bromo adjacent homology (BAH) domain		Bromo adjacent homology (BAH) domain, Cdc6, C-terminal, AAA+ ATPase domain	P-loop containing nucleoside triphosphate hydrolase		Cdc6_C, AAA				Trypsin		Chymotrypsin serine protease family (S1) signature		Serine proteases, trypsin family, histidine active site., Serine proteases, trypsin family, serine active site.	Serine proteases, trypsin domain profile.
OR	F_abd_down	F	abd	down	TRINITY_DN77690_c1_g1_i1|m.5135	0.831831	1.77994	0.0257533	FBgn0031309	FBgn0226327	Tfb4	Transcription factor B4	GO:0001113,GO:0006366,GO:0005675,GO:0008094,GO:0070816,GO:0008135,GO:0001111,GO:0009411,GO:0006367,GO:0005634,GO:0000439,GO:0008353,GO:0006289,GO:0003684	ONTOLOGY: transcriptional open complex formation at RNA polymerase II promoter,transcription from RNA polymerase II promoter,holo TFIIH complex,DNA-dependent ATPase activity,phosphorylation of RNA polymerase II C-terminal domain,translation factor activity, RNA binding,promoter clearance from RNA polymerase II promoter,response to UV,transcription initiation from RNA polymerase II promoter,nucleu…			GO:0000439,GO:0006289,GO:0006355	ONTOLOGY: core TFIIH complex,nucleotide-excision repair,regulation of transcription, DNA-templated	GO:0006139	ONTOLOGY: nucleobase-containing compound metabolic process					TFIIH subunit Tfb4/p34														Ubiquitin carboxyl-terminal hydrolase				Ubiquitin specific protease (USP) domain signature 2.	Ubiquitin specific protease (USP) domain profile.
OR	F_abd_down	F	abd	down	TRINITY_DN91289_c3_g1_i1|m.47971	0.829557	1.77714	0.0182422	FBgn0030660	FBgn0227277	CG8097	no_fullname	GO:0006420,GO:0005524,GO:0004814	ONTOLOGY: arginyl-tRNA aminoacylation,ATP binding,arginine-tRNA ligase activity			GO:0004814,GO:0005524,GO:0006420,GO:0000166,GO:0004812,GO:0006418	ONTOLOGY: arginine-tRNA ligase activity,ATP binding,arginyl-tRNA aminoacylation,nucleotide binding,aminoacyl-tRNA ligase activity,tRNA aminoacylation for protein translation	GO:0006139	ONTOLOGY: nucleobase-containing compound metabolic process					DALR anticodon binding							DALR anticodon binding	Aminoacyl-tRNA synthetase, class Ia, anticodon-binding						Deoxynucleoside kinase
OR	F_abd_down	F	abd	down	TRINITY_DN86469_c0_g1_i1|m.47222	0.82803	1.77526	0.0118827		FBgn0222066	Dwil\GK20069-PA	No_annotated_ortholog_in_Dmel					GO:0003676	ONTOLOGY: nucleic acid binding							MADF domain				Zinc finger C2H2-type	Zinc finger C2H2-type, MADF domain		Zinc finger C2H2-type, MADF domain	Zinc finger C2H2 superfamily						Spc97 / Spc98 family
OR	F_abd_down	F	abd	down	TRINITY_DN88875_c5_g3_i8|m.24588	0.828011	1.77524	0.00460173	FBgn0266521	FBgn0216737	stai	stathmin	GO:0031110,GO:0015631,GO:0005829,GO:0007019,GO:0008354,GO:0051124,GO:0051493,GO:0031175,GO:0007298,GO:0007399,GO:0007017,GO:0008017,GO:0008088,GO:0043005,GO:0031594,GO:0005875	ONTOLOGY: regulation of microtubule polymerization or depolymerization,tubulin binding,cytosol,microtubule depolymerization,germ cell migration,synaptic growth at neuromuscular junction,regulation of cytoskeleton organization,neuron projection development,border follicle cell migration,nervous system development,microtubule-based process,microtubule binding,axo-dendritic transport,neuron projecti…	GO:0031175,GO:0008354,GO:0007019,GO:0008088,GO:0031110,GO:0051124,GO:0007298,GO:0007292,GO:0022412	ONTOLOGY: neuron projection development,germ cell migration,microtubule depolymerization,axo-dendritic transport,regulation of microtubule polymerization or depolymerization,synaptic growth at neuromuscular junction,border follicle cell migration,female gamete generation,cellular process involved in reproduction in multicellular organism	GO:0031110	ONTOLOGY: regulation of microtubule polymerization or depolymerization	GO:0031110	ONTOLOGY: regulation of microtubule polymerization or depolymerization					Stathmin family		Stathmin family			Stathmin family			Stathmin superfamily						gamma-Secretase-activating protein C-term
OR	F_abd_down	F	abd	down	TRINITY_DN85176_c0_g1_i1|m.37988	0.824914	1.77143	0.0150775	FBgn0015625	FBgn0224726	CycB3	Cyclin B3	GO:0019901,GO:0000079,GO:0010389,GO:0005634,GO:0000910,GO:0035561,GO:0035186,GO:0000278,GO:0000281,GO:0005515	ONTOLOGY: protein kinase binding,regulation of cyclin-dependent protein serine/threonine kinase activity,regulation of G2/M transition of mitotic cell cycle,nucleus,cytokinesis,regulation of chromatin binding,syncytial blastoderm mitotic cell cycle,mitotic cell cycle,mitotic cytokinesis,protein binding	GO:1902749,GO:0000278	ONTOLOGY: regulation of cell cycle G2/M phase transition,mitotic cell cycle	GO:0005634	ONTOLOGY: nucleus			Cyclin-like	Cyclin-like superfamily			Cyclin, N-terminal, Cyclin, C-terminal domain							Cyclin-like, Cyclin, C-terminal domain	Cyclin-like superfamily		CYCLIN
OR	F_abd_down	F	abd	down	TRINITY_DN89842_c0_g1_i3|m.81459	0.824603	1.77105	0.0156293	FBgn0043854	FBgn0216762	slam	slow as molasses	GO:0008354,GO:0007349,GO:0036089,GO:0061024,GO:0036090,GO:0008104,GO:0032154	ONTOLOGY: germ cell migration,cellularization,cleavage furrow formation,membrane organization,cleavage furrow ingression,protein localization,cleavage furrow	GO:0008354,GO:0022412,GO:0008104	ONTOLOGY: germ cell migration,cellular process involved in reproduction in multicellular organism,protein localization																							Ubiquitin carboxyl-terminal hydrolase					Ubiquitin specific protease (USP) domain profile.
OR	F_abd_down	F	abd	down	TRINITY_DN88875_c5_g3_i6|m.24586	0.824346	1.77073	0.00824258	FBgn0266521	FBgn0216737	stai	stathmin	GO:0031110,GO:0015631,GO:0005829,GO:0007019,GO:0008354,GO:0051124,GO:0051493,GO:0031175,GO:0007298,GO:0007399,GO:0007017,GO:0008017,GO:0008088,GO:0043005,GO:0031594,GO:0005875	ONTOLOGY: regulation of microtubule polymerization or depolymerization,tubulin binding,cytosol,microtubule depolymerization,germ cell migration,synaptic growth at neuromuscular junction,regulation of cytoskeleton organization,neuron projection development,border follicle cell migration,nervous system development,microtubule-based process,microtubule binding,axo-dendritic transport,neuron projecti…	GO:0031175,GO:0008354,GO:0007019,GO:0008088,GO:0031110,GO:0051124,GO:0007298,GO:0007292,GO:0022412	ONTOLOGY: neuron projection development,germ cell migration,microtubule depolymerization,axo-dendritic transport,regulation of microtubule polymerization or depolymerization,synaptic growth at neuromuscular junction,border follicle cell migration,female gamete generation,cellular process involved in reproduction in multicellular organism	GO:0031110	ONTOLOGY: regulation of microtubule polymerization or depolymerization	GO:0031110	ONTOLOGY: regulation of microtubule polymerization or depolymerization					Stathmin family		Stathmin family			Stathmin family			Stathmin superfamily						Homocysteine S-methyltransferase					Homocysteine-binding domain profile.
OR	F_abd_down	F	abd	down	TRINITY_DN87155_c0_g3_i1|m.11598	0.823699	1.76994	0.0229744	FBgn0030170	FBgn0227328	CG2990	no_fullname	GO:0017108,GO:0033567,GO:0043142	ONTOLOGY: 5'-flap endonuclease activity,DNA replication, Okazaki fragment processing,single-stranded DNA-dependent ATPase activity	GO:0006260	ONTOLOGY: DNA replication									DNA replication factor Dna2, N-terminal								P-loop containing nucleoside triphosphate hydrolase						RhoGAP domain					Rho GTPase-activating proteins domain profile.
OR	F_abd_down	F	abd	down	TRINITY_DN88875_c5_g3_i1|m.24581	0.823312	1.76946	0.0132112	FBgn0266521	FBgn0216737	stai	stathmin	GO:0031110,GO:0015631,GO:0005829,GO:0007019,GO:0008354,GO:0051124,GO:0051493,GO:0031175,GO:0007298,GO:0007399,GO:0007017,GO:0008017,GO:0008088,GO:0043005,GO:0031594,GO:0005875	ONTOLOGY: regulation of microtubule polymerization or depolymerization,tubulin binding,cytosol,microtubule depolymerization,germ cell migration,synaptic growth at neuromuscular junction,regulation of cytoskeleton organization,neuron projection development,border follicle cell migration,nervous system development,microtubule-based process,microtubule binding,axo-dendritic transport,neuron projecti…	GO:0031175,GO:0008354,GO:0007019,GO:0008088,GO:0031110,GO:0051124,GO:0007298,GO:0007292,GO:0022412	ONTOLOGY: neuron projection development,germ cell migration,microtubule depolymerization,axo-dendritic transport,regulation of microtubule polymerization or depolymerization,synaptic growth at neuromuscular junction,border follicle cell migration,female gamete generation,cellular process involved in reproduction in multicellular organism	GO:0031110	ONTOLOGY: regulation of microtubule polymerization or depolymerization	GO:0031110	ONTOLOGY: regulation of microtubule polymerization or depolymerization					Stathmin family		Stathmin family			Stathmin family			Stathmin superfamily						NPL4 family, putative zinc binding region, Nuclear pore localisation protein NPL4				Zinc finger RanBP2-type signature.	MPN domain profile., Zinc finger RanBP2 type profile.
OR	F_abd_down	F	abd	down	TRINITY_DN93375_c1_g1_i3|m.6722	0.820455	1.76596	0.0160501	FBgn0022981	FBgn0213518	rpk	ripped pocket	GO:0005272,GO:0016021,GO:0030424,GO:0030425,GO:0006814,GO:0050966,GO:0043025,GO:0050975	ONTOLOGY: sodium channel activity,integral component of membrane,axon,dendrite,sodium ion transport,detection of mechanical stimulus involved in sensory perception of pain,neuronal cell body,sensory perception of touch			GO:0005272,GO:0006814,GO:0016020	ONTOLOGY: sodium channel activity,sodium ion transport,membrane							Epithelial sodium channel		Epithelial sodium channel		Epithelial sodium channel, conserved site										Thiolase, N-terminal domain
OR	F_abd_down	F	abd	down	TRINITY_DN92627_c1_g1_i12|m.16740	0.820167	1.76561	0.00489089									GO:0005515	ONTOLOGY: protein binding				Immunoglobulin-like fold											Fibronectin type III superfamily						XPG I-region, XPG N-terminal domain		Xeroderma pigmentosum group G/yeast RAD superfamily signature		XPG protein signature 2., XPG protein signature 1.
OR	F_abd_down	F	abd	down	TRINITY_DN81897_c0_g1_i1|m.8931	0.819613	1.76493	0.0432186			uncharacterized protein LOC6639618														Domain of unknown function DUF4780								Ubiquitin-like domain superfamily				Transcription and mRNA export factor <gene_name> [SUS1].		Transcription factor e(y)2
OR	F_abd_down	F	abd	down	TRINITY_DN88875_c5_g3_i5|m.24584	0.814761	1.75901	0.0051122	FBgn0266521	FBgn0216737	stai	stathmin	GO:0031110,GO:0015631,GO:0005829,GO:0007019,GO:0008354,GO:0051124,GO:0051493,GO:0031175,GO:0007298,GO:0007399,GO:0007017,GO:0008017,GO:0008088,GO:0043005,GO:0031594,GO:0005875	ONTOLOGY: regulation of microtubule polymerization or depolymerization,tubulin binding,cytosol,microtubule depolymerization,germ cell migration,synaptic growth at neuromuscular junction,regulation of cytoskeleton organization,neuron projection development,border follicle cell migration,nervous system development,microtubule-based process,microtubule binding,axo-dendritic transport,neuron projecti…	GO:0031175,GO:0008354,GO:0007019,GO:0008088,GO:0031110,GO:0051124,GO:0007298,GO:0007292,GO:0022412	ONTOLOGY: neuron projection development,germ cell migration,microtubule depolymerization,axo-dendritic transport,regulation of microtubule polymerization or depolymerization,synaptic growth at neuromuscular junction,border follicle cell migration,female gamete generation,cellular process involved in reproduction in multicellular organism	GO:0031110	ONTOLOGY: regulation of microtubule polymerization or depolymerization	GO:0031110	ONTOLOGY: regulation of microtubule polymerization or depolymerization					Stathmin family		Stathmin family			Stathmin family			Stathmin superfamily						NLS-binding and DNA-binding and dimerisation domains of Nrf1
OR	F_abd_down	F	abd	down	TRINITY_DN90541_c2_g2_i1|m.62561	0.809836	1.75301	0.0497059
OR	F_abd_down	F	abd	down	TRINITY_DN88719_c1_g1_i2|m.66646	0.809629	1.75276	0.0104711	FBgn0000996	FBgn0225169	dup	double parked	GO:0005634,GO:0042065,GO:0051276,GO:0051298,GO:0007304,GO:0006260,GO:0019730,GO:0005657,GO:0000076,GO:0042023,GO:0007307,GO:0030174,GO:0000281,GO:0021782,GO:0005737,GO:0045494	ONTOLOGY: nucleus,glial cell growth,chromosome organization,centrosome duplication,chorion-containing eggshell formation,DNA replication,antimicrobial humoral response,replication fork,DNA replication checkpoint,DNA endoreduplication,eggshell chorion gene amplification,regulation of DNA-dependent DNA replication initiation,mitotic cytokinesis,glial cell development,cytoplasm,photoreceptor cell ma…	GO:0006270,GO:0006277,GO:0007292,GO:0007304,GO:0042023,GO:0006260,GO:0022412,GO:0051298,GO:0000278	ONTOLOGY: DNA replication initiation,DNA amplification,female gamete generation,chorion-containing eggshell formation,DNA endoreduplication,DNA replication,cellular process involved in reproduction in multicellular organism,centrosome duplication,mitotic cell cycle									DNA replication factor Cdt1, C-terminal, CDT1 Geminin-binding domain-like							CDT1 Geminin-binding domain-like	Winged helix DNA-binding domain superfamily		Cdt1_c, Cdt1_m				Serine carboxypeptidase S28
OR	F_abd_down	F	abd	down	TRINITY_DN89184_c0_g1_i3|m.32056	0.797455	1.73803	6.68642e-05									GO:0003676	ONTOLOGY: nucleic acid binding											Zinc finger C2H2-type	Zinc finger C2H2-type		Zinc finger C2H2-type	Zinc finger C2H2 superfamily
OR	F_abd_down	F	abd	down	TRINITY_DN86268_c0_g1_i1|m.29600	0.795903	1.73616	0.0306681	FBgn0038608	FBgn0213507	WRNexo	WRN exonuclease	GO:0003676,GO:0008310,GO:0048478,GO:0008311,GO:0008408,GO:0045950,GO:0000738,GO:0005634	ONTOLOGY: nucleic acid binding,single-stranded DNA 3'-5' exodeoxyribonuclease activity,replication fork protection,double-stranded DNA 3'-5' exodeoxyribonuclease activity,3'-5' exonuclease activity,negative regulation of mitotic recombination,DNA catabolic process, exonucleolytic,nucleus	GO:0006310,GO:0006260	ONTOLOGY: DNA recombination,DNA replication	GO:0003676,GO:0006139,GO:0008408	ONTOLOGY: nucleic acid binding,nucleobase-containing compound metabolic process,3'-5' exonuclease activity	GO:0006139	ONTOLOGY: nucleobase-containing compound metabolic process		Ribonuclease H superfamily			3'-5' exonuclease domain							3'-5' exonuclease domain	Ribonuclease H-like superfamily		WRN_exo				GINS complex protein
OR	F_abd_down	F	abd	down	TRINITY_DN85095_c0_g1_i4|m.12896	0.794582	1.73458	2.35898e-06	FBgn0000351	FBgn0220095	cort	cortex	GO:0097027,GO:0005737,GO:0007143,GO:0031145,GO:0045143,GO:0007147,GO:0007279,GO:0010997,GO:0007144,GO:0007349,GO:0007343,GO:0051441	ONTOLOGY: ubiquitin-protein transferase activator activity,cytoplasm,female meiotic nuclear division,anaphase-promoting complex-dependent catabolic process,homologous chromosome segregation,female meiosis II,pole cell formation,anaphase-promoting complex binding,female meiosis I,cellularization,egg activation,positive regulation of ubiquitin-protein ligase activity involved in meiotic cell cycle	GO:0007147,GO:0007338,GO:0007144,GO:0000280,GO:0007343,GO:0051321,GO:0051443,GO:0022412,GO:0007279,GO:0007143,GO:0006511	ONTOLOGY: female meiosis II,single fertilization,female meiosis I,nuclear division,egg activation,meiotic cell cycle,positive regulation of ubiquitin-protein transferase activity,cellular process involved in reproduction in multicellular organism,pole cell formation,female meiotic nuclear division,ubiquitin-dependent protein catabolic process	GO:0005515	ONTOLOGY: protein binding				WD40/YVTN repeat-like-containing domain superfamily								WD40 repeat		WD40 repeat	WD40-repeat-containing domain superfamily
OR	F_abd_down	F	abd	down	TRINITY_DN86374_c1_g4_i1|m.46890	0.789721	1.72874	0.00704216	FBgn0040465	FBgn0221647	Dlip3	Dorsal interacting protein 3	GO:0003677,GO:0003713,GO:0006355,GO:0006955,GO:0005515,GO:0000228,GO:0003700,GO:0005634,GO:0016604,GO:0007469,GO:0009953,GO:0042480,GO:0045944,GO:0042803,GO:0045316,GO:0001099	ONTOLOGY: DNA binding,transcription coactivator activity,regulation of transcription, DNA-templated,immune response,protein binding,nuclear chromosome,transcription factor activity, sequence-specific DNA binding,nucleus,nuclear body,antennal development,dorsal/ventral pattern formation,negative regulation of eye photoreceptor cell development,positive regulation of transcription from RNA polymera…	GO:0001751	ONTOLOGY: compound eye photoreceptor cell differentiation	GO:0003677	ONTOLOGY: DNA binding							MADF domain, BESS motif					BESS motif, MADF domain		MADF domain
OR	F_abd_down	F	abd	down	TRINITY_DN89184_c0_g1_i2|m.32055	0.787835	1.72648	0.000122837									GO:0003676	ONTOLOGY: nucleic acid binding											Zinc finger C2H2-type	Zinc finger C2H2-type		Zinc finger C2H2-type	Zinc finger C2H2 superfamily						Transmembrane amino acid transporter protein
OR	F_abd_down	F	abd	down	TRINITY_DN88513_c0_g1_i1|m.39594	0.787455	1.72603	0.0392287	FBgn0040732	FBgn0217705	CG16926	no_fullname	GO:0030431	ONTOLOGY: sleep																									Rad4 transglutaminase-like domain, Rad4 beta-hairpin domain 1, Rad4 beta-hairpin domain 3									rad4: DNA repair protein rad4
OR	F_abd_down	F	abd	down	TRINITY_DN91696_c4_g2_i2|m.49380	0.786299	1.72464	0.000467369	FBgn0030817	FBgn0217519	CG4991	no_fullname	GO:0015171,GO:0005774,GO:0003333	ONTOLOGY: amino acid transmembrane transporter activity,vacuolar membrane,amino acid transmembrane transport	GO:0003333	ONTOLOGY: amino acid transmembrane transport									Amino acid transporter, transmembrane domain														GPI biosynthesis protein family Pig-F
OR	F_abd_down	F	abd	down	TRINITY_DN88587_c5_g1_i1|m.39153	0.785767	1.72401	0.0339732									GO:0003677,GO:0006355,GO:0043565	ONTOLOGY: DNA binding,regulation of transcription, DNA-templated,sequence-specific DNA binding	GO:0006139	ONTOLOGY: nucleobase-containing compound metabolic process	Homeobox domain				Homeobox domain				Homeobox, conserved site	Homeobox domain		Homeobox domain	Homeobox-like domain superfamily		homeodomain				Thioredoxin		Thioredoxin family signature		Thioredoxin family active site.	Thioredoxin domain profile.
OR	F_abd_down	F	abd	down	TRINITY_DN93375_c1_g1_i5|m.6724	0.78503	1.72313	0.0252075			GM10769						GO:0005272,GO:0006814,GO:0016020	ONTOLOGY: sodium channel activity,sodium ion transport,membrane							Epithelial sodium channel		Epithelial sodium channel		Epithelial sodium channel, conserved site
OR	F_abd_down	F	abd	down	TRINITY_DN89674_c2_g2_i1|m.3218	0.784223	1.72216	0.0144475	FBgn0046687	FBgn0221902	Tre1	Trapped in endoderm 1	GO:0016021,GO:0004930,GO:0007186,GO:0008354,GO:0005938,GO:0007280,GO:0035234,GO:0007281	ONTOLOGY: integral component of membrane,G-protein coupled receptor activity,G-protein coupled receptor signaling pathway,germ cell migration,cell cortex,pole cell migration,ectopic germ cell programmed cell death,germ cell development	GO:0008354,GO:0007280,GO:0035234,GO:0022412	ONTOLOGY: germ cell migration,pole cell migration,ectopic germ cell programmed cell death,cellular process involved in reproduction in multicellular organism	GO:0004930,GO:0007186,GO:0016021	ONTOLOGY: G-protein coupled receptor activity,G-protein coupled receptor signaling pathway,integral component of membrane							G protein-coupled receptor, rhodopsin-like		G protein-coupled receptor, rhodopsin-like		G protein-coupled receptor, rhodopsin-like	GPCR, rhodopsin-like, 7TM		G protein-coupled receptor, rhodopsin-like			7tmA_GPR84-like				OSK domain
OR	F_abd_down	F	abd	down	TRINITY_DN89481_c1_g4_i1|m.80331	0.782585	1.72021	0.00230674	FBgn0087040	FBgn0218629	alphaTub67C	alpha-Tubulin at 67C	GO:0005525,GO:0005200,GO:0003924,GO:0007417,GO:0048471,GO:0005634,GO:0005886,GO:0035044,GO:0007422,GO:0007052,GO:0007017,GO:0051028,GO:0055028,GO:0035038,GO:0009792,GO:0040016,GO:0005737,GO:0035046,GO:0005874,GO:0000280	ONTOLOGY: GTP binding,structural constituent of cytoskeleton,GTPase activity,central nervous system development,perinuclear region of cytoplasm,nucleus,plasma membrane,sperm aster formation,peripheral nervous system development,mitotic spindle organization,microtubule-based process,mRNA transport,cortical microtubule,female pronucleus assembly,embryo development ending in birth or egg hatching,em…	GO:0007338,GO:0000280,GO:0007097,GO:0007052,GO:0000278,GO:0006997	ONTOLOGY: single fertilization,nuclear division,nuclear migration,mitotic spindle organization,mitotic cell cycle,nucleus organization	GO:0003924,GO:0005525,GO:0005874,GO:0007017,GO:0005200	ONTOLOGY: GTPase activity,GTP binding,microtubule,microtubule-based process,structural constituent of cytoskeleton				Tubulin/FtsZ, C-terminal domain superfamily, Tubulin/FtsZ, GTPase domain superfamily			Tubulin/FtsZ, GTPase domain, Tubulin/FtsZ, 2-layer sandwich domain		Tubulin, Alpha tubulin		Tubulin, conserved site			Tubulin/FtsZ, 2-layer sandwich domain, Tubulin/FtsZ, GTPase domain	Tubulin/FtsZ, GTPase domain superfamily, Tubulin/FtsZ, C-terminal		alpha_tubulin				Frizzled/Smoothened family membrane region, Fz domain		Frizzled protein signature			Frizzled (fz) domain profile., G-protein coupled receptors family 2 profile 2.
OR	F_abd_down	F	abd	down	TRINITY_DN90891_c0_g1_i1|m.73045	0.777265	1.71388	0.0361129	FBgn0038470		CG18213	no_fullname	GO:0019233	ONTOLOGY: sensory perception of pain											Zinc finger, MYND-type				Zinc finger, MYND-type	Zinc finger, MYND-type									Serine carboxypeptidase S28
OR	F_abd_down	F	abd	down	TRINITY_DN90210_c1_g1_i3|m.1932	0.775667	1.71198	0.00771503	FBgn0036710	FBgn0222343	CG6479	no_fullname	GO:0006909	ONTOLOGY: phagocytosis											Cytochrome B561-related														SET domain, Pre-SET motif, Methyl-CpG binding domain					Methyl-CpG-binding domain (MBD) profile., Pre-SET domain profile.
OR	F_abd_down	F	abd	down	TRINITY_DN61576_c0_g1_i1|m.62720	0.773409	1.7093	0.0353096	FBgn0032189	FBgn0220719	Ripalpha	RPA-interacting protein alpha	GO:0003674	ONTOLOGY: molecular_function											RPA-interacting protein, C-terminal domain														Homocysteine S-methyltransferase					Homocysteine-binding domain profile.
OR	F_abd_down	F	abd	down	TRINITY_DN91696_c4_g2_i5|m.49383	0.772381	1.70809	0.000244182	FBgn0030817	FBgn0217519	CG4991	no_fullname	GO:0015171,GO:0005774,GO:0003333	ONTOLOGY: amino acid transmembrane transporter activity,vacuolar membrane,amino acid transmembrane transport	GO:0003333	ONTOLOGY: amino acid transmembrane transport									Amino acid transporter, transmembrane domain														Amiloride-sensitive sodium channel		Amiloride-sensitive sodium channel alpha-subunit signature		Amiloride-sensitive sodium channels signature.
OR	F_abd_down	F	abd	down	TRINITY_DN79649_c0_g1_i1|m.55939	0.771456	1.70699	0.0282755																															Variant SH3 domain, BAR domain					Src homology 3 (SH3) domain profile., BAR domain profile.
OR	F_abd_down	F	abd	down	TRINITY_DN92026_c3_g1_i14|m.68117	0.764859	1.6992	0.00202853	FBgn0259682	FBgn0222701	Jabba	Jabba	GO:0005886,GO:0008150,GO:0003674,GO:0005811	ONTOLOGY: plasma membrane,biological_process,molecular_function,lipid particle											Protein of unknown function DUF4820
OR	F_abd_down	F	abd	down	TRINITY_DN91272_c1_g1_i1|m.48075	0.763461	1.69756	0.0217189	FBgn0034569	FBgn0225215	dgt3	dim gamma-tubulin 3	GO:0007088,GO:0070652,GO:0007052	ONTOLOGY: regulation of mitotic nuclear division,HAUS complex,mitotic spindle organization	GO:0000280,GO:0007052,GO:0000278,GO:0007088	ONTOLOGY: nuclear division,mitotic spindle organization,mitotic cell cycle,regulation of mitotic nuclear division									HAUS augmin-like complex subunit 3, N-terminal														3'-5' exonuclease
OR	F_abd_down	F	abd	down	TRINITY_DN84114_c0_g2_i1|m.21159	0.761426	1.69517	0.0184127	FBgn0032929	FBgn0223047	Mcm10	Minichromosome maintenance 10	GO:0070868,GO:0030261,GO:0042023,GO:0035214,GO:1901693,GO:0003697,GO:0045678,GO:0006260,GO:0045931,GO:0031298,GO:0016321,GO:0003688,GO:0005634,GO:0006270	ONTOLOGY: heterochromatin organization involved in chromatin silencing,chromosome condensation,DNA endoreduplication,eye-antennal disc development,negative regulation of compound eye retinal cell apoptotic process,single-stranded DNA binding,positive regulation of R7 cell differentiation,DNA replication,positive regulation of mitotic cell cycle,replication fork protection complex,female meiosis c…	GO:0006270,GO:0000280,GO:0051321,GO:0042023,GO:0006260,GO:0001751,GO:0045931,GO:0000278,GO:0007143,GO:0030261	ONTOLOGY: DNA replication initiation,nuclear division,meiotic cell cycle,DNA endoreduplication,DNA replication,compound eye photoreceptor cell differentiation,positive regulation of mitotic cell cycle,mitotic cell cycle,female meiotic nuclear division,chromosome condensation	GO:0005634,GO:0006260	ONTOLOGY: nucleus,DNA replication	GO:0006260,GO:0006139	ONTOLOGY: DNA replication,nucleobase-containing compound metabolic process					Replication factor Mcm10, C-terminal, Zinc finger, Mcm10/DnaG-type							Replication factor Mcm10, C-terminal							Nuclear pore localisation protein NPL4, NPL4 family, putative zinc binding region				Zinc finger RanBP2-type signature.	MPN domain profile., Zinc finger RanBP2 type profile.
OR	F_abd_down	F	abd	down	TRINITY_DN88800_c1_g1_i2|m.24281	0.759115	1.69245	0.0228389	FBgn0029733	FBgn0227274	CG6927	no_fullname	GO:0006811,GO:0016021,GO:0005230,GO:0005254	ONTOLOGY: ion transport,integral component of membrane,extracellular ligand-gated ion channel activity,chloride channel activity			GO:0005230,GO:0006811,GO:0016021,GO:0004888,GO:0005216,GO:0034220	ONTOLOGY: extracellular ligand-gated ion channel activity,ion transport,integral component of membrane,transmembrane signaling receptor activity,ion channel activity,ion transmembrane transport				Neurotransmitter-gated ion-channel ligand-binding domain superfamily, Neurotransmitter-gated ion-channel transmembrane domain superfamily			Neurotransmitter-gated ion-channel ligand-binding domain, Neurotransmitter-gated ion-channel transmembrane domain		Neurotransmitter-gated ion-channel, Gamma-aminobutyric acid A receptor/Glycine receptor alpha		Neurotransmitter-gated ion-channel, conserved site				Neurotransmitter-gated ion-channel transmembrane domain superfamily, Neurotransmitter-gated ion-channel ligand-binding domain superfamily						EF hand, EF-hand domain pair				EF-hand calcium-binding domain.	EF-hand calcium-binding domain profile.
OR	F_abd_down	F	abd	down	TRINITY_DN77360_c0_g1_i2|m.76541	0.755221	1.68789	0.0354816	FBgn0030196	FBgn0212277	Psf3	Psf3	GO:0000811,GO:0046331,GO:0043138	ONTOLOGY: GINS complex,lateral inhibition,3'-5' DNA helicase activity											GINS subunit, domain A								GINS, helical bundle-like domain superfamily		GINS_A_psf3				RNA polymerase II transcription elongation factor, Zinc finger, C2H2 type				Zinc finger C2H2 type domain signature.	Zinc finger C2H2 type domain profile.
OR	F_abd_down	F	abd	down	TRINITY_DN82531_c0_g1_i1|m.35729	0.753933	1.68638	0.022251	FBgn0015553	FBgn0226303	tos	tosca	GO:0003677,GO:0006298,GO:0045145,GO:0008409,GO:0048256,GO:0005634,GO:0006310,GO:0051908	ONTOLOGY: DNA binding,mismatch repair,single-stranded DNA 5'-3' exodeoxyribonuclease activity,5'-3' exonuclease activity,flap endonuclease activity,nucleus,DNA recombination,double-stranded DNA 5'-3' exodeoxyribonuclease activity	GO:0006310,GO:0006298	ONTOLOGY: DNA recombination,mismatch repair	GO:0003677,GO:0003824,GO:0016788,GO:0004518,GO:0006281,GO:0035312	ONTOLOGY: DNA binding,catalytic activity,hydrolase activity, acting on ester bonds,nuclease activity,DNA repair,5'-3' exodeoxyribonuclease activity	GO:0006139	ONTOLOGY: nucleobase-containing compound metabolic process	Exonuclease-1, H3TH domain	PIN-like domain superfamily			XPG-I domain, XPG N-terminal		XPG/Rad2 endonuclease		XPG conserved site			Helix-hairpin-helix motif, class 2, XPG-I domain, XPG N-terminal	PIN-like domain superfamily, 5'-3' exonuclease, C-terminal domain superfamily		H3TH_EXO1, PIN_EXO1				SprT-like family
OR	F_abd_down	F	abd	down	TRINITY_DN75351_c0_g1_i1|m.61864	0.750128	1.68194	0.000917549	FBgn0000826	FBgn0218238	png	pan gu	GO:0005524,GO:1902554,GO:0004674,GO:0007346,GO:0006468,GO:0007343,GO:0045977	ONTOLOGY: ATP binding,serine/threonine protein kinase complex,protein serine/threonine kinase activity,regulation of mitotic cell cycle,protein phosphorylation,egg activation,positive regulation of mitotic cell cycle, embryonic	GO:0007338,GO:0007343,GO:0045931,GO:0000278	ONTOLOGY: single fertilization,egg activation,positive regulation of mitotic cell cycle,mitotic cell cycle	GO:0004672,GO:0006468,GO:0005524	ONTOLOGY: protein kinase activity,protein phosphorylation,ATP binding							Protein kinase domain				Serine/threonine-protein kinase, active site, Protein kinase, ATP binding site	Protein kinase domain		Protein kinase domain	Protein kinase-like domain superfamily						BAR domain					BAR domain profile.
OR	F_abd_down	F	abd	down	TRINITY_DN91220_c2_g1_i1|m.48229	0.748453	1.67999	0.0134782	FBgn0000182	FBgn0226729	BicC	Bicaudal C	GO:0003723,GO:0003729,GO:0048477,GO:0008104,GO:0000226,GO:0007319,GO:0007297,GO:0005515,GO:0030036,GO:0000278	ONTOLOGY: RNA binding,mRNA binding,oogenesis,protein localization,microtubule cytoskeleton organization,negative regulation of oskar mRNA translation,ovarian follicle cell migration,protein binding,actin cytoskeleton organization,mitotic cell cycle	GO:0007292,GO:0022412,GO:0008104,GO:0000278	ONTOLOGY: female gamete generation,cellular process involved in reproduction in multicellular organism,protein localization,mitotic cell cycle	GO:0003723,GO:0005515,GO:0003676	ONTOLOGY: RNA binding,protein binding,nucleic acid binding				K Homology domain, type 1 superfamily, WD40/YVTN repeat-like-containing domain superfamily			K Homology domain, type 1							K Homology domain	K Homology domain, type 1 superfamily		vigilin_like_KH				Plasma-membrane choline transporter
OR	F_abd_down	F	abd	down	TRINITY_DN93264_c2_g3_i5|m.10755	0.748309	1.67982	0.0130348													Chromo/chromo shadow domain				Chromo domain				Chromo domain, conserved site	Chromo/chromo shadow domain		Chromo/chromo shadow domain	Chromo-like domain superfamily		CHROMO				Ribonucleotide reductase, small chain				Ribonucleotide reductase small subunit signature.
OR	F_abd_down	F	abd	down	TRINITY_DN83984_c0_g1_i1|m.56561	0.747137	1.67846	0.0174203	FBgn0036689	FBgn0222457	CG7730	no_fullname	GO:0007611	ONTOLOGY: learning or memory											Domain of unknown function DUF4781														Tubulin/FtsZ family, GTPase domain, Tubulin C-terminal domain		Tubulin signature, Alpha-tubulin signature		Tubulin subunits alpha, beta, and gamma signature.
OR	F_abd_down	F	abd	down	TRINITY_DN89153_c0_g1_i4|m.32046	0.737262	1.66701	0.00938629	FBgn0038588	FBgn0224758	CG7156	no_fullname	GO:0005524,GO:0035091,GO:0007165,GO:0048812,GO:0006468,GO:0005737,GO:0004674	ONTOLOGY: ATP binding,phosphatidylinositol binding,signal transduction,neuron projection morphogenesis,protein phosphorylation,cytoplasm,protein serine/threonine kinase activity	GO:0031175	ONTOLOGY: neuron projection development	GO:0004672,GO:0005524,GO:0006468,GO:0035091	ONTOLOGY: protein kinase activity,ATP binding,protein phosphorylation,phosphatidylinositol binding				PX domain superfamily			Protein kinase domain, Phox homologous domain, MIT					Protein kinase domain, Phox homologous domain		MIT, Protein kinase domain	PX domain superfamily, MIT domain superfamily, Protein kinase-like domain superfamily		PX_SNX15_like, MIT_SNX15				Autophagy-related protein 13
OR	F_abd_down	F	abd	down	TRINITY_DN88401_c1_g1_i3|m.79097	0.72931	1.65785	0.0107569	FBgn0267727	FBgn0220397	Pen	Pendulin	GO:0005643,GO:0048542,GO:0005829,GO:0007291,GO:0042332,GO:0005737,GO:0008139,GO:0005654,GO:0007301,GO:0006607,GO:0005634,GO:0008565	ONTOLOGY: nuclear pore,lymph gland development,cytosol,sperm individualization,gravitaxis,cytoplasm,nuclear localization sequence binding,nucleoplasm,female germline ring canal formation,NLS-bearing protein import into nucleus,nucleus,protein transporter activity	GO:0007283,GO:0006607,GO:0007292,GO:0048542,GO:0007301,GO:0022412,GO:0008104,GO:0007300	ONTOLOGY: spermatogenesis,NLS-bearing protein import into nucleus,female gamete generation,lymph gland development,female germline ring canal formation,cellular process involved in reproduction in multicellular organism,protein localization,ovarian nurse cell to oocyte transport	GO:0005515,GO:0005634,GO:0005737,GO:0006606,GO:0008565,GO:0005488	ONTOLOGY: protein binding,nucleus,cytoplasm,protein import into nucleus,protein transporter activity,binding	GO:0006606	ONTOLOGY: protein import into nucleus		Armadillo-like helical			Atypical Arm repeat, Importin-alpha, importin-beta-binding domain, Armadillo	Importin subunit alpha				Armadillo, Importin-alpha, importin-beta-binding domain		Armadillo	Armadillo-type fold						Protein tyrosine kinase				Tyrosine protein kinases specific active-site signature., Protein kinases ATP-binding region signature.	FERM domain profile., Protein kinase domain profile.
OR	F_abd_down	F	abd	down	TRINITY_DN85255_c0_g1_i2|m.26747	0.724704	1.65256	0.00459114			uncharacterized protein LOC6649285														SprT-like							SprT-like							FERM N-terminal domain, FERM C-terminal PH-like domain, Ezrin/radixin/moesin family, FERM central domain		ERM family signature, Band 4.1 protein family signature			FERM domain profile.
OR	F_abd_down	F	abd	down	TRINITY_DN88401_c1_g1_i1|m.79096	0.719016	1.64606	0.0357818	FBgn0267727	FBgn0220397	Pen	Pendulin	GO:0005643,GO:0048542,GO:0005829,GO:0007291,GO:0042332,GO:0005737,GO:0008139,GO:0005654,GO:0007301,GO:0006607,GO:0005634,GO:0008565	ONTOLOGY: nuclear pore,lymph gland development,cytosol,sperm individualization,gravitaxis,cytoplasm,nuclear localization sequence binding,nucleoplasm,female germline ring canal formation,NLS-bearing protein import into nucleus,nucleus,protein transporter activity	GO:0007283,GO:0006607,GO:0007292,GO:0048542,GO:0007301,GO:0022412,GO:0008104,GO:0007300	ONTOLOGY: spermatogenesis,NLS-bearing protein import into nucleus,female gamete generation,lymph gland development,female germline ring canal formation,cellular process involved in reproduction in multicellular organism,protein localization,ovarian nurse cell to oocyte transport	GO:0005634,GO:0005737,GO:0006606,GO:0008565,GO:0005515,GO:0005488	ONTOLOGY: nucleus,cytoplasm,protein import into nucleus,protein transporter activity,protein binding,binding	GO:0006606	ONTOLOGY: protein import into nucleus		Armadillo-like helical			Atypical Arm repeat, Armadillo, Importin-alpha, importin-beta-binding domain	Importin subunit alpha				Armadillo, Importin-alpha, importin-beta-binding domain		Armadillo	Armadillo-type fold						XK-related protein					Prokaryotic membrane lipoprotein lipid attachment site profile.
OR	F_abd_down	F	abd	down	TRINITY_DN61178_c0_g1_i1|m.7528	0.702136	1.62691	0.0141736	FBgn0028683	FBgn0222845	spt4	spt4	GO:0008270,GO:0008023,GO:0032044,GO:0032785,GO:0032786,GO:0005634,GO:0006397,GO:0006325,GO:0000993,GO:0000122,GO:0006368,GO:0045944,GO:0034243,GO:0003727,GO:0005705,GO:0003700,GO:0046982,GO:0005703	ONTOLOGY: zinc ion binding,transcription elongation factor complex,DSIF complex,negative regulation of DNA-templated transcription, elongation,positive regulation of DNA-templated transcription, elongation,nucleus,mRNA processing,chromatin organization,RNA polymerase II core binding,negative regulation of transcription from RNA polymerase II promoter,transcription elongation from RNA polymerase I…			GO:0005634,GO:0006355,GO:0008270,GO:0032786	ONTOLOGY: nucleus,regulation of transcription, DNA-templated,zinc ion binding,positive regulation of DNA-templated transcription, elongation	GO:0045893,GO:0006139	ONTOLOGY: positive regulation of transcription, DNA-templated,nucleobase-containing compound metabolic process	Spt4/RpoE2 zinc finger	Zinc finger, NHR/GATA-type			Spt4/RpoE2 zinc finger	Transcription initiation Spt4						Spt4/RpoE2 zinc finger	RNA polymerase subunit RPABC4/transcription elongation factor Spt4		Spt4				BAR domain					BAR domain profile.
OR	F_abd_down	F	abd	down	TRINITY_DN77524_c0_g1_i1|m.7944	0.702127	1.6269	0.0360396	FBgn0000927	FBgn0227557	fs(1)Ya	female sterile (1) Young arrest	GO:0005652,GO:0000278,GO:0006260,GO:0006997,GO:0030261,GO:0000280,GO:0006333,GO:0007344,GO:0005737,GO:0005635,GO:0005515	ONTOLOGY: nuclear lamina,mitotic cell cycle,DNA replication,nucleus organization,chromosome condensation,nuclear division,chromatin assembly or disassembly,pronuclear fusion,cytoplasm,nuclear envelope,protein binding	GO:0007338,GO:0000280,GO:0006260,GO:0000278,GO:0006997,GO:0030261	ONTOLOGY: single fertilization,nuclear division,DNA replication,mitotic cell cycle,nucleus organization,chromosome condensation
OR	F_abd_down	F	abd	down	TRINITY_DN83995_c0_g1_i2|m.56625	0.700002	1.62451	0.0250013	FBgn0038845	FBgn0213150	CG10827	no_fullname	GO:0016311,GO:0004035,GO:0009986	ONTOLOGY: dephosphorylation,alkaline phosphatase activity,cell surface	GO:0016311	ONTOLOGY: dephosphorylation	GO:0003824,GO:0008152,GO:0016791	ONTOLOGY: catalytic activity,metabolic process,phosphatase activity			Alkaline phosphatase	Alkaline phosphatase-like, alpha/beta/alpha			Alkaline phosphatase		Alkaline phosphatase		Alkaline phosphatase, active site			Alkaline phosphatase	Alkaline-phosphatase-like, core domain superfamily		ALP				WD domain, G-beta repeat, Anaphase-promoting complex subunit 4 WD40 domain				Trp-Asp (WD) repeats signature.	Trp-Asp (WD) repeats profile., Trp-Asp (WD) repeats circular profile.
OR	F_abd_down	F	abd	down	TRINITY_DN88466_c2_g3_i19|m.78980	0.699585	1.62404	0.000173825									GO:0005515	ONTOLOGY: protein binding			SPOP, C-terminal BACK-like domain	TRAF-like			MATH/TRAF domain, BTB/POZ domain					MATH/TRAF domain, BTB/POZ domain		BTB/POZ domain, MATH/TRAF domain	TRAF-like, SKP1/BTB/POZ domain superfamily		SPOP_C				Cid1 family poly A polymerase
OR	F_abd_down	F	abd	down	TRINITY_DN87004_c0_g1_i1|m.36094	0.698443	1.62275	0.00131907	FBgn0005695	FBgn0222671	gcl	germ cell-less	GO:0005634,GO:0007315,GO:0005643,GO:0007279,GO:0016480,GO:0005938,GO:0000151,GO:0007278,GO:0045892,GO:0034399	ONTOLOGY: nucleus,pole plasm assembly,nuclear pore,pole cell formation,negative regulation of transcription from RNA polymerase III promoter,cell cortex,ubiquitin ligase complex,pole cell fate determination,negative regulation of transcription, DNA-templated,nuclear periphery	GO:0007028,GO:0007292,GO:0022412,GO:0007314,GO:0007279,GO:0007315	ONTOLOGY: cytoplasm organization,female gamete generation,cellular process involved in reproduction in multicellular organism,oocyte anterior/posterior axis specification,pole cell formation,pole plasm assembly	GO:0005515	ONTOLOGY: protein binding							BTB/POZ domain					BTB/POZ domain		BTB/POZ domain	SKP1/BTB/POZ domain superfamily						Protein kinase domain, PX domain, MIT (microtubule interacting and transport) domain					Protein kinase domain profile., PX domain profile.
OR	F_abd_down	F	abd	down	TRINITY_DN83995_c0_g1_i1|m.56624	0.694404	1.61822	0.0276973	FBgn0038845	FBgn0213150	CG10827	no_fullname	GO:0016311,GO:0004035,GO:0009986	ONTOLOGY: dephosphorylation,alkaline phosphatase activity,cell surface	GO:0016311	ONTOLOGY: dephosphorylation	GO:0003824,GO:0008152,GO:0016791	ONTOLOGY: catalytic activity,metabolic process,phosphatase activity			Alkaline phosphatase	Alkaline phosphatase-like, alpha/beta/alpha			Alkaline phosphatase		Alkaline phosphatase		Alkaline phosphatase, active site			Alkaline phosphatase	Alkaline-phosphatase-like, core domain superfamily		ALP				Chromo (CHRromatin Organisation MOdifier) domain				Chromo domain signature.	Chromo and chromo shadow domain profile.
OR	F_abd_down	F	abd	down	TRINITY_DN85552_c0_g1_i1|m.73837	0.692664	1.61627	0.0306681	FBgn0026143	FBgn0218249	CDC45L	CDC45L	GO:0030261,GO:0006270,GO:0048812,GO:0006277,GO:0005656,GO:0005737,GO:0031298,GO:0007095,GO:0043138,GO:0005634,GO:0031938,GO:0006267,GO:1902977,GO:0003697,GO:0031261,GO:0000727,GO:0006260,GO:0003688,GO:1900087,GO:0003682	ONTOLOGY: chromosome condensation,DNA replication initiation,neuron projection morphogenesis,DNA amplification,nuclear pre-replicative complex,cytoplasm,replication fork protection complex,mitotic G2 DNA damage checkpoint,3'-5' DNA helicase activity,nucleus,regulation of chromatin silencing at telomere,pre-replicative complex assembly involved in nuclear cell cycle DNA replication,mitotic DNA rep…	GO:0031175,GO:0006270,GO:0006277,GO:0006310,GO:0006348,GO:0044773,GO:0006260,GO:0045931,GO:1901989,GO:1902749,GO:0000278,GO:0030261	ONTOLOGY: neuron projection development,DNA replication initiation,DNA amplification,DNA recombination,chromatin silencing at telomere,mitotic DNA damage checkpoint,DNA replication,positive regulation of mitotic cell cycle,positive regulation of cell cycle phase transition,regulation of cell cycle G2/M phase transition,mitotic cell cycle,chromosome condensation	GO:0006270	ONTOLOGY: DNA replication initiation	GO:0006260,GO:0006139	ONTOLOGY: DNA replication,nucleobase-containing compound metabolic process					CDC45 family														Protein Family FAM60A
OR	F_abd_down	F	abd	down	TRINITY_DN62474_c0_g2_i1|m.35656	0.689324	1.61253	0.00529244	FBgn0035969	FBgn0225696	CG4476	no_fullname	GO:0044745,GO:0005328,GO:0006810,GO:0007632,GO:0005887,GO:0016021,GO:0005326,GO:0005215,GO:0005416,GO:0006836,GO:0005886	ONTOLOGY: amino acid transmembrane import,neurotransmitter:sodium symporter activity,transport,visual behavior,integral component of plasma membrane,integral component of membrane,neurotransmitter transporter activity,transporter activity,cation:amino acid symporter activity,neurotransmitter transport,plasma membrane	GO:0003333	ONTOLOGY: amino acid transmembrane transport	GO:0005328,GO:0006836,GO:0016021	ONTOLOGY: neurotransmitter:sodium symporter activity,neurotransmitter transport,integral component of membrane							Sodium:neurotransmitter symporter		Sodium:neurotransmitter symporter		Sodium:neurotransmitter symporter	Sodium:neurotransmitter symporter			Sodium:neurotransmitter symporter superfamily		SLC6sbd				Histone acetyl transferase HAT1 N-terminus
OR	F_abd_down	F	abd	down	TRINITY_DN84379_c0_g1_i1|m.13255	0.688849	1.612	0.0439605	FBgn0027500	FBgn0223185	spd-2	spindle defective 2	GO:0007098,GO:0005814,GO:0035044,GO:0005813,GO:0000242,GO:0030953,GO:0043262	ONTOLOGY: centrosome cycle,centriole,sperm aster formation,centrosome,pericentriolar material,astral microtubule organization,adenosine-diphosphatase activity	GO:0030953,GO:0007338	ONTOLOGY: astral microtubule organization,single fertilization						Immunoglobulin-like fold																	Trypsin				Serine proteases, trypsin family, serine active site.	Serine proteases, trypsin domain profile.
OR	F_abd_down	F	abd	down	TRINITY_DN89651_c0_g1_i2|m.3210	0.687423	1.6104	0.00026229	FBgn0032401	FBgn0216832	Plzf	Promyelocytic leukemia zinc finger	GO:0003676,GO:0007474,GO:0007265	ONTOLOGY: nucleic acid binding,imaginal disc-derived wing vein specification,Ras protein signal transduction			GO:0003676,GO:0005515	ONTOLOGY: nucleic acid binding,protein binding				Zinc finger, RING/FYVE/PHD-type			BTB/POZ domain				Zinc finger C2H2-type	Zinc finger C2H2-type		Zinc finger C2H2-type	SKP1/BTB/POZ domain superfamily, Zinc finger C2H2 superfamily						DnaJ domain		DnaJ domain signature		Nt-dnaJ domain signature.	dnaJ domain profile.
OR	F_abd_down	F	abd	down	TRINITY_DN91014_c1_g1_i1|m.34766	0.687405	1.61038	0.00751892	FBgn0034403	FBgn0222690	CG18190	no_fullname	GO:0008017	ONTOLOGY: microtubule binding			GO:0005515,GO:0008017	ONTOLOGY: protein binding,microtubule binding				Calponin-like domain superfamily			Calponin homology domain					EB1, C-terminal			Calponin-like domain superfamily, EB1, C-terminal domain superfamily						Alkaline phosphatase		Alkaline phosphatase signature		Alkaline phosphatase active site.
OR	F_abd_down	F	abd	down	TRINITY_DN83020_c3_g1_i3|m.79258	0.683455	1.60598	0.0184509	FBgn0001085		fz	frizzled	GO:0007164,GO:0035567,GO:0001738,GO:0007298,GO:0001736,GO:0042067,GO:0008105,GO:0048675,GO:0030010,GO:0016360,GO:0005886,GO:0042813,GO:0016318,GO:0060070,GO:0045746,GO:0007163,GO:0004888,GO:0035206,GO:0007507,GO:1902669,GO:0005887,GO:0016021,GO:0008104,GO:0007156,GO:0007435,GO:0007186,GO:0045773,GO:0016055,GO:0045198,GO:0001737,GO:0007165,GO:0035320,GO:0007464,GO:0005938,GO:0008356,GO:0035159,GO:…	ONTOLOGY: establishment of tissue polarity,non-canonical Wnt signaling pathway,morphogenesis of a polarized epithelium,border follicle cell migration,establishment of planar polarity,establishment of ommatidial planar polarity,asymmetric protein localization,axon extension,establishment of cell polarity,sensory organ precursor cell fate determination,plasma membrane,Wnt-activated receptor activit…	GO:0031175,GO:0007298,GO:0007292,GO:0045198,GO:0022412,GO:0001751,GO:0008104,GO:0050770	ONTOLOGY: neuron projection development,border follicle cell migration,female gamete generation,establishment of epithelial cell apical/basal polarity,cellular process involved in reproduction in multicellular organism,compound eye photoreceptor cell differentiation,protein localization,regulation of axonogenesis	GO:0007166,GO:0016020,GO:0005515,GO:0004888,GO:0016021	ONTOLOGY: cell surface receptor signaling pathway,membrane,protein binding,transmembrane signaling receptor activity,integral component of membrane				Frizzled cysteine-rich domain superfamily			Frizzled/Smoothened, transmembrane domain, Frizzled domain		Frizzled/Smoothened, transmembrane domain			Frizzled domain, GPCR, family 2-like		Frizzled/Smoothened, transmembrane domain, Frizzled domain	Frizzled cysteine-rich domain superfamily		7tmF_FZD1_insect, CRD_FZ1_like				Spt4/RpoE2 zinc finger
OR	F_abd_down	F	abd	down	TRINITY_DN90393_c0_g1_i3|m.28561	0.676199	1.59792	0.00857522	FBgn0010309	FBgn0225786	pigeon	pigeon	GO:0005575,GO:0003674,GO:0008150	ONTOLOGY: cellular_component,molecular_function,biological_process											Gamma-secretase-activating protein, C-terminal domain														Calponin homology (CH) domain					EB1-C terminal (EB1-C) domain profile.
OR	F_abd_down	F	abd	down	TRINITY_DN85824_c0_g1_i8|m.20587	0.675714	1.59739	0.00263101	FBgn0004359	FBgn0224583	T48	Transcript 48	GO:0007370,GO:0016324	ONTOLOGY: ventral furrow formation,apical plasma membrane	GO:0007370	ONTOLOGY: ventral furrow formation																	Growth factor receptor cysteine-rich domain superfamily		FU
OR	F_abd_down	F	abd	down	TRINITY_DN77381_c0_g2_i1|m.76568	0.672218	1.59352	0.0166081	FBgn0037878	FBgn0214954	CG6693	no_fullname	GO:0003674,GO:0008150,GO:0005575	ONTOLOGY: molecular_function,biological_process,cellular_component							DnaJ domain	DnaJ domain superfamily			DnaJ domain		DnaJ domain		DnaJ domain, conserved site	DnaJ domain		DnaJ domain	DnaJ domain superfamily		DnaJ				BEN domain					BEN domain profile.
OR	F_abd_down	F	abd	down	TRINITY_DN92627_c1_g1_i10|m.16734	0.671899	1.59317	0.0376348	FBgn0003733	FBgn0221474	tor	torso	GO:0005524,GO:0008595,GO:0007362,GO:0004714,GO:0007280,GO:0005886,GO:0006468,GO:0008293,GO:0004713,GO:0001709,GO:0040015,GO:0005887,GO:0007552,GO:0007369,GO:0046777,GO:0007443,GO:0030381,GO:0038083,GO:0046957,GO:0006355	ONTOLOGY: ATP binding,anterior/posterior axis specification, embryo,terminal region determination,transmembrane receptor protein tyrosine kinase activity,pole cell migration,plasma membrane,protein phosphorylation,torso signaling pathway,protein tyrosine kinase activity,cell fate determination,negative regulation of multicellular organism growth,integral component of plasma membrane,metamorphosis…	GO:0008354,GO:0007280,GO:0048640,GO:0007292,GO:0007304,GO:0022412,GO:0007443	ONTOLOGY: germ cell migration,pole cell migration,negative regulation of developmental growth,female gamete generation,chorion-containing eggshell formation,cellular process involved in reproduction in multicellular organism,Malpighian tubule morphogenesis	GO:0004672,GO:0005524,GO:0006468,GO:0004713,GO:0005515	ONTOLOGY: protein kinase activity,ATP binding,protein phosphorylation,protein tyrosine kinase activity,protein binding				Immunoglobulin-like fold			Serine-threonine/tyrosine-protein kinase, catalytic domain				Protein kinase, ATP binding site, Tyrosine-protein kinase, active site	Protein kinase domain, Fibronectin type III		Tyrosine-protein kinase, catalytic domain	Fibronectin type III superfamily, Protein kinase-like domain superfamily		PTKc				Low-density lipoprotein receptor domain class A, Low-density lipoprotein receptor repeat class B, Calcium-binding EGF domain		Low density lipoprotein (LDL) receptor signature		Aspartic acid and asparagine hydroxylation site., EGF-like domain signature 2., LDL-receptor class A (LDLRA) domain signature., Calcium-binding EGF-like domain signature.	LDL-receptor class B (LDLRB) repeat profile., LDL-receptor class A (LDLRA) domain profile., EGF-like domain profile.
OR	F_abd_down	F	abd	down	TRINITY_DN85824_c0_g1_i5|m.20585	0.667196	1.58798	0.0052663	FBgn0004359	FBgn0224583	T48	Transcript 48	GO:0007370,GO:0016324	ONTOLOGY: ventral furrow formation,apical plasma membrane	GO:0007370	ONTOLOGY: ventral furrow formation																	Growth factor receptor cysteine-rich domain superfamily		FU				Domain of unknown function (DUF4781)
OR	F_abd_down	F	abd	down	TRINITY_DN87994_c0_g1_i1|m.42933	0.665624	1.58625	0.000650434	FBgn0265575	FBgn0226887	yin	yin	GO:0035442,GO:0030670,GO:0006857,GO:0005427,GO:0005887	ONTOLOGY: dipeptide transmembrane transport,phagocytic vesicle membrane,oligopeptide transport,proton-dependent oligopeptide secondary active transmembrane transporter activity,integral component of plasma membrane			GO:0005215,GO:0006857,GO:0016020,GO:0022857,GO:0055085	ONTOLOGY: transporter activity,oligopeptide transport,membrane,transmembrane transporter activity,transmembrane transport			Major facilitator superfamily domain				Proton-dependent oligopeptide transporter family				PTR2 family proton/oligopeptide symporter, conserved site				MFS transporter superfamily		MFS				Transcription factor Tfb4
OR	F_abd_down	F	abd	down	TRINITY_DN85703_c0_g1_i1|m.20693	0.663919	1.58438	0.000107627	FBgn0026144	FBgn0218146	CBP	sarcoplasmic calcium-binding protein	GO:0005509,GO:0005829,GO:0050829,GO:0005654	ONTOLOGY: calcium ion binding,cytosol,defense response to Gram-negative bacterium,nucleoplasm			GO:0005509	ONTOLOGY: calcium ion binding			EF-hand domain				EF-hand domain				EF-Hand 1, calcium-binding site	EF-hand domain		EF-hand domain	EF-hand domain pair		EFh				BTB/POZ domain					BTB domain profile.
OR	F_abd_down	F	abd	down	TRINITY_DN88643_c0_g2_i1|m.55728	0.663427	1.58384	0.0355661	FBgn0032906	FBgn0226273	RPA2	Replication protein A2	GO:0005634,GO:0006260,GO:0003677,GO:0006310,GO:0006281	ONTOLOGY: nucleus,DNA replication,DNA binding,DNA recombination,DNA repair	GO:0006310,GO:0006260	ONTOLOGY: DNA recombination,DNA replication	GO:0003677,GO:0005634,GO:0006260,GO:0006281,GO:0006310	ONTOLOGY: DNA binding,nucleus,DNA replication,DNA repair,DNA recombination	GO:0006260,GO:0006139	ONTOLOGY: DNA replication,nucleobase-containing compound metabolic process		Winged helix-like DNA-binding domain superfamily			Replication protein A, C-terminal	Replication factor A protein 2							Nucleic acid-binding, OB-fold, Winged helix DNA-binding domain superfamily		RPA2_DBD_D				Stathmin family		Stathmin family signature			Stathmin-like (SLD) domain profile.
OR	F_abd_down	F	abd	down	TRINITY_DN84675_c0_g1_i1|m.38717	0.65065	1.56988	0.0152514	FBgn0052579	FBgn0227015	CG32579	no_fullname	GO:0016021	ONTOLOGY: integral component of membrane			GO:0016021	ONTOLOGY: integral component of membrane							XK-related protein														Reverse transcriptase (RNA-dependent DNA polymerase)					Reverse transcriptase (RT) catalytic domain profile.
OR	F_abd_down	F	abd	down	TRINITY_DN89535_c1_g5_i1|m.58935	0.64769	1.56666	0.0358915	FBgn0266000	FBgn0227584	CG44774	no_fullname	GO:0030336,GO:0016580,GO:0003674	ONTOLOGY: negative regulation of cell migration,Sin3 complex,molecular_function											SIN3-HDAC complex-associated factor														Protein kinase domain				Serine/Threonine protein kinases active-site signature., Protein kinases ATP-binding region signature.	Protein kinase domain profile.
OR	F_abd_down	F	abd	down	TRINITY_DN89075_c1_g2_i1|m.79831	0.647579	1.56654	0.00021427	FBgn0002778	FBgn0212563	mnd	minidiscs	GO:0003333,GO:0006865,GO:0015171,GO:0005887,GO:0015179,GO:0060356,GO:0015297,GO:0030431	ONTOLOGY: amino acid transmembrane transport,amino acid transport,amino acid transmembrane transporter activity,integral component of plasma membrane,L-amino acid transmembrane transporter activity,leucine import,antiporter activity,sleep	GO:0003333	ONTOLOGY: amino acid transmembrane transport	GO:0003333,GO:0015171,GO:0016020	ONTOLOGY: amino acid transmembrane transport,amino acid transmembrane transporter activity,membrane							Amino acid/polyamine transporter I	Amino acid/polyamine transporter I													POLO box duplicated region, Protein kinase domain				Serine/Threonine protein kinases active-site signature.	POLO box domain profile., Protein kinase domain profile.
OR	F_abd_down	F	abd	down	TRINITY_DN84519_c1_g1_i1|m.75725	0.646014	1.56484	0.00629812	FBgn0022338	FBgn0214074	dnk	deoxyribonucleoside kinase	GO:0005524,GO:0006230,GO:0006165,GO:0019136,GO:0004797,GO:0046939,GO:0005739,GO:0016301,GO:0016310,GO:0005737	ONTOLOGY: ATP binding,TMP biosynthetic process,nucleoside diphosphate phosphorylation,deoxynucleoside kinase activity,thymidine kinase activity,nucleotide phosphorylation,mitochondrion,kinase activity,phosphorylation,cytoplasm	GO:0009221,GO:0009263	ONTOLOGY: pyrimidine deoxyribonucleotide biosynthetic process,deoxyribonucleotide biosynthetic process	GO:0005524,GO:0006139,GO:0019206	ONTOLOGY: ATP binding,nucleobase-containing compound metabolic process,nucleoside kinase activity	GO:0006139	ONTOLOGY: nucleobase-containing compound metabolic process					Deoxynucleoside kinase domain	Deoxynucleoside kinase							P-loop containing nucleoside triphosphate hydrolase		dNK
OR	F_abd_down	F	abd	down	TRINITY_DN88555_c0_g1_i1|m.39492	0.640732	1.55912	0.00119495	FBgn0011705		rost	rolling stone	GO:0007520,GO:0016020,GO:0003674	ONTOLOGY: myoblast fusion,membrane,molecular_function																									Mcm10 replication factor, Primase zinc finger
OR	F_abd_down	F	abd	down	TRINITY_DN87918_c0_g1_i3|m.42728	0.640055	1.55839	0.0182494	FBgn0038252	FBgn0215778	BigH1	Histone H1 variant BigH1	GO:0000786,GO:0006334,GO:0003677,GO:0005634,GO:0006355,GO:0060303,GO:0000785	ONTOLOGY: nucleosome,nucleosome assembly,DNA binding,nucleus,regulation of transcription, DNA-templated,regulation of nucleosome density,chromatin	GO:0006334	ONTOLOGY: nucleosome assembly	GO:0000786,GO:0003677,GO:0005634,GO:0006334	ONTOLOGY: nucleosome,DNA binding,nucleus,nucleosome assembly				Winged helix-like DNA-binding domain superfamily			Linker histone H1/H5, domain H15		Histone H5			Linker histone H1/H5, domain H15		Linker histone H1/H5, domain H15	Winged helix DNA-binding domain superfamily						Zinc-finger associated domain (zf-AD), C2H2-type zinc finger, Zinc finger, C2H2 type				Zinc finger C2H2 type domain signature.	Zinc finger C2H2 type domain profile.
OR	F_abd_down	F	abd	down	TRINITY_DN93781_c1_g2_i2|m.63602	0.639479	1.55777	0.000426436																															Glycosyl hydrolases family 31
OR	F_abd_down	F	abd	down	TRINITY_DN92463_c3_g1_i2|m.53483	0.638751	1.55698	0.0191048																															PB1 domain, Phorbol esters/diacylglycerol binding domain (C1 domain), Protein kinase domain		Diacylglycerol/phorbol-ester binding signature		Protein kinases ATP-binding region signature., Zinc finger phorbol-ester/DAG-type signature., Serine/Threonine protein kinases active-site signature.	Protein kinase domain profile., PB1 domain profile., AGC-kinase C-terminal domain profile., Zinc finger phorbol-ester/DAG-type profile.
OR	F_abd_down	F	abd	down	TRINITY_DN87918_c0_g1_i1|m.42727	0.635742	1.55374	0.0284068																															Alkaline phosphatase		Alkaline phosphatase signature		Alkaline phosphatase active site.
OR	F_abd_down	F	abd	down	TRINITY_DN93781_c1_g2_i5|m.63606	0.633923	1.55178	0.0193778																															Protein kinase domain, FHA domain				Serine/Threonine protein kinases active-site signature., Protein kinases ATP-binding region signature.	Forkhead-associated (FHA) domain profile., Protein kinase domain profile.
OR	F_abd_down	F	abd	down	TRINITY_DN87146_c0_g1_i2|m.11339	0.629614	1.54715	0.00641778	FBgn0036660	FBgn0215575	CG13025	no_fullname	GO:0008270,GO:0016567,GO:0005634,GO:0004842	ONTOLOGY: zinc ion binding,protein ubiquitination,nucleus,ubiquitin-protein transferase activity			GO:0005515	ONTOLOGY: protein binding				Zinc finger, RING/FYVE/PHD-type, WD40/YVTN repeat-like-containing domain superfamily			Zinc finger, RING-type					Zinc finger, RING-type, WD40-repeat-containing domain		WD40 repeat, Zinc finger, RING-type	WD40-repeat-containing domain superfamily		mRING-C3HGC3_RFWD3				Serine carboxypeptidase S28
OR	F_abd_down	F	abd	down	TRINITY_DN86584_c0_g1_i4|m.38520	0.629123	1.54662	0.0451014																															Trypsin					Serine proteases, trypsin domain profile.
OR	F_abd_down	F	abd	down	TRINITY_DN91581_c1_g1_i2|m.71038	0.627019	1.54437	0.0297774	FBgn0033773	FBgn0223672	Mos	Mos oncogene	GO:0048599,GO:0005737,GO:0005524,GO:0004871,GO:0016301,GO:0006468,GO:0007050,GO:1902103,GO:0004674,GO:0043410,GO:0004672,GO:0032008	ONTOLOGY: oocyte development,cytoplasm,ATP binding,signal transducer activity,kinase activity,protein phosphorylation,cell cycle arrest,negative regulation of metaphase/anaphase transition of meiotic cell cycle,protein serine/threonine kinase activity,positive regulation of MAPK cascade,protein kinase activity,positive regulation of TOR signaling	GO:0044771,GO:0007292,GO:0000280,GO:0051321,GO:0007050,GO:0022412,GO:0000278,GO:0007088	ONTOLOGY: meiotic cell cycle phase transition,female gamete generation,nuclear division,meiotic cell cycle,cell cycle arrest,cellular process involved in reproduction in multicellular organism,mitotic cell cycle,regulation of mitotic nuclear division	GO:0004672,GO:0005524,GO:0006468	ONTOLOGY: protein kinase activity,ATP binding,protein phosphorylation							Protein kinase domain				Protein kinase, ATP binding site, Serine/threonine-protein kinase, active site	Protein kinase domain		Protein kinase domain	Protein kinase-like domain superfamily						Stathmin family		Stathmin family signature			Stathmin-like (SLD) domain profile.
OR	F_abd_down	F	abd	down	TRINITY_DN88783_c0_g1_i1|m.66745	0.626803	1.54414	0.0356363			rho GTPase-activating protein 11A						GO:0007165	ONTOLOGY: signal transduction				Rho GTPase activation protein			Rho GTPase-activating protein domain					Rho GTPase-activating protein domain		Rho GTPase-activating protein domain	Rho GTPase activation protein						Cyclin, N-terminal domain, Cyclin, C-terminal domain
OR	F_abd_down	F	abd	down	TRINITY_DN88472_c1_g2_i5|m.78728	0.624647	1.54183	0.00607765	FBgn0034021	FBgn0225168	CG8180	no_fullname	no_GO-tag	no_GO-annotation
OR	F_abd_down	F	abd	down	TRINITY_DN90393_c0_g1_i2|m.28560	0.621781	1.53877	0.0330751	FBgn0010309	FBgn0225786	pigeon	pigeon	GO:0005575,GO:0003674,GO:0008150	ONTOLOGY: cellular_component,molecular_function,biological_process											Gamma-secretase-activating protein, C-terminal domain														Serine carboxypeptidase S28
OR	F_abd_down	F	abd	down	TRINITY_DN88810_c3_g1_i4|m.24661	0.609643	1.52588	0.0141736	FBgn0000251	FBgn0216919	cad	caudal	GO:0005634,GO:0045944,GO:0007379,GO:0007442,GO:0003700,GO:0008284,GO:0009948,GO:0035224,GO:0007487,GO:0035215,GO:0045893,GO:0000977,GO:0005737,GO:0010004,GO:0007443,GO:0030154,GO:0007350,GO:0007377,GO:0002807,GO:0009887	ONTOLOGY: nucleus,positive regulation of transcription from RNA polymerase II promoter,segment specification,hindgut morphogenesis,transcription factor activity, sequence-specific DNA binding,positive regulation of cell proliferation,anterior/posterior axis specification,genital disc anterior/posterior pattern formation,analia development,genital disc development,positive regulation of transcript…	GO:0007443	ONTOLOGY: Malpighian tubule morphogenesis	GO:0003677,GO:0006355,GO:0043565	ONTOLOGY: DNA binding,regulation of transcription, DNA-templated,sequence-specific DNA binding	GO:0006139	ONTOLOGY: nucleobase-containing compound metabolic process	Homeobox domain				Homeobox domain		Homeobox domain, metazoa, Helix-turn-helix motif		Homeobox, conserved site	Homeobox domain		Homeobox domain	Homeobox-like domain superfamily		homeodomain				Leucine-rich repeat					Leucine-rich repeat profile.
OR	F_abd_down	F	abd	down	TRINITY_DN91610_c7_g1_i10|m.48954	0.603523	1.51942	0.00524803	FBgn0026238	FBgn0216873	gus	gustavus	GO:0035556,GO:0048471,GO:0007280,GO:0035017,GO:0005938,GO:0007472,GO:0005515,GO:0007314,GO:0031466,GO:0007281,GO:0070449,GO:0045732,GO:0007315,GO:0008104,GO:0005634,GO:0046843,GO:0045495,GO:0005737	ONTOLOGY: intracellular signal transduction,perinuclear region of cytoplasm,pole cell migration,cuticle pattern formation,cell cortex,wing disc morphogenesis,protein binding,oocyte anterior/posterior axis specification,Cul5-RING ubiquitin ligase complex,germ cell development,elongin complex,positive regulation of protein catabolic process,pole plasm assembly,protein localization,nucleus,dorsal ap…	GO:0008354,GO:0007280,GO:0007028,GO:0007292,GO:0007304,GO:0022412,GO:0007314,GO:0008104,GO:0007315	ONTOLOGY: germ cell migration,pole cell migration,cytoplasm organization,female gamete generation,chorion-containing eggshell formation,cellular process involved in reproduction in multicellular organism,oocyte anterior/posterior axis specification,protein localization,pole plasm assembly	GO:0005515	ONTOLOGY: protein binding							SPRY domain, SOCS box domain					SOCS box domain, B30.2/SPRY domain		SOCS box domain, SPRY domain	Concanavalin A-like lectin/glucanase domain superfamily		SOCS_SSB1_4, SPRY_SOCS1-2-4
OR	F_abd_down	F	abd	down	TRINITY_DN86584_c0_g1_i3|m.38519	0.603081	1.51896	0.0144861	FBgn0033486	FBgn0223961	dmpd	dampened	GO:0031146,GO:0019005,GO:0003713,GO:0005634,GO:0045893,GO:0004842,GO:0009952	ONTOLOGY: SCF-dependent proteasomal ubiquitin-dependent protein catabolic process,SCF ubiquitin ligase complex,transcription coactivator activity,nucleus,positive regulation of transcription, DNA-templated,ubiquitin-protein transferase activity,anterior/posterior pattern specification	GO:0006511	ONTOLOGY: ubiquitin-dependent protein catabolic process	GO:0005515	ONTOLOGY: protein binding							F-box domain					F-box domain			F-box-like domain superfamily
OR	F_abd_down	F	abd	down	TRINITY_DN91015_c1_g1_i1|m.34694	0.602358	1.5182	0.00246777	FBgn0034299	FBgn0224041	CG5757	no_fullname	GO:0005524,GO:0006227,GO:0006233,GO:0006235,GO:0009041,GO:0004798,GO:0005737,GO:0005634	ONTOLOGY: ATP binding,dUDP biosynthetic process,dTDP biosynthetic process,dTTP biosynthetic process,uridylate kinase activity,thymidylate kinase activity,cytoplasm,nucleus	GO:0009221,GO:0009263	ONTOLOGY: pyrimidine deoxyribonucleotide biosynthetic process,deoxyribonucleotide biosynthetic process	GO:0004798,GO:0005524,GO:0006233	ONTOLOGY: thymidylate kinase activity,ATP binding,dTDP biosynthetic process	GO:0009262,GO:0006139	ONTOLOGY: deoxyribonucleotide metabolic process,nucleobase-containing compound metabolic process			Thymidylate kinase										P-loop containing nucleoside triphosphate hydrolase	Thymidylate kinase	TMPK				Alkaline phosphatase		Alkaline phosphatase signature		Alkaline phosphatase active site.
OR	F_abd_down	F	abd	down	TRINITY_DN92732_c3_g1_i1|m.46399	0.601979	1.5178	0.00317817	FBgn0003041	FBgn0220055	pbl	pebble	GO:0005096,GO:0045666,GO:0035023,GO:0000915,GO:0000281,GO:0017048,GO:0007110,GO:0032154,GO:0045792,GO:0043547,GO:0005634,GO:0050770,GO:0090090,GO:0030215,GO:0007509,GO:1903475,GO:0005938,GO:0043087,GO:0007111,GO:0005654,GO:0008078,GO:0005089,GO:0007399,GO:0051225,GO:0060429,GO:0032507,GO:0007293,GO:0030676,GO:0007415,GO:0007443,GO:0007422,GO:1901981,GO:0008360	ONTOLOGY: GTPase activator activity,positive regulation of neuron differentiation,regulation of Rho protein signal transduction,actomyosin contractile ring assembly,mitotic cytokinesis,Rho GTPase binding,meiosis I cytokinesis,cleavage furrow,negative regulation of cell size,positive regulation of GTPase activity,nucleus,regulation of axonogenesis,negative regulation of canonical Wnt signaling pat…	GO:0031175,GO:0007292,GO:0000280,GO:0051321,GO:0022412,GO:0008104,GO:0000278,GO:0007443,GO:0050770,GO:0000915	ONTOLOGY: neuron projection development,female gamete generation,nuclear division,meiotic cell cycle,cellular process involved in reproduction in multicellular organism,protein localization,mitotic cell cycle,Malpighian tubule morphogenesis,regulation of axonogenesis,actomyosin contractile ring assembly	GO:0005089,GO:0035023	ONTOLOGY: Rho guanyl-nucleotide exchange factor activity,regulation of Rho protein signal transduction			BRCT domain, Dbl homology (DH) domain	BRCT domain superfamily, PH-like domain superfamily, Dbl homology (DH) domain superfamily			BRCT domain, Dbl homology (DH) domain					Dbl homology (DH) domain, BRCT domain		BRCT domain, Dbl homology (DH) domain	BRCT domain superfamily, Dbl homology (DH) domain superfamily		BRCT, PH_Ect2, RhoGEF				Amino acid permease
OR	F_abd_down	F	abd	down	TRINITY_DN86022_c0_g2_i1|m.17030	0.601959	1.51778	0.0411602	FBgn0031535	FBgn0226116	CG12795	no_fullname	GO:0008270	ONTOLOGY: zinc ion binding			GO:0008270	ONTOLOGY: zinc ion binding				AN1-like Zinc finger			Zinc finger, AN1-type					Zinc finger, AN1-type		Zinc finger, AN1-type	AN1-like Zinc finger						Rab-GTPase-TBC domain					TBC/rab GAP domain profile.
OR	F_abd_down	F	abd	down	TRINITY_DN91865_c2_g1_i1|m.81905	0.600436	1.51618	0.00827889	FBgn0028375	FBgn0226704	heix	heixuedian	GO:0008592,GO:0009234,GO:0045610,GO:0005739,GO:0046578,GO:0032194,GO:0016020,GO:0030173,GO:0005783,GO:0035207,GO:0035167,GO:0070584,GO:0035204,GO:0012505,GO:0043408,GO:0004659,GO:0046425,GO:0042371	ONTOLOGY: regulation of Toll signaling pathway,menaquinone biosynthetic process,regulation of hemocyte differentiation,mitochondrion,regulation of Ras protein signal transduction,ubiquinone biosynthetic process via 3,4-dihydroxy-5-polyprenylbenzoate,membrane,integral component of Golgi membrane,endoplasmic reticulum,negative regulation of hemocyte proliferation,larval lymph gland hemopoiesis,mito…	GO:0048542	ONTOLOGY: lymph gland development	GO:0016021,GO:0016765,GO:0004659	ONTOLOGY: integral component of membrane,transferase activity, transferring alkyl or aryl (other than methyl) groups,prenyltransferase activity							UbiA prenyltransferase family	UbiA prenyltransferase domain containing protein 1									PT_UbiA_UBIAD1				SPRY domain, SOCS box					SOCS box domain profile., B30.2/SPRY domain profile.
OR	F_abd_down	F	abd	down	TRINITY_DN90393_c0_g1_i5|m.28563	0.599471	1.51516	0.0467424	FBgn0010309	FBgn0225786	pigeon	pigeon	GO:0005575,GO:0003674,GO:0008150	ONTOLOGY: cellular_component,molecular_function,biological_process											Gamma-secretase-activating protein, C-terminal domain
OR	F_abd_down	F	abd	down	TRINITY_DN93641_c2_g5_i2|m.27227	0.598539	1.51418	0.0262167																															Eukaryotic aspartyl protease		Pepsin (A1) aspartic protease family signature		Eukaryotic and viral aspartyl proteases active site.	Peptidase family A1 domain profile.
OR	F_abd_down	F	abd	down	TRINITY_DN86141_c0_g1_i1|m.39748	0.59615	1.51168	0.0464002	FBgn0031381	FBgn0226159	Npc2a	Niemann-Pick type C-2a	GO:0032367,GO:0055092,GO:0015918,GO:0061057,GO:0045456,GO:0001530,GO:0005615,GO:0070891,GO:0042834,GO:0008039,GO:0030882,GO:0032934	ONTOLOGY: intracellular cholesterol transport,sterol homeostasis,sterol transport,peptidoglycan recognition protein signaling pathway,ecdysteroid biosynthetic process,lipopolysaccharide binding,extracellular space,lipoteichoic acid binding,peptidoglycan binding,synaptic target recognition,lipid antigen binding,sterol binding			GO:0032367	ONTOLOGY: intracellular cholesterol transport			ML domain, Npc2 like				MD-2-related lipid-recognition domain							MD-2-related lipid-recognition domain	Immunoglobulin E-set		Npc2_like
OR	F_abd_down	F	abd	down	TRINITY_DN87799_c5_g1_i2|m.21263	0.590871	1.50616	0.00777591	FBgn0014859	FBgn0216914	Hr38	Hormone receptor-like in 38	GO:0003700,GO:0043401,GO:0003707,GO:0008270,GO:0042335,GO:0000977,GO:0005634,GO:0004879,GO:0010906,GO:0045944,GO:0048082,GO:0006909	ONTOLOGY: transcription factor activity, sequence-specific DNA binding,steroid hormone mediated signaling pathway,steroid hormone receptor activity,zinc ion binding,cuticle development,RNA polymerase II regulatory region sequence-specific DNA binding,nucleus,RNA polymerase II transcription factor activity, ligand-activated sequence-specific DNA binding,regulation of glucose metabolic process,posi…			GO:0003700,GO:0005634,GO:0006355,GO:0008270,GO:0043565,GO:0043401,GO:0003677,GO:0003708,GO:0048384,GO:0003707	ONTOLOGY: transcription factor activity, sequence-specific DNA binding,nucleus,regulation of transcription, DNA-templated,zinc ion binding,sequence-specific DNA binding,steroid hormone mediated signaling pathway,DNA binding,retinoic acid receptor activity,retinoic acid receptor signaling pathway,steroid hormone receptor activity	GO:0006139	ONTOLOGY: nucleobase-containing compound metabolic process		Nuclear hormone receptor-like domain superfamily, Zinc finger, NHR/GATA-type			Zinc finger, nuclear hormone receptor-type, Nuclear hormone receptor, ligand-binding domain		Zinc finger, nuclear hormone receptor-type, Retinoic acid receptor, Nuclear hormone receptor		Zinc finger, nuclear hormone receptor-type	Zinc finger, nuclear hormone receptor-type, OST-HTH/LOTUS domain		Nuclear hormone receptor, ligand-binding domain, Zinc finger, nuclear hormone receptor-type	Nuclear hormone receptor-like domain superfamily		NR_DBD_NGFI-B, LOTUS_TDRD_OSKAR, NR_LBD_DHR38_like				PHD-like zinc-binding domain					Extended PHD (ePHD) domain profile.
[truncated: 52 more rows]

## Sheet: F head up
#semispecies	condition	sex	tissue	regulation	Trinity_Transcript	l2foldchange	fold change	qvalue	DmelFBgn	DwilFBgn	gene_name	full_gene_name	GO-FBgn	GO-FBgn-anno	Enriched-GO-FB	Enriched-GO-FB-annotation	GO-Interpro	GO-Interpro-anno	Enriched-GO-Interpro	Enriched-GO-Interpro-Annotation	Domains:CDD	Domains:Gene3D	Domains:Hamap	Domains:PANTHER	Domains:Pfam	Domains:PIRSF	Domains:PRINTS	Domains:ProDom	Domains:ProSitePatterns	Domains:ProSiteProfiles	Domains:SFLD	Domains:SMART	Domains:SUPERFAMILY	Domains:TIGRFAM	Signatures
[truncated: 52 more rows]

[truncated: 5 more sheets: F head down, M abd up, M abd down, M head  up, M head down]
