# Supplementary material for: The effect of Wolbachia on gene expression in Drosophila paulistorum and its implications for symbiont-induced host speciation
Source: BMC Genomics. 2019 Jun 7;20:465. doi: 10.1186/s12864-019-5816-9 (PMC6555960; doi:10.1186/s12864-019-5816-9)
Supplement: Supplementary file 4 — All DE genes in the CA semispecies. Complete list of all DE genes in the CA semispecies including which condition, sex and tissue it was DE in, fold change, significance value, annotated Flybase gene identities for orthologs in D. willistoni and D. melanogaster, annotated gene name and domain predictions. (XLSX 67 kb) [file 12864_2019_5816_MOESM4_ESM.xlsx]

## Sheet: Cover
	Additional file 4: All DE genes in the CA semispecies
	Colored cells highlight genes DE with high fold change:
		Genes DE with a fold change higher than two standard deviations from the mean fold change for the condition in analysis
		Genes DE with a fold change higher than one standard deviations from the mean fold change for the condition in analysis

## Sheet: F abd up
#semispecies	condition	sex	tissue	regulation	Trinity_Transcript	l2foldchange	fold change	qvalue	DmelFBgn	DwilFBgn	gene_name	full_gene_name	GO-FBgn	GO-FBgn-anno	Enriched-GO-FB	Enriched-GO-FB-annotation	GO-Interpro	GO-Interpro-anno	Enriched-GO-Interpro	Enriched-GO-Interpro-Annotation	Domains:CDD	Domains:Gene3D	Domains:Hamap	Domains:PANTHER	Domains:Pfam	Domains:PIRSF	Domains:PRINTS	Domains:ProDom	Domains:ProSitePatterns	Domains:ProSiteProfiles	Domains:SFLD	Domains:SMART	Domains:SUPERFAMILY	Domains:TIGRFAM	Signatures
CA	F_abd_up	F	abd	up	TRINITY_DN115407_c11_g1_i1|m.46705	-0.976025	1.96704	0.0408151	FBgn0062412	FBgn0215188	Ctr1B	Copper transporter 1B	GO:0016021,GO:0035434,GO:0005375,GO:0006825,GO:0010038,GO:0015088,GO:0006878	ONTOLOGY: integral component of membrane,copper ion transmembrane transport,copper ion transmembrane transporter activity,copper ion transport,response to metal ion,copper uptake transmembrane transporter activity,cellular copper ion homeostasis	GO:0006878,GO:0006825,GO:0010038,GO:0098662	ONTOLOGY: cellular copper ion homeostasis,copper ion transport,response to metal ion,inorganic cation transmembrane transport	GO:0005375,GO:0016021,GO:0035434	ONTOLOGY: copper ion transmembrane transporter activity,integral component of membrane,copper ion transmembrane transport	GO:0006825,GO:0098662	ONTOLOGY: copper ion transport,inorganic cation transmembrane transport
CA	F_abd_up	F	abd	up	TRINITY_DN107675_c2_g2_i8|m.60830	-0.899662	1.86563	0.0233729	FBgn0020908		Scp1	Sarcoplasmic calcium-binding protein 1	GO:0005509	ONTOLOGY: calcium ion binding			GO:0005509	ONTOLOGY: calcium ion binding
CA	F_abd_up	F	abd	up	TRINITY_DN108979_c1_g1_i2|m.9420	-0.515598	1.42959	0.038177			putative inorganic phosphate cotransporter						GO:0016021,GO:0055085	ONTOLOGY: integral component of membrane,transmembrane transport			Major facilitator superfamily domain

## Sheet: F abd down
#semispecies	condition	sex	tissue	regulation	Trinity_Transcript	l2foldchange	fold change	qvalue	DmelFBgn	DwilFBgn	gene_name	full_gene_name	GO-FBgn	GO-FBgn-anno	Enriched-GO-FB	Enriched-GO-FB-annotation	GO-Interpro	GO-Interpro-anno	Enriched-GO-Interpro	Enriched-GO-Interpro-Annotation	Domains:CDD	Domains:Gene3D	Domains:Hamap	Domains:PANTHER	Domains:Pfam	Domains:PIRSF	Domains:PRINTS	Domains:ProDom	Domains:ProSitePatterns	Domains:ProSiteProfiles	Domains:SFLD	Domains:SMART	Domains:SUPERFAMILY	Domains:TIGRFAM	Signatures
CA	F_abd_down	F	abd	down	TRINITY_DN109957_c1_g1_i1|m.19148	2.80117	6.97005	5.88592e-23	FBgn0038702	FBgn0279856	CG3739	no_fullname	GO:0008236,GO:0008239,GO:0006508	ONTOLOGY: serine-type peptidase activity,dipeptidyl-peptidase activity,proteolysis			GO:0006508,GO:0008236	ONTOLOGY: proteolysis,serine-type peptidase activity	GO:0008152,GO:0006508	ONTOLOGY: metabolic process,proteolysis		Alpha/Beta hydrolase fold
CA	F_abd_down	F	abd	down	TRINITY_DN109456_c0_g1_i4|m.37420	1.75159	3.3673	0.0013365	FBgn0034511	FBgn0221302	GNBP-like3	GNBP-like 3	GO:0009986,GO:0030246,GO:0098542,GO:0009595,GO:0009620	ONTOLOGY: cell surface,carbohydrate binding,defense response to other organism,detection of biotic stimulus,response to fungus			GO:0030246	ONTOLOGY: carbohydrate binding
CA	F_abd_down	F	abd	down	TRINITY_DN106234_c2_g1_i2|m.64537	1.74631	3.35499	4.34224e-09	FBgn0032067	FBgn0226483	LManIV	Lysosomal alpha-mannosidase IV	GO:0030246,GO:0006517,GO:0006013,GO:0004559	ONTOLOGY: carbohydrate binding,protein deglycosylation,mannose metabolic process,alpha-mannosidase activity	GO:0006013,GO:0006517,GO:0005975	ONTOLOGY: mannose metabolic process,protein deglycosylation,carbohydrate metabolic process	GO:0004559,GO:0006013,GO:0003824,GO:0005975,GO:0030246	ONTOLOGY: alpha-mannosidase activity,mannose metabolic process,catalytic activity,carbohydrate metabolic process,carbohydrate binding	GO:0006013,GO:0008152,GO:0005975	ONTOLOGY: mannose metabolic process,metabolic process,carbohydrate metabolic process		Glycoside hydrolase family 38, central domain superfamily, Glycoside hydrolase 38/57, N-terminal
CA	F_abd_down	F	abd	down	TRINITY_DN114578_c3_g1_i2|m.31242	1.71014	3.27193	2.09753e-05		FBgn0224338	Dwil\GK22353-PB	No_annotated_ortholog_in_Dmel					GO:0008218,GO:0003824,GO:0008152	ONTOLOGY: bioluminescence,catalytic activity,metabolic process	GO:0008152	ONTOLOGY: metabolic process		Luciferase, N-terminal superfamily
CA	F_abd_down	F	abd	down	TRINITY_DN105694_c2_g1_i2|m.33830	1.68664	3.21905	2.22767e-05	FBgn0032213	FBgn0221363	CG5390	no_fullname	GO:0006508,GO:0005576,GO:0004252	ONTOLOGY: proteolysis,extracellular region,serine-type endopeptidase activity			GO:0004252,GO:0006508	ONTOLOGY: serine-type endopeptidase activity,proteolysis	GO:0008152,GO:0006508	ONTOLOGY: metabolic process,proteolysis	Serine proteases, trypsin domain
CA	F_abd_down	F	abd	down	TRINITY_DN68661_c0_g1_i1|m.81562	1.62959	3.09426	0.00397044		FBgn0279385	Dwil\GK27519-PA	No_annotated_ortholog_in_Dmel										C-type lectin-like/link domain superfamily
CA	F_abd_down	F	abd	down	TRINITY_DN104192_c4_g1_i1|m.60752	1.62791	3.09066	6.65793e-05			serine protease 55-like						GO:0004252,GO:0006508	ONTOLOGY: serine-type endopeptidase activity,proteolysis	GO:0008152,GO:0006508	ONTOLOGY: metabolic process,proteolysis
CA	F_abd_down	F	abd	down	TRINITY_DN104146_c1_g1_i1|m.60603	1.58207	2.99398	0.000116543	FBgn0043791	FBgn0212974	phu	phurba tashi	GO:0001666,GO:0009986,GO:0016311,GO:0035094,GO:0004035	ONTOLOGY: response to hypoxia,cell surface,dephosphorylation,response to nicotine,alkaline phosphatase activity	GO:0035094,GO:0016311	ONTOLOGY: response to nicotine,dephosphorylation	GO:0008152,GO:0016791,GO:0003824	ONTOLOGY: metabolic process,phosphatase activity,catalytic activity	GO:0008152	ONTOLOGY: metabolic process	Alkaline phosphatase	Alkaline phosphatase-like, alpha/beta/alpha
CA	F_abd_down	F	abd	down	TRINITY_DN105694_c2_g1_i1|m.33829	1.57896	2.98755	9.56523e-05	FBgn0028517,FBgn0031471,FBgn0032638,FBgn0035496,FBgn0051827	FBgn0221363	CG18478///CG3117///SPH93///CG14990///CG31827	no_fullname///no_fullname///Serine protease homolog 93///no_fullname///no_fullname	GO:0004252,GO:0006508///GO:0006508,GO:0004252///GO:0006508,GO:0004252,GO:0005575,GO:0003674,GO:0050830///GO:0006508,GO:0004252///GO:0004252,GO:0006508	ONTOLOGY: serine-type endopeptidase activity,proteolysis///ONTOLOGY: proteolysis,serine-type endopeptidase activity///ONTOLOGY: proteolysis,serine-type endopeptidase activity,cellular_component,molecular_function,defense response to Gram-positive bacterium///ONTOLOGY: proteolysis,serine-type endopeptidase activity///ONTOLOGY: serine-type endopeptidase activity,proteolysis			GO:0004252,GO:0006508	ONTOLOGY: serine-type endopeptidase activity,proteolysis	GO:0008152,GO:0006508	ONTOLOGY: metabolic process,proteolysis	Serine proteases, trypsin domain
CA	F_abd_down	F	abd	down	TRINITY_DN105781_c1_g1_i4|m.57772	1.50963	2.84738	0.00273442	FBgn0035348	FBgn0214518	CG16758	no_fullname	GO:0004731,GO:0009116	ONTOLOGY: purine-nucleoside phosphorylase activity,nucleoside metabolic process	GO:0009116	ONTOLOGY: nucleoside metabolic process	GO:0004731,GO:0006139,GO:0003824,GO:0009116	ONTOLOGY: purine-nucleoside phosphorylase activity,nucleobase-containing compound metabolic process,catalytic activity,nucleoside metabolic process	GO:0008152	ONTOLOGY: metabolic process
CA	F_abd_down	F	abd	down	TRINITY_DN105781_c1_g1_i1|m.57770	1.50227	2.83288	0.00270831	FBgn0035348	FBgn0214518	CG16758	no_fullname	GO:0004731,GO:0009116	ONTOLOGY: purine-nucleoside phosphorylase activity,nucleoside metabolic process	GO:0009116	ONTOLOGY: nucleoside metabolic process	GO:0003824,GO:0009116,GO:0004731,GO:0006139	ONTOLOGY: catalytic activity,nucleoside metabolic process,purine-nucleoside phosphorylase activity,nucleobase-containing compound metabolic process	GO:0008152	ONTOLOGY: metabolic process
CA	F_abd_down	F	abd	down	TRINITY_DN110814_c4_g1_i1|m.54237	1.47284	2.77567	7.95495e-09	FBgn0033296	FBgn0223795	Mal-A7	Maltase A7	GO:0003824,GO:0005975	ONTOLOGY: catalytic activity,carbohydrate metabolic process	GO:0005975	ONTOLOGY: carbohydrate metabolic process	GO:0003824,GO:0005975	ONTOLOGY: catalytic activity,carbohydrate metabolic process	GO:0008152,GO:0005975	ONTOLOGY: metabolic process,carbohydrate metabolic process
CA	F_abd_down	F	abd	down	TRINITY_DN109957_c1_g2_i1|m.19150	1.45379	2.73927	4.63344e-09	FBgn0038702	FBgn0215817	CG3739	no_fullname	GO:0008236,GO:0008239,GO:0006508	ONTOLOGY: serine-type peptidase activity,dipeptidyl-peptidase activity,proteolysis			GO:0006508,GO:0008236	ONTOLOGY: proteolysis,serine-type peptidase activity	GO:0008152,GO:0006508	ONTOLOGY: metabolic process,proteolysis		Alpha/Beta hydrolase fold
CA	F_abd_down	F	abd	down	TRINITY_DN107500_c0_g1_i3|m.47347	1.44663	2.72571	0.00229202			cytochrome b5-related protein						GO:0020037	ONTOLOGY: heme binding				Cytochrome b5-like heme/steroid binding domain superfamily
CA	F_abd_down	F	abd	down	TRINITY_DN107500_c0_g1_i1|m.47345	1.41396	2.66468	0.000337298	FBgn0000406	FBgn0220155	Cyt-b5-r	Cytochrome b5-related	GO:0006629,GO:0016021,GO:0016491,GO:0020037,GO:0005739	ONTOLOGY: lipid metabolic process,integral component of membrane,oxidoreductase activity,heme binding,mitochondrion	GO:0006629	ONTOLOGY: lipid metabolic process	GO:0006629,GO:0020037	ONTOLOGY: lipid metabolic process,heme binding	GO:0008152,GO:0006629	ONTOLOGY: metabolic process,lipid metabolic process		Cytochrome b5-like heme/steroid binding domain superfamily
CA	F_abd_down	F	abd	down	TRINITY_DN107506_c3_g2_i1|m.47388	1.38083	2.60418	0.00162403			phosphoenolpyruvate carboxykinase						GO:0004611,GO:0006094,GO:0017076	ONTOLOGY: phosphoenolpyruvate carboxykinase activity,gluconeogenesis,purine nucleotide binding	GO:0006094,GO:0008152,GO:0005975	ONTOLOGY: gluconeogenesis,metabolic process,carbohydrate metabolic process		Phosphoenolpyruvate carboxykinase, N-terminal
CA	F_abd_down	F	abd	down	TRINITY_DN107541_c1_g1_i1|m.47435	1.37373	2.59139	0.00198806		FBgn0279811	Dwil\GK27945-PA	No_annotated_ortholog_in_Dmel					GO:0004252,GO:0006508	ONTOLOGY: serine-type endopeptidase activity,proteolysis	GO:0008152,GO:0006508	ONTOLOGY: metabolic process,proteolysis
CA	F_abd_down	F	abd	down	TRINITY_DN108149_c2_g1_i8|m.69557	1.36802	2.58116	0.0177224		FBgn0278628	Dwil\GK26762-PA	No_annotated_ortholog_in_Dmel										C-type lectin-like/link domain superfamily
CA	F_abd_down	F	abd	down	TRINITY_DN115029_c0_g1_i1|m.15478	1.36102	2.56867	0.000250599			pol polyprotein, partial						GO:0015074,GO:0004190,GO:0006508,GO:0003676	ONTOLOGY: DNA integration,aspartic-type endopeptidase activity,proteolysis,nucleic acid binding	GO:0008152,GO:0006508	ONTOLOGY: metabolic process,proteolysis		Aspartic peptidase domain superfamily, Ribonuclease H superfamily
CA	F_abd_down	F	abd	down	TRINITY_DN113674_c3_g2_i1|m.18463	1.35748	2.56237	3.86257e-05		FBgn0279110	Dwil\GK27244-PA	No_annotated_ortholog_in_Dmel
CA	F_abd_down	F	abd	down	TRINITY_DN106689_c0_g1_i1|m.1217	1.35352	2.55534	5.81796e-05	FBgn0000592	FBgn0227433	Est-6	Esterase 6	GO:0030728,GO:0046693,GO:0046692,GO:0046008,GO:0042811,GO:0032504,GO:0034338,GO:0052689,GO:0046662,GO:1901575,GO:0005615,GO:0007619,GO:0005576,GO:0007618	ONTOLOGY: ovulation,sperm storage,sperm competition,regulation of female receptivity, post-mating,pheromone biosynthetic process,multicellular organism reproduction,short-chain carboxylesterase activity,carboxylic ester hydrolase activity,regulation of oviposition,organic substance catabolic process,extracellular space,courtship behavior,extracellular region,mating	GO:0032504	ONTOLOGY: multicellular organism reproduction						Alpha/Beta hydrolase fold
CA	F_abd_down	F	abd	down	TRINITY_DN106234_c2_g1_i1|m.64536	1.35215	2.55292	0.00114357	FBgn0032066	FBgn0226484	LManIII	Lysosomal alpha-mannosidase III	GO:0030246,GO:0006013,GO:0004559,GO:0006517	ONTOLOGY: carbohydrate binding,mannose metabolic process,alpha-mannosidase activity,protein deglycosylation	GO:0006013,GO:0006517,GO:0005975	ONTOLOGY: mannose metabolic process,protein deglycosylation,carbohydrate metabolic process	GO:0004559,GO:0006013,GO:0003824,GO:0005975,GO:0030246	ONTOLOGY: alpha-mannosidase activity,mannose metabolic process,catalytic activity,carbohydrate metabolic process,carbohydrate binding	GO:0006013,GO:0008152,GO:0005975	ONTOLOGY: mannose metabolic process,metabolic process,carbohydrate metabolic process		Glycoside hydrolase family 38, central domain superfamily, Glycoside hydrolase 38/57, N-terminal
CA	F_abd_down	F	abd	down	TRINITY_DN107500_c0_g1_i8|m.47350	1.34285	2.53652	0.000165921	FBgn0000406	FBgn0220155	Cyt-b5-r	Cytochrome b5-related	GO:0006629,GO:0016021,GO:0016491,GO:0020037,GO:0005739	ONTOLOGY: lipid metabolic process,integral component of membrane,oxidoreductase activity,heme binding,mitochondrion	GO:0006629	ONTOLOGY: lipid metabolic process	GO:0006629	ONTOLOGY: lipid metabolic process	GO:0008152,GO:0006629	ONTOLOGY: metabolic process,lipid metabolic process
CA	F_abd_down	F	abd	down	TRINITY_DN111830_c0_g1_i1|m.533	1.33862	2.52909	0.00290857	FBgn0050360	FBgn0223498	Mal-A6	Maltase A6	GO:0005975,GO:0003824	ONTOLOGY: carbohydrate metabolic process,catalytic activity	GO:0005975	ONTOLOGY: carbohydrate metabolic process	GO:0003824,GO:0005975	ONTOLOGY: catalytic activity,carbohydrate metabolic process	GO:0008152,GO:0005975	ONTOLOGY: metabolic process,carbohydrate metabolic process
CA	F_abd_down	F	abd	down	TRINITY_DN103787_c0_g2_i1|m.57188	1.33184	2.51723	0.000176626			serine protease 1						GO:0004252,GO:0006508	ONTOLOGY: serine-type endopeptidase activity,proteolysis	GO:0008152,GO:0006508	ONTOLOGY: metabolic process,proteolysis
CA	F_abd_down	F	abd	down	TRINITY_DN112905_c0_g1_i3|m.59220	1.32406	2.50369	0.00344575	FBgn0036381	FBgn0226808	CG8745	no_fullname	GO:0008453,GO:0005739,GO:0035094,GO:0030170,GO:0042802,GO:0019544	ONTOLOGY: alanine-glyoxylate transaminase activity,mitochondrion,response to nicotine,pyridoxal phosphate binding,identical protein binding,arginine catabolic process to glutamate	GO:0009065,GO:0035094,GO:0009064	ONTOLOGY: glutamine family amino acid catabolic process,response to nicotine,glutamine family amino acid metabolic process	GO:0008483,GO:0030170,GO:0003824	ONTOLOGY: transaminase activity,pyridoxal phosphate binding,catalytic activity			Aminotransferase class-III	Pyridoxal phosphate-dependent transferase, subdomain 2, Pyridoxal phosphate-dependent transferase, major region, subdomain 1
CA	F_abd_down	F	abd	down	TRINITY_DN108829_c3_g3_i1|m.43883	1.32005	2.49674	3.57241e-05	FBgn0034247	FBgn0212682	CG6484	no_fullname	GO:0016021,GO:0046323,GO:0005355,GO:0005351,GO:0035428	ONTOLOGY: integral component of membrane,glucose import,glucose transmembrane transporter activity,sugar:proton symporter activity,hexose transmembrane transport	GO:0046323,GO:0035428	ONTOLOGY: glucose import,hexose transmembrane transport	GO:0005215,GO:0016021,GO:0055085,GO:0016020,GO:0022857	ONTOLOGY: transporter activity,integral component of membrane,transmembrane transport,membrane,transmembrane transporter activity			Major facilitator superfamily domain
CA	F_abd_down	F	abd	down	TRINITY_DN107506_c3_g1_i4|m.47383	1.31918	2.49524	0.00608796			phosphoenolpyruvate carboxykinase						GO:0004611,GO:0006094,GO:0017076,GO:0004613	ONTOLOGY: phosphoenolpyruvate carboxykinase activity,gluconeogenesis,purine nucleotide binding,phosphoenolpyruvate carboxykinase (GTP) activity	GO:0006094,GO:0008152,GO:0005975	ONTOLOGY: gluconeogenesis,metabolic process,carbohydrate metabolic process		Phosphoenolpyruvate carboxykinase, N-terminal, Phosphoenolpyruvate carboxykinase, C-terminal
CA	F_abd_down	F	abd	down	TRINITY_DN107506_c3_g1_i1|m.47378	1.31911	2.49511	0.00211636	FBgn0034356	FBgn0219955	CG10924	no_fullname	GO:0005525,GO:0004613,GO:0005739,GO:0006094	ONTOLOGY: GTP binding,phosphoenolpyruvate carboxykinase (GTP) activity,mitochondrion,gluconeogenesis	GO:0005975,GO:0006094	ONTOLOGY: carbohydrate metabolic process,gluconeogenesis	GO:0004611,GO:0006094,GO:0005525,GO:0017076,GO:0004613	ONTOLOGY: phosphoenolpyruvate carboxykinase activity,gluconeogenesis,GTP binding,purine nucleotide binding,phosphoenolpyruvate carboxykinase (GTP) activity	GO:0006094,GO:0008152,GO:0005975	ONTOLOGY: gluconeogenesis,metabolic process,carbohydrate metabolic process	Phosphoenolpyruvate carboxykinase, GTP-utilising	Phosphoenolpyruvate carboxykinase, N-terminal, Phosphoenolpyruvate carboxykinase, C-terminal	Phosphoenolpyruvate carboxykinase, GTP-utilising
CA	F_abd_down	F	abd	down	TRINITY_DN107506_c3_g1_i7|m.47386	1.31791	2.49305	0.00221997	FBgn0003067	FBgn0219956	Pepck	Phosphoenolpyruvate carboxykinase	GO:0005525,GO:0004613,GO:0006094,GO:0005739	ONTOLOGY: GTP binding,phosphoenolpyruvate carboxykinase (GTP) activity,gluconeogenesis,mitochondrion	GO:0005975,GO:0006094	ONTOLOGY: carbohydrate metabolic process,gluconeogenesis	GO:0004611,GO:0006094,GO:0017076,GO:0005525,GO:0004613	ONTOLOGY: phosphoenolpyruvate carboxykinase activity,gluconeogenesis,purine nucleotide binding,GTP binding,phosphoenolpyruvate carboxykinase (GTP) activity	GO:0006094,GO:0008152,GO:0005975	ONTOLOGY: gluconeogenesis,metabolic process,carbohydrate metabolic process	Phosphoenolpyruvate carboxykinase, GTP-utilising	Phosphoenolpyruvate carboxykinase, C-terminal, Phosphoenolpyruvate carboxykinase, N-terminal	Phosphoenolpyruvate carboxykinase, GTP-utilising
CA	F_abd_down	F	abd	down	TRINITY_DN113441_c1_g2_i2|m.65987	1.31544	2.48878	9.61486e-05	FBgn0020385	FBgn0213815	pug	pugilist	GO:0055114,GO:0005524,GO:0004477,GO:0004329,GO:0004488,GO:0009113,GO:0008652,GO:0009257,GO:0005737	ONTOLOGY: oxidation-reduction process,ATP binding,methenyltetrahydrofolate cyclohydrolase activity,formate-tetrahydrofolate ligase activity,methylenetetrahydrofolate dehydrogenase (NADP+) activity,purine nucleobase biosynthetic process,cellular amino acid biosynthetic process,10-formyltetrahydrofolate biosynthetic process,cytoplasm	GO:0055114,GO:0009113,GO:0043650,GO:0046653	ONTOLOGY: oxidation-reduction process,purine nucleobase biosynthetic process,dicarboxylic acid biosynthetic process,tetrahydrofolate metabolic process	GO:0004488,GO:0055114,GO:0005524,GO:0004329,GO:0003824	ONTOLOGY: methylenetetrahydrofolate dehydrogenase (NADP+) activity,oxidation-reduction process,ATP binding,formate-tetrahydrofolate ligase activity,catalytic activity	GO:0008152,GO:0055114	ONTOLOGY: metabolic process,oxidation-reduction process	Formate-tetrahydrofolate ligase, FTHFS		Formate-tetrahydrofolate ligase, FTHFS, Tetrahydrofolate dehydrogenase/cyclohydrolase
CA	F_abd_down	F	abd	down	TRINITY_DN113364_c0_g1_i1|m.68284	1.3146	2.48733	0.0138557	FBgn0002570	FBgn0223797	Mal-A1	Maltase A1	GO:0005975,GO:0003824	ONTOLOGY: carbohydrate metabolic process,catalytic activity	GO:0005975	ONTOLOGY: carbohydrate metabolic process	GO:0003824,GO:0005975	ONTOLOGY: catalytic activity,carbohydrate metabolic process	GO:0008152,GO:0005975	ONTOLOGY: metabolic process,carbohydrate metabolic process
CA	F_abd_down	F	abd	down	TRINITY_DN101251_c3_g1_i2|m.40791	1.30866	2.47712	0.00272783	FBgn0054040	FBgn0221088	CG34040	no_fullname	GO:0005575,GO:0003674,GO:0008150	ONTOLOGY: cellular_component,molecular_function,biological_process
CA	F_abd_down	F	abd	down	TRINITY_DN106234_c1_g1_i2|m.64532	1.30775	2.47555	0.00330162			lysosomal alpha-mannosidase						GO:0004559,GO:0006013,GO:0003824,GO:0005975	ONTOLOGY: alpha-mannosidase activity,mannose metabolic process,catalytic activity,carbohydrate metabolic process	GO:0006013,GO:0008152,GO:0005975	ONTOLOGY: mannose metabolic process,metabolic process,carbohydrate metabolic process		Glycoside hydrolase family 38, central domain superfamily, Glycoside hydrolase 38/57, N-terminal
CA	F_abd_down	F	abd	down	TRINITY_DN113577_c3_g1_i1|m.55522	1.301	2.46399	9.7242e-13	FBgn0025454	FBgn0224160	Cyp6g1	Cyp6g1	GO:0055114,GO:0016705,GO:0020037,GO:0005506,GO:0017085,GO:0046680,GO:0046701,GO:0046683,GO:0046689,GO:0016491,GO:0030431	ONTOLOGY: oxidation-reduction process,oxidoreductase activity, acting on paired donors, with incorporation or reduction of molecular oxygen,heme binding,iron ion binding,response to insecticide,response to DDT,insecticide catabolic process,response to organophosphorus,response to mercury ion,oxidoreductase activity,sleep	GO:0055114	ONTOLOGY: oxidation-reduction process	GO:0016705,GO:0055114,GO:0005506,GO:0020037	ONTOLOGY: oxidoreductase activity, acting on paired donors, with incorporation or reduction of molecular oxygen,oxidation-reduction process,iron ion binding,heme binding	GO:0008152,GO:0055114	ONTOLOGY: metabolic process,oxidation-reduction process		Cytochrome P450 superfamily
CA	F_abd_down	F	abd	down	TRINITY_DN104577_c1_g1_i1|m.20125	1.29906	2.46068	0.0120172		FBgn0215821	Dwil\GK13813-PA	No_annotated_ortholog_in_Dmel					GO:0004553,GO:0005975	ONTOLOGY: hydrolase activity, hydrolyzing O-glycosyl compounds,carbohydrate metabolic process	GO:0008152,GO:0005975	ONTOLOGY: metabolic process,carbohydrate metabolic process
CA	F_abd_down	F	abd	down	TRINITY_DN106234_c1_g1_i3|m.64534	1.29537	2.45439	0.0139939			lysosomal alpha-mannosidase						GO:0004559,GO:0006013,GO:0003824,GO:0005975	ONTOLOGY: alpha-mannosidase activity,mannose metabolic process,catalytic activity,carbohydrate metabolic process	GO:0006013,GO:0008152,GO:0005975	ONTOLOGY: mannose metabolic process,metabolic process,carbohydrate metabolic process		Glycoside hydrolase family 38, central domain superfamily, Glycoside hydrolase 38/57, N-terminal
CA	F_abd_down	F	abd	down	TRINITY_DN108039_c3_g1_i1|m.64011	1.28263	2.43283	0.0149559	FBgn0041194	FBgn0214582	Prat2	Phosphoribosylamidotransferase 2	GO:0004044,GO:0009113,GO:0009116	ONTOLOGY: amidophosphoribosyltransferase activity,purine nucleobase biosynthetic process,nucleoside metabolic process	GO:0009116,GO:0009113	ONTOLOGY: nucleoside metabolic process,purine nucleobase biosynthetic process	GO:0009116,GO:0004044,GO:0009113	ONTOLOGY: nucleoside metabolic process,amidophosphoribosyltransferase activity,purine nucleobase biosynthetic process	GO:0008152	ONTOLOGY: metabolic process	Phosphoribosyltransferase domain, Amidophosphoribosyltransferase, N-terminal	Nucleophile aminohydrolases, N-terminal	Amidophosphoribosyltransferase
CA	F_abd_down	F	abd	down	TRINITY_DN108235_c3_g2_i10|m.26771	1.28022	2.42875	0.00145457	FBgn0036262	FBgn0215279	CG6910	no_fullname	GO:0050113,GO:0055114,GO:0019310,GO:0005737,GO:0005506	ONTOLOGY: inositol oxygenase activity,oxidation-reduction process,inositol catabolic process,cytoplasm,iron ion binding	GO:0005975,GO:0055114	ONTOLOGY: carbohydrate metabolic process,oxidation-reduction process	GO:0005506,GO:0005737,GO:0019310,GO:0050113,GO:0055114	ONTOLOGY: iron ion binding,cytoplasm,inositol catabolic process,inositol oxygenase activity,oxidation-reduction process	GO:0008152,GO:0005975,GO:0055114	ONTOLOGY: metabolic process,carbohydrate metabolic process,oxidation-reduction process
CA	F_abd_down	F	abd	down	TRINITY_DN109158_c0_g1_i1|m.24091	1.26821	2.40863	0.0499191	FBgn0035409	FBgn0215235	CG14963	no_fullname	no_GO-tag	no_GO-annotation
CA	F_abd_down	F	abd	down	TRINITY_DN115029_c0_g1_i1|m.15479	1.26528	2.40374	0.00173051			gag polyprotein						GO:0003676,GO:0008270	ONTOLOGY: nucleic acid binding,zinc ion binding				Zinc finger, RING/FYVE/PHD-type, Zinc finger, CCHC-type superfamily
CA	F_abd_down	F	abd	down	TRINITY_DN105793_c1_g2_i1|m.57784	1.25938	2.39392	0.00311648	FBgn0032069	FBgn0226488	LManVI	Lysosomal alpha-mannosidase VI	GO:0030246,GO:0006013,GO:0004559,GO:0006517	ONTOLOGY: carbohydrate binding,mannose metabolic process,alpha-mannosidase activity,protein deglycosylation	GO:0006013,GO:0006517,GO:0005975	ONTOLOGY: mannose metabolic process,protein deglycosylation,carbohydrate metabolic process	GO:0004559,GO:0006013,GO:0003824,GO:0005975,GO:0030246	ONTOLOGY: alpha-mannosidase activity,mannose metabolic process,catalytic activity,carbohydrate metabolic process,carbohydrate binding	GO:0006013,GO:0008152,GO:0005975	ONTOLOGY: mannose metabolic process,metabolic process,carbohydrate metabolic process		Glycoside hydrolase family 38, central domain superfamily, Glycoside hydrolase 38/57, N-terminal
CA	F_abd_down	F	abd	down	TRINITY_DN91458_c0_g1_i2|m.76208	1.25475	2.38625	3.50683e-07	FBgn0033999	FBgn0221441	CG8093	no_fullname	GO:0016788,GO:0006629,GO:0032504,GO:0016298,GO:0005615	ONTOLOGY: hydrolase activity, acting on ester bonds,lipid metabolic process,multicellular organism reproduction,lipase activity,extracellular space	GO:0006629,GO:0032504	ONTOLOGY: lipid metabolic process,multicellular organism reproduction	GO:0016788,GO:0006629	ONTOLOGY: hydrolase activity, acting on ester bonds,lipid metabolic process	GO:0008152,GO:0006629	ONTOLOGY: metabolic process,lipid metabolic process		Alpha/Beta hydrolase fold
CA	F_abd_down	F	abd	down	TRINITY_DN112486_c3_g3_i11|m.20945	1.25343	2.38408	0.000751908	FBgn0014469	FBgn0223493	Cyp4e2	Cytochrome P450-4e2	GO:0055114,GO:0016705,GO:0020037,GO:0005506,GO:0012505	ONTOLOGY: oxidation-reduction process,oxidoreductase activity, acting on paired donors, with incorporation or reduction of molecular oxygen,heme binding,iron ion binding,endomembrane system	GO:0055114	ONTOLOGY: oxidation-reduction process	GO:0005506,GO:0016705,GO:0020037,GO:0055114	ONTOLOGY: iron ion binding,oxidoreductase activity, acting on paired donors, with incorporation or reduction of molecular oxygen,heme binding,oxidation-reduction process	GO:0008152,GO:0055114	ONTOLOGY: metabolic process,oxidation-reduction process		Cytochrome P450 superfamily
CA	F_abd_down	F	abd	down	TRINITY_DN95302_c1_g1_i1|m.71849	1.20092	2.29886	0.0102065			lysosomal alpha-mannosidase						GO:0004559,GO:0006013,GO:0003824,GO:0005975	ONTOLOGY: alpha-mannosidase activity,mannose metabolic process,catalytic activity,carbohydrate metabolic process	GO:0006013,GO:0008152,GO:0005975	ONTOLOGY: mannose metabolic process,metabolic process,carbohydrate metabolic process		Glycoside hydrolase 38/57, N-terminal, Glycoside hydrolase family 38, central domain superfamily
CA	F_abd_down	F	abd	down	TRINITY_DN100679_c2_g2_i5|m.45970	1.2002	2.29772	0.0184941		FBgn0279480	Dwil\GK27614-PA	No_annotated_ortholog_in_Dmel										Fibrinogen, alpha/beta/gamma chain, C-terminal globular, subdomain 2, Fibrinogen, alpha/beta/gamma chain, C-terminal globular, subdomain 1
CA	F_abd_down	F	abd	down	TRINITY_DN100679_c2_g2_i1|m.45967	1.19611	2.29121	0.0163337		FBgn0279480	Dwil\GK27614-PA	No_annotated_ortholog_in_Dmel									Fibrinogen, alpha/beta/gamma chain, C-terminal globular domain	Fibrinogen, alpha/beta/gamma chain, C-terminal globular, subdomain 1, Fibrinogen, alpha/beta/gamma chain, C-terminal globular, subdomain 2
CA	F_abd_down	F	abd	down	TRINITY_DN96491_c0_g1_i1|m.81613	1.17011	2.25029	0.0499191	FBgn0063491	FBgn0224954	GstE9	Glutathione S transferase E9	GO:0005737,GO:0004364,GO:0006749	ONTOLOGY: cytoplasm,glutathione transferase activity,glutathione metabolic process			GO:0005515	ONTOLOGY: protein binding
CA	F_abd_down	F	abd	down	TRINITY_DN105793_c1_g1_i1|m.57781	1.16381	2.24048	0.00312208			lysosomal alpha-mannosidase						GO:0004559,GO:0006013,GO:0003824,GO:0005975	ONTOLOGY: alpha-mannosidase activity,mannose metabolic process,catalytic activity,carbohydrate metabolic process	GO:0006013,GO:0008152,GO:0005975	ONTOLOGY: mannose metabolic process,metabolic process,carbohydrate metabolic process		Glycoside hydrolase 38/57, N-terminal, Glycoside hydrolase family 38, central domain superfamily
CA	F_abd_down	F	abd	down	TRINITY_DN101616_c0_g1_i1|m.66378	1.15446	2.22601	0.0139939	FBgn0040211	FBgn0216901	hgo	homogentisate 1%2C2-dioxygenase	GO:0004411,GO:0055114,GO:0006559,GO:0006570	ONTOLOGY: homogentisate 1,2-dioxygenase activity,oxidation-reduction process,L-phenylalanine catabolic process,tyrosine metabolic process	GO:0055114,GO:0006570	ONTOLOGY: oxidation-reduction process,tyrosine metabolic process	GO:0004411,GO:0006559,GO:0006570,GO:0055114	ONTOLOGY: homogentisate 1,2-dioxygenase activity,L-phenylalanine catabolic process,tyrosine metabolic process,oxidation-reduction process	GO:0008152,GO:0055114	ONTOLOGY: metabolic process,oxidation-reduction process		RmlC-like jelly roll fold
CA	F_abd_down	F	abd	down	TRINITY_DN101701_c0_g1_i1|m.29409	1.15434	2.22582	0.000751908	FBgn0033423	FBgn0223807	CG1809	no_fullname	GO:0004035,GO:0009986,GO:0016311	ONTOLOGY: alkaline phosphatase activity,cell surface,dephosphorylation	GO:0016311	ONTOLOGY: dephosphorylation	GO:0003824,GO:0008152,GO:0016791	ONTOLOGY: catalytic activity,metabolic process,phosphatase activity	GO:0008152	ONTOLOGY: metabolic process	Alkaline phosphatase	Alkaline phosphatase-like, alpha/beta/alpha
CA	F_abd_down	F	abd	down	TRINITY_DN110814_c6_g1_i8|m.54243	1.15392	2.22518	0.00240242	FBgn0033297		Mal-A8	Maltase A8	GO:0003824,GO:0005975	ONTOLOGY: catalytic activity,carbohydrate metabolic process	GO:0005975	ONTOLOGY: carbohydrate metabolic process	GO:0003824,GO:0005975	ONTOLOGY: catalytic activity,carbohydrate metabolic process	GO:0008152,GO:0005975	ONTOLOGY: metabolic process,carbohydrate metabolic process
CA	F_abd_down	F	abd	down	TRINITY_DN91458_c0_g1_i1|m.76207	1.15378	2.22495	0.00181443	FBgn0033999	FBgn0221441	CG8093	no_fullname	GO:0016788,GO:0006629,GO:0032504,GO:0016298,GO:0005615	ONTOLOGY: hydrolase activity, acting on ester bonds,lipid metabolic process,multicellular organism reproduction,lipase activity,extracellular space	GO:0006629,GO:0032504	ONTOLOGY: lipid metabolic process,multicellular organism reproduction	GO:0006629,GO:0016788	ONTOLOGY: lipid metabolic process,hydrolase activity, acting on ester bonds	GO:0008152,GO:0006629	ONTOLOGY: metabolic process,lipid metabolic process		Alpha/Beta hydrolase fold
CA	F_abd_down	F	abd	down	TRINITY_DN115029_c0_g1_i3|m.15480	1.14515	2.21169	0.0111611			hypothetical protein WwAna0364											Zinc finger, RING/FYVE/PHD-type
CA	F_abd_down	F	abd	down	TRINITY_DN114253_c6_g1_i6|m.3725	1.13111	2.19027	0.000764211	FBgn0085285	FBgn0214590	CG34256	no_fullname	GO:0008150,GO:0005575,GO:0003674	ONTOLOGY: biological_process,cellular_component,molecular_function
CA	F_abd_down	F	abd	down	TRINITY_DN110108_c5_g1_i1|m.12887	1.12997	2.18855	0.022909	FBgn0032069	FBgn0226490	LManVI	Lysosomal alpha-mannosidase VI	GO:0030246,GO:0006013,GO:0004559,GO:0006517	ONTOLOGY: carbohydrate binding,mannose metabolic process,alpha-mannosidase activity,protein deglycosylation	GO:0006013,GO:0006517,GO:0005975	ONTOLOGY: mannose metabolic process,protein deglycosylation,carbohydrate metabolic process	GO:0003824,GO:0005975,GO:0030246,GO:0004559,GO:0006013	ONTOLOGY: catalytic activity,carbohydrate metabolic process,carbohydrate binding,alpha-mannosidase activity,mannose metabolic process	GO:0006013,GO:0008152,GO:0005975	ONTOLOGY: mannose metabolic process,metabolic process,carbohydrate metabolic process		Glycoside hydrolase family 38, central domain superfamily
CA	F_abd_down	F	abd	down	TRINITY_DN107937_c1_g2_i1|m.45582	1.12497	2.18097	0.0259191	FBgn0037801	FBgn0224611	CG3999	no_fullname	GO:0004375,GO:0055114,GO:0006546,GO:0005739	ONTOLOGY: glycine dehydrogenase (decarboxylating) activity,oxidation-reduction process,glycine catabolic process,mitochondrion	GO:0055114,GO:0006546	ONTOLOGY: oxidation-reduction process,glycine catabolic process	GO:0003824,GO:0004375,GO:0006544,GO:0055114,GO:0006546	ONTOLOGY: catalytic activity,glycine dehydrogenase (decarboxylating) activity,glycine metabolic process,oxidation-reduction process,glycine catabolic process	GO:0008152,GO:0055114	ONTOLOGY: metabolic process,oxidation-reduction process	Glycine cleavage system P protein	Pyridoxal phosphate-dependent transferase, subdomain 2, Pyridoxal phosphate-dependent transferase, major region, subdomain 1	Glycine dehydrogenase (decarboxylating)
CA	F_abd_down	F	abd	down	TRINITY_DN106767_c2_g4_i1|m.51721	1.12482	2.18074	0.00221997		FBgn0220668	Dwil\GK18670-PA	No_annotated_ortholog_in_Dmel										C-type lectin-like/link domain superfamily
CA	F_abd_down	F	abd	down	TRINITY_DN110814_c6_g1_i4|m.54240	1.1227	2.17754	0.00900492	FBgn0033297	FBgn0223499	Mal-A8	Maltase A8	GO:0003824,GO:0005975	ONTOLOGY: catalytic activity,carbohydrate metabolic process	GO:0005975	ONTOLOGY: carbohydrate metabolic process	GO:0003824,GO:0005975	ONTOLOGY: catalytic activity,carbohydrate metabolic process	GO:0008152,GO:0005975	ONTOLOGY: metabolic process,carbohydrate metabolic process
CA	F_abd_down	F	abd	down	TRINITY_DN113697_c3_g1_i3|m.18937	1.1193	2.17242	0.000908062	FBgn0037386	FBgn0216449	CG1208	no_fullname	GO:0016021,GO:0005355,GO:0005351,GO:0046323,GO:0035428	ONTOLOGY: integral component of membrane,glucose transmembrane transporter activity,sugar:proton symporter activity,glucose import,hexose transmembrane transport	GO:0046323,GO:0035428	ONTOLOGY: glucose import,hexose transmembrane transport	GO:0016020,GO:0022857,GO:0055085,GO:0005215,GO:0016021	ONTOLOGY: membrane,transmembrane transporter activity,transmembrane transport,transporter activity,integral component of membrane			Major facilitator superfamily domain
CA	F_abd_down	F	abd	down	TRINITY_DN104194_c0_g3_i1|m.60560	1.11893	2.17185	0.00401215	FBgn0020513	FBgn0218400	ade5	ade5	GO:0004639,GO:0004638,GO:0005829,GO:0006189,GO:0002121,GO:0005737	ONTOLOGY: phosphoribosylaminoimidazolesuccinocarboxamide synthase activity,phosphoribosylaminoimidazole carboxylase activity,cytosol,'de novo' IMP biosynthetic process,inter-male aggressive behavior,cytoplasm	GO:0006188	ONTOLOGY: IMP biosynthetic process	GO:0006189,GO:0004639,GO:0006164	ONTOLOGY: 'de novo' IMP biosynthetic process,phosphoribosylaminoimidazolesuccinocarboxamide synthase activity,purine nucleotide biosynthetic process	GO:0008152,GO:0006189	ONTOLOGY: metabolic process,'de novo' IMP biosynthetic process		PurE domain superfamily	SAICAR synthetase/ADE2, N-terminal, Class II PurE
CA	F_abd_down	F	abd	down	TRINITY_DN107347_c2_g2_i2|m.44431	1.11681	2.16866	0.000128554	FBgn0040732	FBgn0217705	CG16926	no_fullname	GO:0030431	ONTOLOGY: sleep
CA	F_abd_down	F	abd	down	TRINITY_DN104194_c0_g3_i6|m.60564	1.11275	2.16257	0.00562158			multifunctional protein ADE2						GO:0006189,GO:0004639,GO:0006164	ONTOLOGY: 'de novo' IMP biosynthetic process,phosphoribosylaminoimidazolesuccinocarboxamide synthase activity,purine nucleotide biosynthetic process	GO:0008152,GO:0006189	ONTOLOGY: metabolic process,'de novo' IMP biosynthetic process		PurE domain superfamily	Class II PurE
CA	F_abd_down	F	abd	down	TRINITY_DN109938_c0_g1_i3|m.19406	1.1105	2.15921	0.0453792	FBgn0038105	FBgn0212867	yellow-f2	yellow-f2	GO:0006583,GO:0048066,GO:0048067,GO:0004167,GO:0005576,GO:0042435	ONTOLOGY: melanin biosynthetic process from tyrosine,developmental pigmentation,cuticle pigmentation,dopachrome isomerase activity,extracellular region,indole-containing compound biosynthetic process	GO:0006570,GO:0042435	ONTOLOGY: tyrosine metabolic process,indole-containing compound biosynthetic process						Six-bladed beta-propeller, TolB-like
CA	F_abd_down	F	abd	down	TRINITY_DN105078_c1_g2_i4|m.51460	1.10921	2.15728	0.00240242	FBgn0033079	FBgn0221619	Fmo-2	Flavin-containing monooxygenase 2	GO:0004499,GO:0050661,GO:0050660,GO:0005829,GO:0043231,GO:0005739,GO:0055114,GO:0004497	ONTOLOGY: N,N-dimethylaniline monooxygenase activity,NADP binding,flavin adenine dinucleotide binding,cytosol,intracellular membrane-bounded organelle,mitochondrion,oxidation-reduction process,monooxygenase activity	GO:0055114	ONTOLOGY: oxidation-reduction process	GO:0004499,GO:0050660,GO:0050661,GO:0055114	ONTOLOGY: N,N-dimethylaniline monooxygenase activity,flavin adenine dinucleotide binding,NADP binding,oxidation-reduction process	GO:0008152,GO:0055114	ONTOLOGY: metabolic process,oxidation-reduction process		FAD/NAD(P)-binding domain superfamily
CA	F_abd_down	F	abd	down	TRINITY_DN102300_c0_g1_i3|m.59812	1.09458	2.13551	0.0293691	FBgn0038700	FBgn0215815	CG3734	no_fullname	GO:0008236,GO:0006508,GO:0008239	ONTOLOGY: serine-type peptidase activity,proteolysis,dipeptidyl-peptidase activity			GO:0006508,GO:0008236	ONTOLOGY: proteolysis,serine-type peptidase activity	GO:0008152,GO:0006508	ONTOLOGY: metabolic process,proteolysis		Alpha/Beta hydrolase fold
CA	F_abd_down	F	abd	down	TRINITY_DN113238_c0_g1_i5|m.66689	1.08989	2.12858	0.0144902	FBgn0003308	FBgn0020952	ry	rosy	GO:0055114,GO:0004855,GO:0009055,GO:0016614,GO:0005506,GO:0004854,GO:0045471,GO:0006568,GO:0048072,GO:0051537,GO:0006525,GO:0050660,GO:0005829,GO:0008340,GO:0006206,GO:0009115,GO:0016903,GO:0043546,GO:0006650,GO:0006144	ONTOLOGY: oxidation-reduction process,xanthine oxidase activity,electron carrier activity,oxidoreductase activity, acting on CH-OH group of donors,iron ion binding,xanthine dehydrogenase activity,response to ethanol,tryptophan metabolic process,compound eye pigmentation,2 iron, 2 sulfur cluster binding,arginine metabolic process,flavin adenine dinucleotide binding,cytosol,determination of adult l…	GO:0055114,GO:0006629,GO:0009064,GO:0006145	ONTOLOGY: oxidation-reduction process,lipid metabolic process,glutamine family amino acid metabolic process,purine nucleobase catabolic process	GO:0016491,GO:0055114,GO:0009055,GO:0051536,GO:0003824,GO:0050660,GO:0005506,GO:0046872,GO:0004854,GO:0004855,GO:0051537,GO:0016614,GO:0043546	ONTOLOGY: oxidoreductase activity,oxidation-reduction process,electron carrier activity,iron-sulfur cluster binding,catalytic activity,flavin adenine dinucleotide binding,iron ion binding,metal ion binding,xanthine dehydrogenase activity,xanthine oxidase activity,2 iron, 2 sulfur cluster binding,oxidoreductase activity, acting on CH-OH group of donors,molybdopterin cofactor binding	GO:0008152,GO:0055114	ONTOLOGY: metabolic process,oxidation-reduction process	2Fe-2S ferredoxin-type iron-sulfur binding domain	Aldehyde oxidase/xanthine dehydrogenase, molybdopterin binding domain superfamily, Beta-grasp domain superfamily, FAD-binding, type 2, subdomain 1, Aldehyde oxidase/xanthine dehydrogenase, a/b hammerhead superfamily, [2Fe-2S]-binding domain superfamily, CO dehydrogenase flavoprotein-like, FAD-binding, subdomain 2
CA	F_abd_down	F	abd	down	TRINITY_DN110108_c4_g1_i2|m.12886	1.05872	2.08308	0.0408151			lysosomal alpha-mannosidase						GO:0004559,GO:0006013,GO:0003824,GO:0005975,GO:0030246	ONTOLOGY: alpha-mannosidase activity,mannose metabolic process,catalytic activity,carbohydrate metabolic process,carbohydrate binding	GO:0006013,GO:0008152,GO:0005975	ONTOLOGY: mannose metabolic process,metabolic process,carbohydrate metabolic process
CA	F_abd_down	F	abd	down	TRINITY_DN110108_c5_g1_i3|m.12889	1.05602	2.07918	0.0149559			lysosomal alpha-mannosidase						GO:0003824,GO:0005975,GO:0030246,GO:0004559,GO:0006013	ONTOLOGY: catalytic activity,carbohydrate metabolic process,carbohydrate binding,alpha-mannosidase activity,mannose metabolic process	GO:0006013,GO:0008152,GO:0005975	ONTOLOGY: mannose metabolic process,metabolic process,carbohydrate metabolic process
CA	F_abd_down	F	abd	down	TRINITY_DN104576_c0_g1_i7|m.19941	1.05257	2.07423	0.000116543	FBgn0031432	FBgn0225694	Cyp309a1	Cyp309a1	GO:0055114,GO:0016705,GO:0020037,GO:0005506,GO:0046331,GO:0016491	ONTOLOGY: oxidation-reduction process,oxidoreductase activity, acting on paired donors, with incorporation or reduction of molecular oxygen,heme binding,iron ion binding,lateral inhibition,oxidoreductase activity	GO:0055114	ONTOLOGY: oxidation-reduction process	GO:0016705,GO:0055114,GO:0005506,GO:0020037,GO:0004497	ONTOLOGY: oxidoreductase activity, acting on paired donors, with incorporation or reduction of molecular oxygen,oxidation-reduction process,iron ion binding,heme binding,monooxygenase activity	GO:0008152,GO:0055114	ONTOLOGY: metabolic process,oxidation-reduction process		Cytochrome P450 superfamily
CA	F_abd_down	F	abd	down	TRINITY_DN115003_c3_g1_i4|m.15075	1.04978	2.07021	0.00724654	FBgn0038845	FBgn0213150	CG10827	no_fullname	GO:0016311,GO:0004035,GO:0009986	ONTOLOGY: dephosphorylation,alkaline phosphatase activity,cell surface	GO:0016311	ONTOLOGY: dephosphorylation	GO:0003824,GO:0008152,GO:0016791	ONTOLOGY: catalytic activity,metabolic process,phosphatase activity	GO:0008152	ONTOLOGY: metabolic process	Alkaline phosphatase	Alkaline phosphatase-like, alpha/beta/alpha
CA	F_abd_down	F	abd	down	TRINITY_DN114336_c2_g1_i1|m.36580	1.04665	2.06573	0.0449551		FBgn0213384	Dwil\DesatF-eta-PA	No_annotated_ortholog_in_Dmel					GO:0016717,GO:0055114,GO:0006629	ONTOLOGY: oxidoreductase activity, acting on paired donors, with oxidation of a pair of donors resulting in the reduction of molecular oxygen to two molecules of water,oxidation-reduction process,lipid metabolic process	GO:0008152,GO:0055114,GO:0006629	ONTOLOGY: metabolic process,oxidation-reduction process,lipid metabolic process	Acyl-CoA desaturase
CA	F_abd_down	F	abd	down	TRINITY_DN110108_c5_g1_i5|m.12891	1.0466	2.06565	0.0131561	FBgn0032069	FBgn0226490	LManVI	Lysosomal alpha-mannosidase VI	GO:0030246,GO:0006013,GO:0004559,GO:0006517	ONTOLOGY: carbohydrate binding,mannose metabolic process,alpha-mannosidase activity,protein deglycosylation	GO:0006013,GO:0006517,GO:0005975	ONTOLOGY: mannose metabolic process,protein deglycosylation,carbohydrate metabolic process	GO:0004559,GO:0006013,GO:0003824,GO:0005975,GO:0030246	ONTOLOGY: alpha-mannosidase activity,mannose metabolic process,catalytic activity,carbohydrate metabolic process,carbohydrate binding	GO:0006013,GO:0008152,GO:0005975	ONTOLOGY: mannose metabolic process,metabolic process,carbohydrate metabolic process		Glycoside hydrolase family 38, central domain superfamily
CA	F_abd_down	F	abd	down	TRINITY_DN114608_c3_g2_i2|m.17152	1.04455	2.06272	0.00953104			alpha,alpha-trehalose-phosphate synthase						GO:0003824,GO:0005992	ONTOLOGY: catalytic activity,trehalose biosynthetic process	GO:0008152,GO:0005975	ONTOLOGY: metabolic process,carbohydrate metabolic process
CA	F_abd_down	F	abd	down	TRINITY_DN102829_c1_g1_i2|m.66574	1.03598	2.05051	0.00274366	FBgn0023535		arg	arginase	GO:0046872,GO:0019547,GO:0004053,GO:0005739	ONTOLOGY: metal ion binding,arginine catabolic process to ornithine,arginase activity,mitochondrion	GO:0009065,GO:0009064	ONTOLOGY: glutamine family amino acid catabolic process,glutamine family amino acid metabolic process	GO:0046872,GO:0004053,GO:0006525	ONTOLOGY: metal ion binding,arginase activity,arginine metabolic process	GO:0008152	ONTOLOGY: metabolic process		Ureohydrolase domain superfamily
CA	F_abd_down	F	abd	down	TRINITY_DN111199_c1_g3_i7|m.25496	1.03359	2.04711	0.00241753	FBgn0039464	FBgn0213456	CG6330	no_fullname	GO:0004850,GO:0005737,GO:0009116,GO:0009166,GO:0030431,GO:0042332	ONTOLOGY: uridine phosphorylase activity,cytoplasm,nucleoside metabolic process,nucleotide catabolic process,sleep,gravitaxis	GO:0009116	ONTOLOGY: nucleoside metabolic process	GO:0003824,GO:0009116,GO:0004850,GO:0005737,GO:0009166	ONTOLOGY: catalytic activity,nucleoside metabolic process,uridine phosphorylase activity,cytoplasm,nucleotide catabolic process	GO:0008152	ONTOLOGY: metabolic process
CA	F_abd_down	F	abd	down	TRINITY_DN102960_c0_g1_i4|m.28919	1.03068	2.04298	0.046084	FBgn0035298	FBgn0214541	SCOT	Succinyl-CoA:3-ketoacid CoA transferase	GO:0008260,GO:0046952,GO:0005759	ONTOLOGY: 3-oxoacid CoA-transferase activity,ketone body catabolic process,mitochondrial matrix			GO:0008410,GO:0046952,GO:0008152	ONTOLOGY: CoA-transferase activity,ketone body catabolic process,metabolic process	GO:0008152	ONTOLOGY: metabolic process
CA	F_abd_down	F	abd	down	TRINITY_DN99725_c0_g1_i1|m.83052	1.02802	2.03923	0.029101	FBgn0030425	FBgn0212363	CG3775	no_fullname	GO:0004222,GO:0007218,GO:0006508	ONTOLOGY: metalloendopeptidase activity,neuropeptide signaling pathway,proteolysis			GO:0004222,GO:0006508,GO:0008237	ONTOLOGY: metalloendopeptidase activity,proteolysis,metallopeptidase activity	GO:0008152,GO:0006508	ONTOLOGY: metabolic process,proteolysis	Peptidase M13	Metallopeptidase, catalytic domain superfamily
CA	F_abd_down	F	abd	down	TRINITY_DN104576_c0_g1_i3|m.19937	1.02427	2.03393	0.00181443	FBgn0031432	FBgn0225694	Cyp309a1	Cyp309a1	GO:0055114,GO:0016705,GO:0020037,GO:0005506,GO:0046331,GO:0016491	ONTOLOGY: oxidation-reduction process,oxidoreductase activity, acting on paired donors, with incorporation or reduction of molecular oxygen,heme binding,iron ion binding,lateral inhibition,oxidoreductase activity	GO:0055114	ONTOLOGY: oxidation-reduction process	GO:0005506,GO:0016705,GO:0020037,GO:0055114	ONTOLOGY: iron ion binding,oxidoreductase activity, acting on paired donors, with incorporation or reduction of molecular oxygen,heme binding,oxidation-reduction process	GO:0008152,GO:0055114	ONTOLOGY: metabolic process,oxidation-reduction process		Cytochrome P450 superfamily
CA	F_abd_down	F	abd	down	TRINITY_DN104576_c0_g1_i8|m.19942	1.01484	2.02068	1.16476e-05			probable cytochrome P450 309a1						GO:0005506,GO:0016705,GO:0020037,GO:0055114,GO:0004497	ONTOLOGY: iron ion binding,oxidoreductase activity, acting on paired donors, with incorporation or reduction of molecular oxygen,heme binding,oxidation-reduction process,monooxygenase activity	GO:0008152,GO:0055114	ONTOLOGY: metabolic process,oxidation-reduction process		Cytochrome P450 superfamily
CA	F_abd_down	F	abd	down	TRINITY_DN112816_c2_g1_i3|m.35359	1.00964	2.0134	0.0365465	FBgn0036837	FBgn0214579	CG18135	no_fullname	GO:2001070,GO:0032504,GO:0030643,GO:0008889,GO:0046475,GO:0047389,GO:0005615,GO:0017022	ONTOLOGY: starch binding,multicellular organism reproduction,cellular phosphate ion homeostasis,glycerophosphodiester phosphodiesterase activity,glycerophospholipid catabolic process,glycerophosphocholine phosphodiesterase activity,extracellular space,myosin binding	GO:0006629,GO:0032504,GO:0030643,GO:0046475	ONTOLOGY: lipid metabolic process,multicellular organism reproduction,cellular phosphate ion homeostasis,glycerophospholipid catabolic process	GO:0006629,GO:0008081,GO:2001070,GO:0030246	ONTOLOGY: lipid metabolic process,phosphoric diester hydrolase activity,starch binding,carbohydrate binding	GO:0008152,GO:0006629	ONTOLOGY: metabolic process,lipid metabolic process	Glycerophosphocholine phosphodiesterase GPCPD1, CBM20 domain	PLC-like phosphodiesterase, TIM beta/alpha-barrel domain superfamily, Immunoglobulin-like fold
CA	F_abd_down	F	abd	down	TRINITY_DN110108_c4_g1_i1|m.12885	0.988349	1.98391	0.038177			lysosomal alpha-mannosidase						GO:0004559,GO:0006013,GO:0003824,GO:0005975,GO:0030246	ONTOLOGY: alpha-mannosidase activity,mannose metabolic process,catalytic activity,carbohydrate metabolic process,carbohydrate binding	GO:0006013,GO:0008152,GO:0005975	ONTOLOGY: mannose metabolic process,metabolic process,carbohydrate metabolic process
CA	F_abd_down	F	abd	down	TRINITY_DN103327_c2_g2_i3|m.5346	0.976656	1.9679	0.0311807	FBgn0063494	FBgn0224953	GstE6	Glutathione S transferase E6	GO:0004364,GO:0005737,GO:0006749	ONTOLOGY: glutathione transferase activity,cytoplasm,glutathione metabolic process			GO:0005515	ONTOLOGY: protein binding
CA	F_abd_down	F	abd	down	TRINITY_DN107472_c4_g1_i1|m.39168	0.976426	1.96758	0.0090386	FBgn0052687	FBgn0219621	CG32687	no_fullname	no_GO-tag	no_GO-annotation			GO:0005515	ONTOLOGY: protein binding				Leucine-rich repeat domain superfamily
CA	F_abd_down	F	abd	down	TRINITY_DN107197_c2_g8_i4|m.63283	0.966104	1.95356	0.0317402	FBgn0032219	FBgn0279867	CG4995	no_fullname	GO:0055085,GO:0005743,GO:0015171,GO:0006865,GO:0006839,GO:0015227,GO:0016021	ONTOLOGY: transmembrane transport,mitochondrial inner membrane,amino acid transmembrane transporter activity,amino acid transport,mitochondrial transport,acyl carnitine transmembrane transporter activity,integral component of membrane			GO:0055085	ONTOLOGY: transmembrane transport				Mitochondrial carrier domain superfamily
CA	F_abd_down	F	abd	down	TRINITY_DN98851_c1_g1_i1|m.75055	0.963571	1.95013	0.0177224	FBgn0001187	FBgn0223534	Hex-C	Hexokinase C	GO:0005524,GO:0005536,GO:0046835,GO:0019158,GO:0005829,GO:0006096,GO:0008865,GO:0004396,GO:0046331,GO:0001678,GO:0004340,GO:0010906	ONTOLOGY: ATP binding,glucose binding,carbohydrate phosphorylation,mannokinase activity,cytosol,glycolytic process,fructokinase activity,hexokinase activity,lateral inhibition,cellular glucose homeostasis,glucokinase activity,regulation of glucose metabolic process	GO:0009116,GO:0005975,GO:0046835,GO:0001678	ONTOLOGY: nucleoside metabolic process,carbohydrate metabolic process,carbohydrate phosphorylation,cellular glucose homeostasis	GO:0005524,GO:0005975,GO:0016773,GO:0001678,GO:0004396,GO:0005536,GO:0046835	ONTOLOGY: ATP binding,carbohydrate metabolic process,phosphotransferase activity, alcohol group as acceptor,cellular glucose homeostasis,hexokinase activity,glucose binding,carbohydrate phosphorylation	GO:0008152,GO:0005975	ONTOLOGY: metabolic process,carbohydrate metabolic process
CA	F_abd_down	F	abd	down	TRINITY_DN115003_c3_g1_i1|m.15071	0.962141	1.9482	0.0381301	FBgn0038845	FBgn0213150	CG10827	no_fullname	GO:0016311,GO:0004035,GO:0009986	ONTOLOGY: dephosphorylation,alkaline phosphatase activity,cell surface	GO:0016311	ONTOLOGY: dephosphorylation	GO:0003824,GO:0008152,GO:0016791	ONTOLOGY: catalytic activity,metabolic process,phosphatase activity	GO:0008152	ONTOLOGY: metabolic process	Alkaline phosphatase	Alkaline phosphatase-like, alpha/beta/alpha
CA	F_abd_down	F	abd	down	TRINITY_DN106322_c1_g3_i1|m.43099	0.953305	1.9363	0.0362228		FBgn0280195	Dwil\GK28329-PA	No_annotated_ortholog_in_Dmel					GO:0004252,GO:0006508	ONTOLOGY: serine-type endopeptidase activity,proteolysis	GO:0008152,GO:0006508	ONTOLOGY: metabolic process,proteolysis	Serine proteases, trypsin domain
CA	F_abd_down	F	abd	down	TRINITY_DN115001_c1_g1_i10|m.14970	0.933483	1.90988	0.0332923			E3 ubiquitin-protein ligase HECTD1						GO:0005488	ONTOLOGY: binding				Armadillo-like helical
CA	F_abd_down	F	abd	down	TRINITY_DN111948_c0_g2_i4|m.14044	0.931961	1.90787	0.0287938	FBgn0016123	FBgn0224585	Alp4	Alkaline phosphatase 4	GO:0016311,GO:0042045,GO:0005576,GO:0032504,GO:0009986,GO:0007399,GO:0004035,GO:0005615	ONTOLOGY: dephosphorylation,epithelial fluid transport,extracellular region,multicellular organism reproduction,cell surface,nervous system development,alkaline phosphatase activity,extracellular space	GO:0016311,GO:0032504	ONTOLOGY: dephosphorylation,multicellular organism reproduction	GO:0003824,GO:0008152,GO:0016791	ONTOLOGY: catalytic activity,metabolic process,phosphatase activity	GO:0008152	ONTOLOGY: metabolic process	Alkaline phosphatase	Alkaline phosphatase-like, alpha/beta/alpha
CA	F_abd_down	F	abd	down	TRINITY_DN104732_c0_g1_i1|m.12530	0.921345	1.89388	0.0310692	FBgn0033294		Mal-A4	Maltase A4	GO:0003824,GO:0005975	ONTOLOGY: catalytic activity,carbohydrate metabolic process	GO:0005975	ONTOLOGY: carbohydrate metabolic process	GO:0003824,GO:0005975	ONTOLOGY: catalytic activity,carbohydrate metabolic process	GO:0008152,GO:0005975	ONTOLOGY: metabolic process,carbohydrate metabolic process
CA	F_abd_down	F	abd	down	TRINITY_DN114264_c1_g2_i2|m.3582	0.920914	1.89331	0.00162403	FBgn0038465	FBgn0215452	Irc	Immune-regulated catalase	GO:0055114,GO:0006979,GO:0020037,GO:0098869,GO:0004096	ONTOLOGY: oxidation-reduction process,response to oxidative stress,heme binding,cellular oxidant detoxification,catalase activity	GO:0055114	ONTOLOGY: oxidation-reduction process	GO:0004601,GO:0006979,GO:0020037,GO:0055114	ONTOLOGY: peroxidase activity,response to oxidative stress,heme binding,oxidation-reduction process	GO:0008152,GO:0055114,GO:0006979	ONTOLOGY: metabolic process,oxidation-reduction process,response to oxidative stress		Haem peroxidase domain superfamily, animal type
CA	F_abd_down	F	abd	down	TRINITY_DN108553_c0_g2_i1|m.24584	0.9168	1.88792	0.0311594			uncharacterized protein LOC6639040						GO:0003676,GO:0016787,GO:0046872	ONTOLOGY: nucleic acid binding,hydrolase activity,metal ion binding
CA	F_abd_down	F	abd	down	TRINITY_DN113676_c2_g1_i2|m.18648	0.91512	1.88573	0.0346404	FBgn0051288	FBgn0216343	CG31288	no_fullname	no_GO-tag	no_GO-annotation
CA	F_abd_down	F	abd	down	TRINITY_DN112371_c1_g3_i2|m.50099	0.912181	1.88189	0.0159019	FBgn0035880	FBgn0220037	Culd	CUB and LDLa domain	GO:0006897,GO:0046154,GO:0005769,GO:0045494	ONTOLOGY: endocytosis,rhodopsin metabolic process,early endosome,photoreceptor cell maintenance			GO:0005515	ONTOLOGY: protein binding			CUB domain, Low-density lipoprotein (LDL) receptor class A repeat	Spermadhesin, CUB domain superfamily
CA	F_abd_down	F	abd	down	TRINITY_DN115322_c2_g1_i4|m.6204	0.904999	1.87254	0.0453792	FBgn0039844	FBgn0224735	CG1607	no_fullname	GO:0015171,GO:0005887,GO:0015297,GO:0015179,GO:0003333	ONTOLOGY: amino acid transmembrane transporter activity,integral component of plasma membrane,antiporter activity,L-amino acid transmembrane transporter activity,amino acid transmembrane transport			GO:0003333,GO:0015171,GO:0016020	ONTOLOGY: amino acid transmembrane transport,amino acid transmembrane transporter activity,membrane
CA	F_abd_down	F	abd	down	TRINITY_DN115176_c3_g1_i1|m.23554	0.902517	1.86932	0.0139939	FBgn0261625	FBgn0223600	GLS	Glutaminase	GO:0005739,GO:0006537,GO:0004359,GO:0006543,GO:0006541,GO:0005759	ONTOLOGY: mitochondrion,glutamate biosynthetic process,glutaminase activity,glutamine catabolic process,glutamine metabolic process,mitochondrial matrix	GO:0009065,GO:0009064,GO:0043650,GO:0006537	ONTOLOGY: glutamine family amino acid catabolic process,glutamine family amino acid metabolic process,dicarboxylic acid biosynthetic process,glutamate biosynthetic process	GO:0004359,GO:0006541,GO:0005515	ONTOLOGY: glutaminase activity,glutamine metabolic process,protein binding	GO:0008152	ONTOLOGY: metabolic process	Ankyrin repeat-containing domain	Ankyrin repeat-containing domain superfamily	Glutaminase
CA	F_abd_down	F	abd	down	TRINITY_DN105187_c0_g3_i1|m.52157	0.901849	1.86846	0.0190422	FBgn0053306	FBgn0217122	CG33306	no_fullname	GO:0008150,GO:0003674,GO:0005575	ONTOLOGY: biological_process,molecular_function,cellular_component
CA	F_abd_down	F	abd	down	TRINITY_DN114264_c1_g2_i4|m.3583	0.89989	1.86592	0.00290857	FBgn0038465	FBgn0215452	Irc	Immune-regulated catalase	GO:0055114,GO:0006979,GO:0020037,GO:0098869,GO:0004096	ONTOLOGY: oxidation-reduction process,response to oxidative stress,heme binding,cellular oxidant detoxification,catalase activity	GO:0055114	ONTOLOGY: oxidation-reduction process	GO:0004601,GO:0006979,GO:0020037,GO:0055114	ONTOLOGY: peroxidase activity,response to oxidative stress,heme binding,oxidation-reduction process	GO:0008152,GO:0055114,GO:0006979	ONTOLOGY: metabolic process,oxidation-reduction process,response to oxidative stress		Haem peroxidase domain superfamily, animal type
CA	F_abd_down	F	abd	down	TRINITY_DN104917_c0_g1_i2|m.62620	0.899592	1.86554	0.0292471			aminopeptidase N						GO:0008237,GO:0008270	ONTOLOGY: metallopeptidase activity,zinc ion binding			Aminopeptidase N-type
CA	F_abd_down	F	abd	down	TRINITY_DN53308_c0_g1_i1|m.81204	0.896821	1.86196	0.0152119	FBgn0054043	FBgn0216872	CG34043	no_fullname	GO:0008150,GO:0005615,GO:0003674	ONTOLOGY: biological_process,extracellular space,molecular_function			GO:0004252,GO:0006508	ONTOLOGY: serine-type endopeptidase activity,proteolysis	GO:0008152,GO:0006508	ONTOLOGY: metabolic process,proteolysis
CA	F_abd_down	F	abd	down	TRINITY_DN107411_c0_g1_i1|m.39108	0.89183	1.85553	0.046084	FBgn0040256		Ugt86Dd	Ugt86Dd	GO:0008152,GO:0015020,GO:0043231	ONTOLOGY: metabolic process,glucuronosyltransferase activity,intracellular membrane-bounded organelle			GO:0008152,GO:0016758	ONTOLOGY: metabolic process,transferase activity, transferring hexosyl groups	GO:0008152	ONTOLOGY: metabolic process
CA	F_abd_down	F	abd	down	TRINITY_DN111331_c2_g1_i2|m.48787	0.891535	1.85515	0.0453792	FBgn0038865	FBgn0214787	cDIP	Common Dpr-interacting protein	no_GO-tag	no_GO-annotation			GO:0005515	ONTOLOGY: protein binding				Leucine-rich repeat domain superfamily
CA	F_abd_down	F	abd	down	TRINITY_DN110370_c1_g3_i3|m.26111	0.889522	1.85256	0.0417018	FBgn0032116	FBgn0226164	Mco1	Multicopper oxidase-1	GO:0055114,GO:0005507,GO:0055072,GO:0033573,GO:0045178,GO:0004322,GO:0006826,GO:0031233,GO:0033215,GO:0009986,GO:0005381	ONTOLOGY: oxidation-reduction process,copper ion binding,iron ion homeostasis,high-affinity iron permease complex,basal part of cell,ferroxidase activity,iron ion transport,intrinsic component of external side of plasma membrane,iron assimilation by reduction and transport,cell surface,iron ion transmembrane transporter activity	GO:0055114	ONTOLOGY: oxidation-reduction process	GO:0005507,GO:0055114,GO:0016491	ONTOLOGY: copper ion binding,oxidation-reduction process,oxidoreductase activity	GO:0008152,GO:0055114	ONTOLOGY: metabolic process,oxidation-reduction process		Cupredoxin
CA	F_abd_down	F	abd	down	TRINITY_DN109850_c4_g2_i2|m.22425	0.883028	1.84424	0.0344572	FBgn0050035	FBgn0224097	Tret1-1	Trehalose transporter 1-1	GO:0016021,GO:0046323,GO:0015574,GO:0016020,GO:0005886,GO:0005355,GO:0005351,GO:0015771,GO:0015768,GO:0035428,GO:0015767,GO:0015770	ONTOLOGY: integral component of membrane,glucose import,trehalose transmembrane transporter activity,membrane,plasma membrane,glucose transmembrane transporter activity,sugar:proton symporter activity,trehalose transport,maltose transport,hexose transmembrane transport,lactose transport,sucrose transport	GO:0046323,GO:0035428	ONTOLOGY: glucose import,hexose transmembrane transport	GO:0005215,GO:0016021,GO:0055085,GO:0022857,GO:0016020	ONTOLOGY: transporter activity,integral component of membrane,transmembrane transport,transmembrane transporter activity,membrane			Major facilitator superfamily domain
CA	F_abd_down	F	abd	down	TRINITY_DN114264_c1_g2_i12|m.3589	0.880291	1.84075	0.00181443	FBgn0038465	FBgn0215452	Irc	Immune-regulated catalase	GO:0055114,GO:0006979,GO:0020037,GO:0098869,GO:0004096	ONTOLOGY: oxidation-reduction process,response to oxidative stress,heme binding,cellular oxidant detoxification,catalase activity	GO:0055114	ONTOLOGY: oxidation-reduction process	GO:0004601,GO:0006979,GO:0020037,GO:0055114	ONTOLOGY: peroxidase activity,response to oxidative stress,heme binding,oxidation-reduction process	GO:0008152,GO:0055114,GO:0006979	ONTOLOGY: metabolic process,oxidation-reduction process,response to oxidative stress		Haem peroxidase domain superfamily, animal type
CA	F_abd_down	F	abd	down	TRINITY_DN114095_c2_g1_i3|m.10272	0.85515	1.80895	0.038177			membrane alanyl aminopeptidase
CA	F_abd_down	F	abd	down	TRINITY_DN53308_c0_g2_i1|m.81205	0.852903	1.80613	0.015209			uncharacterized protein LOC6642646						GO:0004252,GO:0006508	ONTOLOGY: serine-type endopeptidase activity,proteolysis	GO:0008152,GO:0006508	ONTOLOGY: metabolic process,proteolysis
CA	F_abd_down	F	abd	down	TRINITY_DN105951_c2_g3_i1|m.61170	0.847745	1.79969	0.0499191	FBgn0039474	FBgn0214057	CG6283	no_fullname	GO:0008970,GO:0016042,GO:0005575,GO:0016298	ONTOLOGY: phosphatidylcholine 1-acylhydrolase activity,lipid catabolic process,cellular_component,lipase activity	GO:0006629	ONTOLOGY: lipid metabolic process	GO:0006629,GO:0052689,GO:0008970	ONTOLOGY: lipid metabolic process,carboxylic ester hydrolase activity,phosphatidylcholine 1-acylhydrolase activity	GO:0008152,GO:0006629	ONTOLOGY: metabolic process,lipid metabolic process	Lipase, N-terminal	Alpha/Beta hydrolase fold
CA	F_abd_down	F	abd	down	TRINITY_DN105019_c1_g1_i2|m.51586	0.845583	1.79699	0.00476215			uncharacterized protein LOC6642755
CA	F_abd_down	F	abd	down	TRINITY_DN107348_c3_g3_i1|m.44151	0.841482	1.79189	0.0485618			junctophilin-1 isoform X1						GO:0005515	ONTOLOGY: protein binding				WD40/YVTN repeat-like-containing domain superfamily
CA	F_abd_down	F	abd	down	TRINITY_DN107052_c1_g1_i1|m.63183	0.816791	1.76148	0.0287938	FBgn0051974	FBgn0226413	CG31974	no_fullname	no_GO-tag	no_GO-annotation
CA	F_abd_down	F	abd	down	TRINITY_DN111932_c1_g2_i2|m.14216	0.807374	1.75002	0.0239664			serine protease easter						GO:0004252,GO:0006508	ONTOLOGY: serine-type endopeptidase activity,proteolysis	GO:0008152,GO:0006508	ONTOLOGY: metabolic process,proteolysis
CA	F_abd_down	F	abd	down	TRINITY_DN105019_c1_g1_i1|m.51585	0.801885	1.74338	0.0163467	FBgn0030895	FBgn0217372	CG7135	no_fullname	no_GO-tag	no_GO-annotation
CA	F_abd_down	F	abd	down	TRINITY_DN109582_c4_g1_i6|m.56165	0.791399	1.73075	0.0453792			glutamate dehydrogenase, mitochondrial isoform X1						GO:0006520,GO:0016491,GO:0055114	ONTOLOGY: cellular amino acid metabolic process,oxidoreductase activity,oxidation-reduction process	GO:0008152,GO:0055114	ONTOLOGY: metabolic process,oxidation-reduction process
CA	F_abd_down	F	abd	down	TRINITY_DN109582_c4_g1_i1|m.56160	0.786817	1.72526	0.0453792			glutamate dehydrogenase, mitochondrial isoform X1						GO:0006520,GO:0016491,GO:0055114	ONTOLOGY: cellular amino acid metabolic process,oxidoreductase activity,oxidation-reduction process	GO:0008152,GO:0055114	ONTOLOGY: metabolic process,oxidation-reduction process
CA	F_abd_down	F	abd	down	TRINITY_DN110452_c2_g1_i2|m.46590	0.78455	1.72255	0.0147887	FBgn0039102	FBgn0215197	SPE	Spatzle-Processing Enzyme	GO:0004252,GO:0050830,GO:0045087,GO:0002804,GO:0005576,GO:0050832,GO:0006965,GO:0045752,GO:0006508,GO:0050829,GO:0008063,GO:0008592,GO:0004175,GO:0006964,GO:0009620,GO:0006952,GO:0006959	ONTOLOGY: serine-type endopeptidase activity,defense response to Gram-positive bacterium,innate immune response,positive regulation of antifungal peptide production,extracellular region,defense response to fungus,positive regulation of biosynthetic process of antibacterial peptides active against Gram-positive bacteria,positive regulation of Toll signaling pathway,proteolysis,defense response to …			GO:0004252,GO:0006508	ONTOLOGY: serine-type endopeptidase activity,proteolysis	GO:0008152,GO:0006508	ONTOLOGY: metabolic process,proteolysis	Serine proteases, trypsin domain
CA	F_abd_down	F	abd	down	TRINITY_DN100562_c0_g1_i2|m.14608	0.775474	1.71175	0.030569	FBgn0030955	FBgn0212211	CG6891	no_fullname	GO:0005622,GO:0003779	ONTOLOGY: intracellular,actin binding			GO:0003779,GO:0005622	ONTOLOGY: actin binding,intracellular				ADF-H/Gelsolin-like domain superfamily
CA	F_abd_down	F	abd	down	TRINITY_DN109712_c3_g2_i2|m.4702	0.769934	1.70519	0.0159206	FBgn0029897	FBgn0218302	RpL17	Ribosomal protein L17	GO:0003735,GO:0006412,GO:0015934,GO:0022625,GO:0002181	ONTOLOGY: structural constituent of ribosome,translation,large ribosomal subunit,cytosolic large ribosomal subunit,cytoplasmic translation			GO:0003735,GO:0005840,GO:0006412,GO:0015934,GO:0005622	ONTOLOGY: structural constituent of ribosome,ribosome,translation,large ribosomal subunit,intracellular	GO:0008152	ONTOLOGY: metabolic process	Ribosomal protein L22/L17	Ribosomal protein L22/L17 superfamily	Ribosomal protein L22/L17, eukaryotic/archaeal
CA	F_abd_down	F	abd	down	TRINITY_DN109750_c0_g1_i5|m.5062	0.753877	1.68632	0.0359449	FBgn0038463	FBgn0216513	CG3534	no_fullname	GO:0005997,GO:0046835,GO:0004856,GO:0005737,GO:0070062	ONTOLOGY: xylulose metabolic process,carbohydrate phosphorylation,xylulokinase activity,cytoplasm,extracellular exosome	GO:0005975,GO:0046835	ONTOLOGY: carbohydrate metabolic process,carbohydrate phosphorylation	GO:0005975,GO:0016773	ONTOLOGY: carbohydrate metabolic process,phosphotransferase activity, alcohol group as acceptor	GO:0008152,GO:0005975	ONTOLOGY: metabolic process,carbohydrate metabolic process
CA	F_abd_down	F	abd	down	TRINITY_DN112661_c0_g1_i5|m.45146	0.745949	1.67708	0.0292471	FBgn0032773	FBgn0225803	fon	fondue	GO:0042381,GO:0007552,GO:0005576	ONTOLOGY: hemolymph coagulation,metamorphosis,extracellular region
CA	F_abd_down	F	abd	down	TRINITY_DN115211_c0_g1_i1|m.64815	0.740623	1.6709	0.0391098	FBgn0010225	FBgn0224493	Gel	Gelsolin	GO:0051015,GO:0005576,GO:0006909,GO:0005829,GO:0005884,GO:0003779,GO:0030041	ONTOLOGY: actin filament binding,extracellular region,phagocytosis,cytosol,actin filament,actin binding,actin filament polymerization			GO:0051015	ONTOLOGY: actin filament binding				ADF-H/Gelsolin-like domain superfamily
CA	F_abd_down	F	abd	down	TRINITY_DN105641_c7_g1_i2|m.33712	0.704444	1.62952	0.00794787	FBgn0037912	FBgn0213799	sea	scheggia	GO:0006839,GO:0005743,GO:0006843,GO:0016006,GO:0005739,GO:0015137,GO:0015746,GO:0016021	ONTOLOGY: mitochondrial transport,mitochondrial inner membrane,mitochondrial citrate transport,Nebenkern,mitochondrion,citrate transmembrane transporter activity,citrate transport,integral component of membrane								Mitochondrial carrier domain superfamily
CA	F_abd_down	F	abd	down	TRINITY_DN107943_c3_g2_i4|m.45816	0.704322	1.62938	0.0439326			long-chain-fatty-acid--CoA ligase 4 isoform X1						GO:0003824,GO:0008152	ONTOLOGY: catalytic activity,metabolic process	GO:0008152	ONTOLOGY: metabolic process
CA	F_abd_down	F	abd	down	TRINITY_DN110097_c1_g1_i1|m.56949	0.685446	1.6082	0.00939962	FBgn0015834	FBgn0226421	eIF3i	eukaryotic translation initiation factor 3 subunit i	GO:0005852,GO:0003743,GO:0006413	ONTOLOGY: eukaryotic translation initiation factor 3 complex,translation initiation factor activity,translational initiation			GO:0005515	ONTOLOGY: protein binding				WD40/YVTN repeat-like-containing domain superfamily
CA	F_abd_down	F	abd	down	TRINITY_DN112321_c2_g1_i4|m.50526	0.678461	1.60043	0.00724654
CA	F_abd_down	F	abd	down	TRINITY_DN97505_c0_g1_i1|m.79612	0.610903	1.52722	0.0417018	FBgn0261989	FBgn0217612	CG42807	no_fullname	no_GO-tag	no_GO-annotation
CA	F_abd_down	F	abd	down	TRINITY_DN108736_c0_g2_i2|m.68935	0.414023	1.3324	0.0389194		FBgn0226538	Dwil\GK24578-PB	No_annotated_ortholog_in_Dmel

## Sheet: F head up
#semispecies	condition	sex	tissue	regulation	Trinity_Transcript	l2foldchange	fold change	qvalue	DmelFBgn	DwilFBgn	gene_name	full_gene_name	GO-FBgn	GO-FBgn-anno	Enriched-GO-FB	Enriched-GO-FB-annotation	GO-Interpro	GO-Interpro-anno	Enriched-GO-Interpro	Enriched-GO-Interpro-Annotation	Domains:CDD	Domains:Gene3D	Domains:Hamap	Domains:PANTHER	Domains:Pfam	Domains:PIRSF	Domains:PRINTS	Domains:ProDom	Domains:ProSitePatterns	Domains:ProSiteProfiles	Domains:SFLD	Domains:SMART	Domains:SUPERFAMILY	Domains:TIGRFAM	Signatures
CA	F_head_up	F	head	up	TRINITY_DN96759_c0_g2_i2|m.76487	-2.38501	5.22349	1.64228e-19	FBgn0035619	FBgn0218878	CG10592	no_fullname	GO:0009986,GO:0004035,GO:0016311	ONTOLOGY: cell surface,alkaline phosphatase activity,dephosphorylation	GO:0016311,GO:0008152	ONTOLOGY: dephosphorylation,metabolic process	GO:0008152,GO:0016791,GO:0003824	ONTOLOGY: metabolic process,phosphatase activity,catalytic activity			Alkaline phosphatase	Alkaline phosphatase-like, alpha/beta/alpha
CA	F_head_up	F	head	up	TRINITY_DN99858_c0_g2_i1|m.76097	-2.33821	5.05675	1.46767e-20	FBgn0035620	FBgn0219299	CG5150	no_fullname	GO:0004035,GO:0009986,GO:0016311	ONTOLOGY: alkaline phosphatase activity,cell surface,dephosphorylation	GO:0016311,GO:0008152	ONTOLOGY: dephosphorylation,metabolic process	GO:0003824,GO:0008152,GO:0016791	ONTOLOGY: catalytic activity,metabolic process,phosphatase activity			Alkaline phosphatase	Alkaline phosphatase-like, alpha/beta/alpha
CA	F_head_up	F	head	up	TRINITY_DN106704_c0_g1_i2|m.51738	-1.41179	2.66067	8.1682e-07	FBgn0031563	FBgn0217472	CG10031	no_fullname	GO:0004867,GO:0008150,GO:0003674,GO:0005575	ONTOLOGY: serine-type endopeptidase inhibitor activity,biological_process,molecular_function,cellular_component			GO:0004867	ONTOLOGY: serine-type endopeptidase inhibitor activity			Pancreatic trypsin inhibitor Kunitz domain	Pancreatic trypsin inhibitor Kunitz domain superfamily
CA	F_head_up	F	head	up	TRINITY_DN113355_c2_g3_i1|m.68279	-1.29209	2.44883	0.000258006			PREDICTED: uncharacterized protein LOC108067668
CA	F_head_up	F	head	up	TRINITY_DN113364_c0_g1_i1|m.68284	-1.28883	2.44329	0.000166673	FBgn0002570	FBgn0223797	Mal-A1	Maltase A1	GO:0005975,GO:0003824	ONTOLOGY: carbohydrate metabolic process,catalytic activity	GO:0008152	ONTOLOGY: metabolic process	GO:0003824,GO:0005975	ONTOLOGY: catalytic activity,carbohydrate metabolic process	GO:0005975	ONTOLOGY: carbohydrate metabolic process
CA	F_head_up	F	head	up	TRINITY_DN115187_c0_g1_i2|m.23313	-1.22763	2.34183	4.99561e-05			PREDICTED: uncharacterized protein K02A2.6-like						GO:0015074,GO:0003676	ONTOLOGY: DNA integration,nucleic acid binding				Ribonuclease H superfamily
CA	F_head_up	F	head	up	TRINITY_DN113725_c1_g1_i5|m.41813	-1.20648	2.30774	0.000857054	FBgn0033733	FBgn0278869	CG8834	no_fullname	GO:0003824,GO:0008152	ONTOLOGY: catalytic activity,metabolic process	GO:0008152	ONTOLOGY: metabolic process	GO:0003824,GO:0008152	ONTOLOGY: catalytic activity,metabolic process
CA	F_head_up	F	head	up	TRINITY_DN115187_c0_g1_i3|m.23315	-1.19415	2.2881	5.07117e-06			PREDICTED: uncharacterized protein K02A2.6-like						GO:0003676,GO:0008270	ONTOLOGY: nucleic acid binding,zinc ion binding				Aspartic peptidase domain superfamily
CA	F_head_up	F	head	up	TRINITY_DN111830_c0_g1_i1|m.533	-1.0858	2.12255	0.00952083	FBgn0050360	FBgn0223498	Mal-A6	Maltase A6	GO:0005975,GO:0003824	ONTOLOGY: carbohydrate metabolic process,catalytic activity	GO:0008152	ONTOLOGY: metabolic process	GO:0003824,GO:0005975	ONTOLOGY: catalytic activity,carbohydrate metabolic process	GO:0005975	ONTOLOGY: carbohydrate metabolic process
CA	F_head_up	F	head	up	TRINITY_DN113725_c1_g1_i10|m.41817	-1.07919	2.11285	0.0108192	FBgn0033733	FBgn0223387	CG8834	no_fullname	GO:0003824,GO:0008152	ONTOLOGY: catalytic activity,metabolic process	GO:0008152	ONTOLOGY: metabolic process	GO:0003824,GO:0008152	ONTOLOGY: catalytic activity,metabolic process
CA	F_head_up	F	head	up	TRINITY_DN109849_c0_g1_i2|m.22379	-1.07629	2.10861	0.0112017	FBgn0032373	FBgn0226322	Vha100-5	Vacuolar H[+] ATPase 100kD subunit 5	GO:0016471,GO:0005886,GO:0070072,GO:0015986,GO:0046961,GO:0051117,GO:0015991,GO:0000220,GO:0007035	ONTOLOGY: vacuolar proton-transporting V-type ATPase complex,plasma membrane,vacuolar proton-transporting V-type ATPase complex assembly,ATP synthesis coupled proton transport,proton-transporting ATPase activity, rotational mechanism,ATPase binding,ATP hydrolysis coupled proton transport,vacuolar proton-transporting V-type ATPase, V0 domain,vacuolar acidification	GO:0070072,GO:0007035,GO:0015986,GO:0008152,GO:0015991	ONTOLOGY: vacuolar proton-transporting V-type ATPase complex assembly,vacuolar acidification,ATP synthesis coupled proton transport,metabolic process,ATP hydrolysis coupled proton transport	GO:0000220,GO:0015078,GO:0015991,GO:0033179	ONTOLOGY: vacuolar proton-transporting V-type ATPase, V0 domain,hydrogen ion transmembrane transporter activity,ATP hydrolysis coupled proton transport,proton-transporting V-type ATPase, V0 domain
CA	F_head_up	F	head	up	TRINITY_DN110378_c1_g2_i10|m.26303	-1.01062	2.01478	0.0297125	FBgn0038973	FBgn0213709	Pebp1	Phosphatidylethanolamine-binding protein 1	GO:0050829,GO:0002759,GO:0050830	ONTOLOGY: defense response to Gram-negative bacterium,regulation of antimicrobial humoral response,defense response to Gram-positive bacterium							Phosphatidylethanolamine-binding protein, eukaryotic	PEBP-like superfamily
CA	F_head_up	F	head	up	TRINITY_DN111908_c1_g1_i2|m.14256	-0.991942	1.98886	0.0297125			LOW QUALITY PROTEIN: glutamyl aminopeptidase						GO:0008237,GO:0008270	ONTOLOGY: metallopeptidase activity,zinc ion binding			Aminopeptidase N-type
CA	F_head_up	F	head	up	TRINITY_DN113364_c0_g1_i3|m.68286	-0.990573	1.98697	0.0312289			maltase A1						GO:0003824,GO:0005975	ONTOLOGY: catalytic activity,carbohydrate metabolic process	GO:0005975	ONTOLOGY: carbohydrate metabolic process
CA	F_head_up	F	head	up	TRINITY_DN106391_c1_g1_i6|m.43337	-0.986296	1.98109	0.0102884	FBgn0010425	FBgn0223979	epsilonTry	epsilonTrypsin	GO:0006508,GO:0005737,GO:0004252	ONTOLOGY: proteolysis,cytoplasm,serine-type endopeptidase activity	GO:0008152	ONTOLOGY: metabolic process	GO:0004252,GO:0006508	ONTOLOGY: serine-type endopeptidase activity,proteolysis			Serine proteases, trypsin domain
CA	F_head_up	F	head	up	TRINITY_DN105482_c1_g1_i10|m.37689	-0.983037	1.97662	0.034826	FBgn0025709	FBgn0219993	CNT2	Concentrative nucleoside transporter 2	GO:1901642,GO:0005415,GO:0005887	ONTOLOGY: nucleoside transmembrane transport,nucleoside:sodium symporter activity,integral component of plasma membrane	GO:1901642	ONTOLOGY: nucleoside transmembrane transport	GO:0005337,GO:0016020,GO:1901642	ONTOLOGY: nucleoside transmembrane transporter activity,membrane,nucleoside transmembrane transport	GO:1901642	ONTOLOGY: nucleoside transmembrane transport
CA	F_head_up	F	head	up	TRINITY_DN110298_c2_g1_i3|m.7057	-0.970829	1.95997	0.0371364			uncharacterized protein LOC6641069
CA	F_head_up	F	head	up	TRINITY_DN115187_c0_g1_i5|m.23320	-0.954318	1.93766	0.0380857			PREDICTED: uncharacterized protein K02A2.6-like						GO:0003676	ONTOLOGY: nucleic acid binding				Ribonuclease H superfamily
CA	F_head_up	F	head	up	TRINITY_DN112237_c0_g1_i1|m.11741	-0.933342	1.90969	0.031119	FBgn0035154	FBgn0218685	CG3344	no_fullname	GO:0051603,GO:0004185	ONTOLOGY: proteolysis involved in cellular protein catabolic process,serine-type carboxypeptidase activity	GO:0008152	ONTOLOGY: metabolic process	GO:0004185,GO:0006508	ONTOLOGY: serine-type carboxypeptidase activity,proteolysis				Alpha/Beta hydrolase fold
CA	F_head_up	F	head	up	TRINITY_DN115187_c0_g1_i6|m.23321	-0.931963	1.90787	0.0464988			uncharacterized protein K02A2.6-like
CA	F_head_up	F	head	up	TRINITY_DN107627_c0_g1_i3|m.60779	-0.923839	1.89716	0.00411761			uncharacterized protein Dwil_GK25506						GO:0004252,GO:0006508	ONTOLOGY: serine-type endopeptidase activity,proteolysis			Serine proteases, trypsin domain
CA	F_head_up	F	head	up	TRINITY_DN115427_c4_g1_i1|m.46945	-0.672935	1.59431	0.034826			Prgag-pol						GO:0003676	ONTOLOGY: nucleic acid binding				Ribonuclease H superfamily
CA	F_head_up	F	head	up	TRINITY_DN114427_c5_g2_i11|m.39862	-0.629887	1.54744	0.048421	FBgn0011286	FBgn0222674	RyR	Ryanodine receptor	GO:0005219,GO:0016021,GO:0005509,GO:0006816,GO:0006936,GO:0072347,GO:0005886,GO:0060047,GO:0035206,GO:0051209	ONTOLOGY: ryanodine-sensitive calcium-release channel activity,integral component of membrane,calcium ion binding,calcium ion transport,muscle contraction,response to anesthetic,plasma membrane,heart contraction,regulation of hemocyte proliferation,release of sequestered calcium ion into cytosol	GO:0051208,GO:0072347,GO:0007204,GO:2000021,GO:0035206	ONTOLOGY: sequestering of calcium ion,response to anesthetic,positive regulation of cytosolic calcium ion concentration,regulation of ion homeostasis,regulation of hemocyte proliferation	GO:0005515,GO:0005262,GO:0016020,GO:0070588,GO:0005219,GO:0006874,GO:0016021,GO:0005216,GO:0006811,GO:0055085	ONTOLOGY: protein binding,calcium channel activity,membrane,calcium ion transmembrane transport,ryanodine-sensitive calcium-release channel activity,cellular calcium ion homeostasis,integral component of membrane,ion channel activity,ion transport,transmembrane transport	GO:0006874,GO:0070588	ONTOLOGY: cellular calcium ion homeostasis,calcium ion transmembrane transport	Ryanodine receptor, SPRY domain 3	IP3 receptor type 1 binding core, RIH domain superfamily

## Sheet: F head down
#semispecies	condition	sex	tissue	regulation	Trinity_Transcript	l2foldchange	fold change	qvalue	DmelFBgn	DwilFBgn	gene_name	full_gene_name	GO-FBgn	GO-FBgn-anno	Enriched-GO-FB	Enriched-GO-FB-annotation	GO-Interpro	GO-Interpro-anno	Enriched-GO-Interpro	Enriched-GO-Interpro-Annotation	Domains:CDD	Domains:Gene3D	Domains:Hamap	Domains:PANTHER	Domains:Pfam	Domains:PIRSF	Domains:PRINTS	Domains:ProDom	Domains:ProSitePatterns	Domains:ProSiteProfiles	Domains:SFLD	Domains:SMART	Domains:SUPERFAMILY	Domains:TIGRFAM	Signatures
CA	F_head_down	F	head	down	TRINITY_DN107506_c3_g1_i1|m.47378	1.22485	2.33732	1.43231e-06	FBgn0034356	FBgn0219955	CG10924	no_fullname	GO:0005525,GO:0004613,GO:0005739,GO:0006094	ONTOLOGY: GTP binding,phosphoenolpyruvate carboxykinase (GTP) activity,mitochondrion,gluconeogenesis	GO:0006094	ONTOLOGY: gluconeogenesis	GO:0004611,GO:0006094,GO:0005525,GO:0017076,GO:0004613	ONTOLOGY: phosphoenolpyruvate carboxykinase activity,gluconeogenesis,GTP binding,purine nucleotide binding,phosphoenolpyruvate carboxykinase (GTP) activity	GO:0006094,GO:0008152	ONTOLOGY: gluconeogenesis,metabolic process	Phosphoenolpyruvate carboxykinase, GTP-utilising	Phosphoenolpyruvate carboxykinase, N-terminal, Phosphoenolpyruvate carboxykinase, C-terminal	Phosphoenolpyruvate carboxykinase, GTP-utilising
CA	F_head_down	F	head	down	TRINITY_DN110441_c3_g3_i1|m.46511	1.20625	2.30737	5.88941e-05	FBgn0010222	FBgn0216068	Nmdmc	NAD-dependent methylenetetrahydrofolate dehydrogenase	GO:0055114,GO:0004477,GO:0006730,GO:0005975,GO:0000287,GO:0005739,GO:0004487,GO:0046653,GO:0004488,GO:0042301,GO:0009256	ONTOLOGY: oxidation-reduction process,methenyltetrahydrofolate cyclohydrolase activity,one-carbon metabolic process,carbohydrate metabolic process,magnesium ion binding,mitochondrion,methylenetetrahydrofolate dehydrogenase (NAD+) activity,tetrahydrofolate metabolic process,methylenetetrahydrofolate dehydrogenase (NADP+) activity,phosphate ion binding,10-formyltetrahydrofolate metabolic process	GO:0055114,GO:0046653,GO:0006730	ONTOLOGY: oxidation-reduction process,tetrahydrofolate metabolic process,one-carbon metabolic process	GO:0003824,GO:0055114,GO:0004488	ONTOLOGY: catalytic activity,oxidation-reduction process,methylenetetrahydrofolate dehydrogenase (NADP+) activity	GO:0055114,GO:0008152	ONTOLOGY: oxidation-reduction process,metabolic process			Tetrahydrofolate dehydrogenase/cyclohydrolase
CA	F_head_down	F	head	down	TRINITY_DN103448_c0_g1_i1|m.41059	1.16278	2.23889	3.53736e-05
CA	F_head_down	F	head	down	TRINITY_DN107506_c3_g1_i7|m.47386	1.15981	2.23428	2.42549e-05	FBgn0003067	FBgn0219956	Pepck	Phosphoenolpyruvate carboxykinase	GO:0005525,GO:0004613,GO:0006094,GO:0005739	ONTOLOGY: GTP binding,phosphoenolpyruvate carboxykinase (GTP) activity,gluconeogenesis,mitochondrion	GO:0006094	ONTOLOGY: gluconeogenesis	GO:0004611,GO:0006094,GO:0017076,GO:0005525,GO:0004613	ONTOLOGY: phosphoenolpyruvate carboxykinase activity,gluconeogenesis,purine nucleotide binding,GTP binding,phosphoenolpyruvate carboxykinase (GTP) activity	GO:0006094,GO:0008152	ONTOLOGY: gluconeogenesis,metabolic process	Phosphoenolpyruvate carboxykinase, GTP-utilising	Phosphoenolpyruvate carboxykinase, C-terminal, Phosphoenolpyruvate carboxykinase, N-terminal	Phosphoenolpyruvate carboxykinase, GTP-utilising
CA	F_head_down	F	head	down	TRINITY_DN107506_c3_g1_i4|m.47383	1.13055	2.18941	0.000492155			phosphoenolpyruvate carboxykinase						GO:0004611,GO:0006094,GO:0017076,GO:0004613	ONTOLOGY: phosphoenolpyruvate carboxykinase activity,gluconeogenesis,purine nucleotide binding,phosphoenolpyruvate carboxykinase (GTP) activity	GO:0006094,GO:0008152	ONTOLOGY: gluconeogenesis,metabolic process		Phosphoenolpyruvate carboxykinase, N-terminal, Phosphoenolpyruvate carboxykinase, C-terminal
CA	F_head_down	F	head	down	TRINITY_DN110214_c0_g1_i3|m.6745	1.08662	2.12376	0.00952083	FBgn0040290	FBgn0279067	RecQ4	RecQ4 helicase	GO:0005524,GO:0008270,GO:0009378,GO:0032508,GO:0003697,GO:0003678,GO:0006260,GO:0006284,GO:0004386,GO:0002164,GO:0007307,GO:0005634,GO:0005737,GO:0008094,GO:0000785,GO:0006281,GO:0051301,GO:0048477,GO:0006302,GO:0010971,GO:0043140,GO:0007095,GO:0036292,GO:0008284,GO:0000724,GO:0045740	ONTOLOGY: ATP binding,zinc ion binding,four-way junction helicase activity,DNA duplex unwinding,single-stranded DNA binding,DNA helicase activity,DNA replication,base-excision repair,helicase activity,larval development,eggshell chorion gene amplification,nucleus,cytoplasm,DNA-dependent ATPase activity,chromatin,DNA repair,cell division,oogenesis,double-strand break repair,positive regulation of …	GO:0045740,GO:0032508,GO:0006284,GO:1901992,GO:0007307,GO:0032504	ONTOLOGY: positive regulation of DNA replication,DNA duplex unwinding,base-excision repair,positive regulation of mitotic cell cycle phase transition,eggshell chorion gene amplification,multicellular organism reproduction	GO:0003676,GO:0008270,GO:0006310,GO:0008026,GO:0005524	ONTOLOGY: nucleic acid binding,zinc ion binding,DNA recombination,ATP-dependent helicase activity,ATP binding	GO:0008152	ONTOLOGY: metabolic process	Helicase, C-terminal	Zinc finger, CCHC-type superfamily
CA	F_head_down	F	head	down	TRINITY_DN97884_c0_g1_i1|m.80765	1.0859	2.1227	6.66071e-07
CA	F_head_down	F	head	down	TRINITY_DN108212_c3_g2_i2|m.26712	1.0798	2.11374	0.0108192			peroxisomal biogenesis factor 19 isoform X2						GO:0005777	ONTOLOGY: peroxisome
CA	F_head_down	F	head	down	TRINITY_DN105078_c1_g2_i4|m.51460	1.06121	2.08669	0.000824953	FBgn0033079	FBgn0221619	Fmo-2	Flavin-containing monooxygenase 2	GO:0004499,GO:0050661,GO:0050660,GO:0005829,GO:0043231,GO:0005739,GO:0055114,GO:0004497	ONTOLOGY: N,N-dimethylaniline monooxygenase activity,NADP binding,flavin adenine dinucleotide binding,cytosol,intracellular membrane-bounded organelle,mitochondrion,oxidation-reduction process,monooxygenase activity	GO:0055114	ONTOLOGY: oxidation-reduction process	GO:0004499,GO:0050660,GO:0050661,GO:0055114	ONTOLOGY: N,N-dimethylaniline monooxygenase activity,flavin adenine dinucleotide binding,NADP binding,oxidation-reduction process	GO:0055114,GO:0008152	ONTOLOGY: oxidation-reduction process,metabolic process		FAD/NAD(P)-binding domain superfamily
CA	F_head_down	F	head	down	TRINITY_DN114488_c2_g2_i1|m.39874	1.05244	2.07404	1.47766e-06			uncharacterized protein LOC6647051
CA	F_head_down	F	head	down	TRINITY_DN91955_c0_g1_i1|m.76068	1.04841	2.06825	0.0173023	FBgn0032299	FBgn0225681	CG17127	no_fullname	no_GO-tag	no_GO-annotation
CA	F_head_down	F	head	down	TRINITY_DN86009_c1_g1_i2|m.72464	1.0272	2.03807	0.0220585	FBgn0259713	FBgn0279468	CG42367	no_fullname	GO:0042302,GO:0005575,GO:0008150	ONTOLOGY: structural constituent of cuticle,cellular_component,biological_process			GO:0042302	ONTOLOGY: structural constituent of cuticle
CA	F_head_down	F	head	down	TRINITY_DN111596_c3_g1_i1|m.41469	1.00201	2.00278	0.0273713	FBgn0038194	FBgn0224662	Cyp6d5	Cyp6d5	GO:0055114,GO:0016705,GO:0020037,GO:0005506,GO:0016491	ONTOLOGY: oxidation-reduction process,oxidoreductase activity, acting on paired donors, with incorporation or reduction of molecular oxygen,heme binding,iron ion binding,oxidoreductase activity	GO:0055114	ONTOLOGY: oxidation-reduction process	GO:0005506,GO:0016705,GO:0020037,GO:0055114	ONTOLOGY: iron ion binding,oxidoreductase activity, acting on paired donors, with incorporation or reduction of molecular oxygen,heme binding,oxidation-reduction process	GO:0055114,GO:0008152	ONTOLOGY: oxidation-reduction process,metabolic process		Cytochrome P450 superfamily
CA	F_head_down	F	head	down	TRINITY_DN109677_c0_g1_i2|m.28618	0.966771	1.95446	0.034826	FBgn0035240	FBgn0222456	CG33791	no_fullname	GO:0030976,GO:0006099,GO:0004591,GO:0045252,GO:0009353,GO:0005739	ONTOLOGY: thiamine pyrophosphate binding,tricarboxylic acid cycle,oxoglutarate dehydrogenase (succinyl-transferring) activity,oxoglutarate dehydrogenase complex,mitochondrial oxoglutarate dehydrogenase complex,mitochondrion	GO:0055114	ONTOLOGY: oxidation-reduction process	GO:0008152,GO:0016624,GO:0004591,GO:0006099,GO:0030976,GO:0055114	ONTOLOGY: metabolic process,oxidoreductase activity, acting on the aldehyde or oxo group of donors, disulfide as acceptor,oxoglutarate dehydrogenase (succinyl-transferring) activity,tricarboxylic acid cycle,thiamine pyrophosphate binding,oxidation-reduction process	GO:0055114,GO:0008152	ONTOLOGY: oxidation-reduction process,metabolic process
CA	F_head_down	F	head	down	TRINITY_DN105078_c1_g2_i2|m.51458	0.950406	1.93242	0.0312289			senecionine N-oxygenase						GO:0004499,GO:0050660,GO:0050661,GO:0055114	ONTOLOGY: N,N-dimethylaniline monooxygenase activity,flavin adenine dinucleotide binding,NADP binding,oxidation-reduction process	GO:0055114,GO:0008152	ONTOLOGY: oxidation-reduction process,metabolic process		FAD/NAD(P)-binding domain superfamily
CA	F_head_down	F	head	down	TRINITY_DN107506_c3_g2_i1|m.47388	0.940901	1.91973	0.0187949			phosphoenolpyruvate carboxykinase						GO:0004611,GO:0006094,GO:0017076	ONTOLOGY: phosphoenolpyruvate carboxykinase activity,gluconeogenesis,purine nucleotide binding	GO:0006094,GO:0008152	ONTOLOGY: gluconeogenesis,metabolic process		Phosphoenolpyruvate carboxykinase, N-terminal
CA	F_head_down	F	head	down	TRINITY_DN112663_c0_g1_i4|m.45107	0.929999	1.90528	0.00952083	FBgn0013949	FBgn0224407	Elal	Elastin-like	GO:0035094,GO:0003674,GO:0005575	ONTOLOGY: response to nicotine,molecular_function,cellular_component	GO:0035094	ONTOLOGY: response to nicotine
CA	F_head_down	F	head	down	TRINITY_DN104194_c0_g3_i1|m.60560	0.852457	1.80557	0.031119	FBgn0020513	FBgn0218400	ade5	ade5	GO:0004639,GO:0004638,GO:0005829,GO:0006189,GO:0002121,GO:0005737	ONTOLOGY: phosphoribosylaminoimidazolesuccinocarboxamide synthase activity,phosphoribosylaminoimidazole carboxylase activity,cytosol,'de novo' IMP biosynthetic process,inter-male aggressive behavior,cytoplasm	GO:0009156,GO:0006188	ONTOLOGY: ribonucleoside monophosphate biosynthetic process,IMP biosynthetic process	GO:0006189,GO:0004639,GO:0006164	ONTOLOGY: 'de novo' IMP biosynthetic process,phosphoribosylaminoimidazolesuccinocarboxamide synthase activity,purine nucleotide biosynthetic process	GO:0006189,GO:0009156,GO:0008152	ONTOLOGY: 'de novo' IMP biosynthetic process,ribonucleoside monophosphate biosynthetic process,metabolic process		PurE domain superfamily	SAICAR synthetase/ADE2, N-terminal, Class II PurE
CA	F_head_down	F	head	down	TRINITY_DN114332_c2_g1_i3|m.36062	0.850917	1.80365	0.00286616	FBgn0001233	FBgn0217910	Hsp83	Heat shock protein 83	GO:0005524,GO:0005813,GO:0005737,GO:0007283,GO:0006607,GO:0007098,GO:0008285,GO:0005705,GO:0009408,GO:0048477,GO:0007465,GO:0034605,GO:0006457,GO:0019094,GO:0051082,GO:0008293,GO:0005886,GO:0010529,GO:0045187,GO:0043248,GO:0048471,GO:0008595,GO:0009631,GO:0030911	ONTOLOGY: ATP binding,centrosome,cytoplasm,spermatogenesis,NLS-bearing protein import into nucleus,centrosome cycle,negative regulation of cell proliferation,polytene chromosome interband,response to heat,oogenesis,R7 cell fate commitment,cellular response to heat,protein folding,pole plasm mRNA localization,unfolded protein binding,torso signaling pathway,plasma membrane,negative regulation of t…	GO:0009631,GO:0030431,GO:0007465,GO:0006607,GO:0032504	ONTOLOGY: cold acclimation,sleep,R7 cell fate commitment,NLS-bearing protein import into nucleus,multicellular organism reproduction	GO:0005524,GO:0006457,GO:0006950,GO:0051082	ONTOLOGY: ATP binding,protein folding,response to stress,unfolded protein binding	GO:0008152	ONTOLOGY: metabolic process	Histidine kinase/HSP90-like ATPase	Histidine kinase/HSP90-like ATPase superfamily	Heat shock protein Hsp90 family
CA	F_head_down	F	head	down	TRINITY_DN104194_c0_g3_i6|m.60564	0.843895	1.79489	0.0317303			multifunctional protein ADE2						GO:0006189,GO:0004639,GO:0006164	ONTOLOGY: 'de novo' IMP biosynthetic process,phosphoribosylaminoimidazolesuccinocarboxamide synthase activity,purine nucleotide biosynthetic process	GO:0006189,GO:0009156,GO:0008152	ONTOLOGY: 'de novo' IMP biosynthetic process,ribonucleoside monophosphate biosynthetic process,metabolic process		PurE domain superfamily	Class II PurE
CA	F_head_down	F	head	down	TRINITY_DN82770_c0_g1_i1|m.84232	0.842397	1.79303	0.0398257	FBgn0053493	FBgn0218794	CG33493	no_fullname	GO:0005575,GO:0008150,GO:0003674	ONTOLOGY: cellular_component,biological_process,molecular_function
CA	F_head_down	F	head	down	TRINITY_DN105412_c6_g1_i1|m.37814	0.835515	1.78449	0.0317303	FBgn0034512	FBgn0221304	CG18067	no_fullname	GO:0005615,GO:0032504	ONTOLOGY: extracellular space,multicellular organism reproduction	GO:0032504	ONTOLOGY: multicellular organism reproduction
CA	F_head_down	F	head	down	TRINITY_DN110845_c2_g2_i3|m.54217	0.834869	1.78369	0.0462064	FBgn0003257	FBgn0215090	r-l	rudimentary-like	GO:0044205,GO:0006207,GO:0030431,GO:0004590,GO:0004588	ONTOLOGY: 'de novo' UMP biosynthetic process,'de novo' pyrimidine nucleobase biosynthetic process,sleep,orotidine-5'-phosphate decarboxylase activity,orotate phosphoribosyltransferase activity	GO:0009156,GO:0009130,GO:0046132,GO:0009220,GO:0006207,GO:0030431	ONTOLOGY: ribonucleoside monophosphate biosynthetic process,pyrimidine nucleoside monophosphate biosynthetic process,pyrimidine ribonucleoside biosynthetic process,pyrimidine ribonucleotide biosynthetic process,'de novo' pyrimidine nucleobase biosynthetic process,sleep	GO:0004590,GO:0006207,GO:0003824,GO:0008152,GO:0009116,GO:0004588,GO:0006221,GO:0044205	ONTOLOGY: orotidine-5'-phosphate decarboxylase activity,'de novo' pyrimidine nucleobase biosynthetic process,catalytic activity,metabolic process,nucleoside metabolic process,orotate phosphoribosyltransferase activity,pyrimidine nucleotide biosynthetic process,'de novo' UMP biosynthetic process	GO:0009156,GO:0008152,GO:0009220,GO:0046132,GO:0006207	ONTOLOGY: ribonucleoside monophosphate biosynthetic process,metabolic process,pyrimidine ribonucleotide biosynthetic process,pyrimidine ribonucleoside biosynthetic process,'de novo' pyrimidine nucleobase biosynthetic process	Phosphoribosyltransferase domain	Aldolase-type TIM barrel	Orotate phosphoribosyltransferase
CA	F_head_down	F	head	down	TRINITY_DN104146_c1_g1_i1|m.60603	0.833609	1.78214	0.00952083	FBgn0043791	FBgn0212974	phu	phurba tashi	GO:0001666,GO:0009986,GO:0016311,GO:0035094,GO:0004035	ONTOLOGY: response to hypoxia,cell surface,dephosphorylation,response to nicotine,alkaline phosphatase activity	GO:0035094	ONTOLOGY: response to nicotine	GO:0008152,GO:0016791,GO:0003824	ONTOLOGY: metabolic process,phosphatase activity,catalytic activity	GO:0008152	ONTOLOGY: metabolic process	Alkaline phosphatase	Alkaline phosphatase-like, alpha/beta/alpha
CA	F_head_down	F	head	down	TRINITY_DN95668_c0_g1_i1|m.80871	0.812764	1.75657	0.049089		FBgn0217799	Dwil\GK15796-PA	No_annotated_ortholog_in_Dmel					GO:0003824,GO:0008152	ONTOLOGY: catalytic activity,metabolic process	GO:0008152	ONTOLOGY: metabolic process
CA	F_head_down	F	head	down	TRINITY_DN110075_c1_g1_i10|m.56597	0.802162	1.74371	0.0312289	FBgn0031914	FBgn0226267	CG5973	no_fullname	GO:0005215,GO:0005622,GO:0006810,GO:0003674,GO:0005575,GO:0030431	ONTOLOGY: transporter activity,intracellular,transport,molecular_function,cellular_component,sleep	GO:0030431	ONTOLOGY: sleep					CRAL-TRIO lipid binding domain	CRAL-TRIO lipid binding domain superfamily
CA	F_head_down	F	head	down	TRINITY_DN102685_c1_g1_i4|m.20636	0.762594	1.69654	0.0451809	FBgn0011705		rost	rolling stone	GO:0007520,GO:0016020,GO:0003674	ONTOLOGY: myoblast fusion,membrane,molecular_function
CA	F_head_down	F	head	down	TRINITY_DN100868_c0_g1_i1|m.5447	0.760369	1.69392	0.00611904	FBgn0033820	FBgn0219978	CG4716	no_fullname	GO:0004486	ONTOLOGY: methylenetetrahydrofolate dehydrogenase [NAD(P)+] activity
CA	F_head_down	F	head	down	TRINITY_DN108698_c4_g3_i1|m.27841	0.740383	1.67062	0.0319039	FBgn0030157	FBgn0220846	CG1468	no_fullname	no_GO-tag	no_GO-annotation
CA	F_head_down	F	head	down	TRINITY_DN104576_c0_g1_i8|m.19942	0.730303	1.65899	0.0241522			probable cytochrome P450 309a1						GO:0005506,GO:0016705,GO:0020037,GO:0055114,GO:0004497	ONTOLOGY: iron ion binding,oxidoreductase activity, acting on paired donors, with incorporation or reduction of molecular oxygen,heme binding,oxidation-reduction process,monooxygenase activity	GO:0055114,GO:0008152	ONTOLOGY: oxidation-reduction process,metabolic process		Cytochrome P450 superfamily
CA	F_head_down	F	head	down	TRINITY_DN104576_c0_g1_i7|m.19941	0.725856	1.65388	0.0342049	FBgn0031432	FBgn0225694	Cyp309a1	Cyp309a1	GO:0055114,GO:0016705,GO:0020037,GO:0005506,GO:0046331,GO:0016491	ONTOLOGY: oxidation-reduction process,oxidoreductase activity, acting on paired donors, with incorporation or reduction of molecular oxygen,heme binding,iron ion binding,lateral inhibition,oxidoreductase activity	GO:0055114	ONTOLOGY: oxidation-reduction process	GO:0016705,GO:0055114,GO:0005506,GO:0020037,GO:0004497	ONTOLOGY: oxidoreductase activity, acting on paired donors, with incorporation or reduction of molecular oxygen,oxidation-reduction process,iron ion binding,heme binding,monooxygenase activity	GO:0055114,GO:0008152	ONTOLOGY: oxidation-reduction process,metabolic process		Cytochrome P450 superfamily
CA	F_head_down	F	head	down	TRINITY_DN100868_c0_g1_i2|m.5448	0.723988	1.65174	0.049089	FBgn0033820	FBgn0219978	CG4716	no_fullname	GO:0004486	ONTOLOGY: methylenetetrahydrofolate dehydrogenase [NAD(P)+] activity
CA	F_head_down	F	head	down	TRINITY_DN104576_c0_g1_i3|m.19937	0.709911	1.6357	0.0383589	FBgn0031432	FBgn0225694	Cyp309a1	Cyp309a1	GO:0055114,GO:0016705,GO:0020037,GO:0005506,GO:0046331,GO:0016491	ONTOLOGY: oxidation-reduction process,oxidoreductase activity, acting on paired donors, with incorporation or reduction of molecular oxygen,heme binding,iron ion binding,lateral inhibition,oxidoreductase activity	GO:0055114	ONTOLOGY: oxidation-reduction process	GO:0005506,GO:0016705,GO:0020037,GO:0055114	ONTOLOGY: iron ion binding,oxidoreductase activity, acting on paired donors, with incorporation or reduction of molecular oxygen,heme binding,oxidation-reduction process	GO:0055114,GO:0008152	ONTOLOGY: oxidation-reduction process,metabolic process		Cytochrome P450 superfamily
CA	F_head_down	F	head	down	TRINITY_DN111667_c0_g3_i10|m.67584	0.705135	1.6303	0.0319039	FBgn0285952	FBgn0223910	eEF5	eukaryotic translation elongation factor 5	GO:0005737,GO:0032504,GO:0035220,GO:0045901,GO:0003746,GO:0035071,GO:0048102,GO:0042981,GO:0006452,GO:0043022,GO:0045905	ONTOLOGY: cytoplasm,multicellular organism reproduction,wing disc development,positive regulation of translational elongation,translation elongation factor activity,salivary gland cell autophagic cell death,autophagic cell death,regulation of apoptotic process,translational frameshifting,ribosome binding,positive regulation of translational termination	GO:0045901,GO:0045905,GO:0006452,GO:0032504	ONTOLOGY: positive regulation of translational elongation,positive regulation of translational termination,translational frameshifting,multicellular organism reproduction	GO:0003723,GO:0003746,GO:0006452,GO:0043022,GO:0045901,GO:0045905	ONTOLOGY: RNA binding,translation elongation factor activity,translational frameshifting,ribosome binding,positive regulation of translational elongation,positive regulation of translational termination	GO:0008152,GO:0006452,GO:0045901,GO:0045905	ONTOLOGY: metabolic process,translational frameshifting,positive regulation of translational elongation,positive regulation of translational termination		Ribosomal protein L2, domain 2
CA	F_head_down	F	head	down	TRINITY_DN107000_c0_g1_i1|m.62943	0.664814	1.58536	0.034826	FBgn0004926	FBgn0214626	eIF2beta	eukaryotic translation initiation factor 2 subunit beta	GO:0016282,GO:0001731,GO:0043614,GO:0005829,GO:0034976,GO:0005850,GO:0006413,GO:0003743,GO:0016199	ONTOLOGY: eukaryotic 43S preinitiation complex,formation of translation preinitiation complex,multi-eIF complex,cytosol,response to endoplasmic reticulum stress,eukaryotic translation initiation factor 2 complex,translational initiation,translation initiation factor activity,axon midline choice point recognition	GO:0001731	ONTOLOGY: formation of translation preinitiation complex	GO:0003743,GO:0006413	ONTOLOGY: translation initiation factor activity,translational initiation	GO:0008152	ONTOLOGY: metabolic process		Translation initiation factor IF2/IF5, N-terminal
CA	F_head_down	F	head	down	TRINITY_DN100713_c2_g1_i2|m.27724	0.618612	1.5354	0.034826	FBgn0035422	FBgn0218693	RpL28	Ribosomal protein L28	GO:0005840,GO:0006412,GO:0003735,GO:0002181,GO:0022625	ONTOLOGY: ribosome,translation,structural constituent of ribosome,cytoplasmic translation,cytosolic large ribosomal subunit
CA	F_head_down	F	head	down	TRINITY_DN106924_c0_g1_i1|m.19795	0.591143	1.50644	0.0462064	FBgn0030251	FBgn0221976	CG2145	no_fullname	GO:0004521,GO:0005575,GO:0003723,GO:0090502	ONTOLOGY: endoribonuclease activity,cellular_component,RNA binding,RNA phosphodiester bond hydrolysis, endonucleolytic	GO:0090502	ONTOLOGY: RNA phosphodiester bond hydrolysis, endonucleolytic	GO:0004521	ONTOLOGY: endoribonuclease activity

## Sheet: M abd up
#semispecies	condition	sex	tissue	regulation	Trinity_Transcript	l2foldchange	fold change	qvalue	DmelFBgn	DwilFBgn	gene_name	full_gene_name	GO-FBgn	GO-FBgn-anno	Enriched-GO-FB	Enriched-GO-FB-annotation	GO-Interpro	GO-Interpro-anno	Enriched-GO-Interpro	Enriched-GO-Interpro-Annotation	Domains:CDD	Domains:Gene3D	Domains:Hamap	Domains:PANTHER	Domains:Pfam	Domains:PIRSF	Domains:PRINTS	Domains:ProDom	Domains:ProSitePatterns	Domains:ProSiteProfiles	Domains:SFLD	Domains:SMART	Domains:SUPERFAMILY	Domains:TIGRFAM	Signatures
CA	M_abd_up	M	abd	up	TRINITY_DN103183_c1_g1_i1|m.20689	-1.22215	2.33295	0.000956039	FBgn0004427	FBgn0223098	LysD	Lysozyme D	GO:0003796,GO:0050830,GO:0050829,GO:0005615,GO:0016998,GO:0004568	ONTOLOGY: lysozyme activity,defense response to Gram-positive bacterium,defense response to Gram-negative bacterium,extracellular space,cell wall macromolecule catabolic process,chitinase activity	GO:0016998,GO:0050830,GO:0050829	ONTOLOGY: cell wall macromolecule catabolic process,defense response to Gram-positive bacterium,defense response to Gram-negative bacterium	GO:0003796	ONTOLOGY: lysozyme activity
CA	M_abd_up	M	abd	up	TRINITY_DN103183_c1_g1_i3|m.20691	-0.990264	1.98655	0.0243112	FBgn0004427	FBgn0214270	LysD	Lysozyme D	GO:0003796,GO:0050830,GO:0050829,GO:0005615,GO:0016998,GO:0004568	ONTOLOGY: lysozyme activity,defense response to Gram-positive bacterium,defense response to Gram-negative bacterium,extracellular space,cell wall macromolecule catabolic process,chitinase activity	GO:0016998,GO:0050830,GO:0050829	ONTOLOGY: cell wall macromolecule catabolic process,defense response to Gram-positive bacterium,defense response to Gram-negative bacterium	GO:0003796	ONTOLOGY: lysozyme activity
CA	M_abd_up	M	abd	up	TRINITY_DN105163_c0_g1_i1|m.52237	-0.981214	1.97413	0.0379964			Golgi to ER traffic protein 4 homolog
CA	M_abd_up	M	abd	up	TRINITY_DN108979_c1_g1_i2|m.9420	-0.975802	1.96673	0.0182214			putative inorganic phosphate cotransporter						GO:0016021,GO:0055085	ONTOLOGY: integral component of membrane,transmembrane transport
CA	M_abd_up	M	abd	up	TRINITY_DN112904_c2_g1_i4|m.59504	-0.954228	1.93754	0.000114384	FBgn0034612	FBgn0064301	CG10505	no_fullname	GO:0005524,GO:0010043,GO:0005887,GO:0046688,GO:0055085,GO:0042626	ONTOLOGY: ATP binding,response to zinc ion,integral component of plasma membrane,response to copper ion,transmembrane transport,ATPase activity, coupled to transmembrane movement of substances	GO:0046688,GO:0010043	ONTOLOGY: response to copper ion,response to zinc ion	GO:0005524,GO:0016887,GO:0016021,GO:0042626,GO:0055085	ONTOLOGY: ATP binding,ATPase activity,integral component of membrane,ATPase activity, coupled to transmembrane movement of substances,transmembrane transport
CA	M_abd_up	M	abd	up	TRINITY_DN105976_c1_g1_i2|m.61378	-0.918335	1.88993	0.000465037
CA	M_abd_up	M	abd	up	TRINITY_DN97911_c0_g1_i1|m.80527	-0.722733	1.65031	0.0326124	FBgn0030597	FBgn0221735	Eo	Ecdysone oxidase	GO:0055114,GO:0050660,GO:0008205,GO:0047875	ONTOLOGY: oxidation-reduction process,flavin adenine dinucleotide binding,ecdysone metabolic process,ecdysone oxidase activity	GO:0008205	ONTOLOGY: ecdysone metabolic process	GO:0016614,GO:0050660,GO:0055114	ONTOLOGY: oxidoreductase activity, acting on CH-OH group of donors,flavin adenine dinucleotide binding,oxidation-reduction process
CA	M_abd_up	M	abd	up	TRINITY_DN82384_c0_g1_i1|m.74323	-0.72167	1.64909	0.0077253	FBgn0011555	FBgn0221329	thetaTry	thetaTrypsin	GO:0006508,GO:0005737,GO:0004252	ONTOLOGY: proteolysis,cytoplasm,serine-type endopeptidase activity			GO:0004252,GO:0006508	ONTOLOGY: serine-type endopeptidase activity,proteolysis

## Sheet: M abd down
#semispecies	condition	sex	tissue	regulation	Trinity_Transcript	l2foldchange	fold change	qvalue	DmelFBgn	DwilFBgn	gene_name	full_gene_name	GO-FBgn	GO-FBgn-anno	Enriched-GO-FB	Enriched-GO-FB-annotation	GO-Interpro	GO-Interpro-anno	Enriched-GO-Interpro	Enriched-GO-Interpro-Annotation	Domains:CDD	Domains:Gene3D	Domains:Hamap	Domains:PANTHER	Domains:Pfam	Domains:PIRSF	Domains:PRINTS	Domains:ProDom	Domains:ProSitePatterns	Domains:ProSiteProfiles	Domains:SFLD	Domains:SMART	Domains:SUPERFAMILY	Domains:TIGRFAM	Signatures
CA	M_abd_down	M	abd	down	TRINITY_DN113938_c0_g3_i2|m.16552	1.86771	3.64953	1.97198e-11	FBgn0003861	FBgn0216099	trp	transient receptor potential	GO:0005262,GO:0046982,GO:0007603,GO:0007602,GO:0008355,GO:0016027,GO:0006816,GO:0009416,GO:0016028,GO:0070588,GO:0045494,GO:0001895,GO:0005886,GO:0007605,GO:0010461,GO:0008104,GO:0008377,GO:0005515,GO:0016021,GO:0007005,GO:0071454,GO:0050962,GO:0005887,GO:0035997,GO:0050908,GO:0042802,GO:0042803,GO:0046154,GO:0034703,GO:0006828,GO:0098662,GO:0051480,GO:0005516,GO:0019722,GO:0015279,GO:0015278,GO:…	ONTOLOGY: calcium channel activity,protein heterodimerization activity,phototransduction, visible light,phototransduction,olfactory learning,inaD signaling complex,calcium ion transport,response to light stimulus,rhabdomere,calcium ion transmembrane transport,photoreceptor cell maintenance,retina homeostasis,plasma membrane,sensory perception of sound,light-activated ion channel activity,protein …	GO:0045494,GO:0016056,GO:0007605,GO:0051208,GO:0050908,GO:0007601,GO:2000021,GO:0051480,GO:0046154,GO:0019722,GO:0070588,GO:0036294,GO:0000041	ONTOLOGY: photoreceptor cell maintenance,rhodopsin mediated signaling pathway,sensory perception of sound,sequestering of calcium ion,detection of light stimulus involved in visual perception,visual perception,regulation of ion homeostasis,regulation of cytosolic calcium ion concentration,rhodopsin metabolic process,calcium-mediated signaling,calcium ion transmembrane transport,cellular response …	GO:0005515,GO:0005262,GO:0016020,GO:0070588,GO:0005216,GO:0006811,GO:0016021,GO:0055085	ONTOLOGY: protein binding,calcium channel activity,membrane,calcium ion transmembrane transport,ion channel activity,ion transport,integral component of membrane,transmembrane transport	GO:0070588	ONTOLOGY: calcium ion transmembrane transport	Ankyrin repeat-containing domain	Ankyrin repeat-containing domain superfamily
CA	M_abd_down	M	abd	down	TRINITY_DN113938_c0_g3_i1|m.16551	1.2164	2.32366	0.000956039			transient receptor potential protein						GO:0005515	ONTOLOGY: protein binding			Ankyrin repeat-containing domain	Ankyrin repeat-containing domain superfamily
CA	M_abd_down	M	abd	up	TRINITY_DN107031_c4_g1_i2|m.63177	1.20897	2.31172	0.00124568	FBgn0000121	FBgn0219473	Arr2	Arrestin 2	GO:0016059,GO:0016028,GO:0016060,GO:0016029,GO:0002046,GO:0005515,GO:0007608,GO:0005737,GO:0045494,GO:0016062,GO:0007605,GO:0002032	ONTOLOGY: deactivation of rhodopsin mediated signaling,rhabdomere,metarhodopsin inactivation,subrhabdomeral cisterna,opsin binding,protein binding,sensory perception of smell,cytoplasm,photoreceptor cell maintenance,adaptation of rhodopsin mediated signaling,sensory perception of sound,desensitization of G-protein coupled receptor protein signaling pathway by arrestin	GO:0045494,GO:0043393,GO:0051100,GO:0016056,GO:0016060,GO:0023058,GO:0007605,GO:0007608,GO:0009642,GO:0016062	ONTOLOGY: photoreceptor cell maintenance,regulation of protein binding,negative regulation of binding,rhodopsin mediated signaling pathway,metarhodopsin inactivation,adaptation of signaling pathway,sensory perception of sound,sensory perception of smell,response to light intensity,adaptation of rhodopsin mediated signaling	GO:0007165	ONTOLOGY: signal transduction				Arrestin, N-terminal
CA	M_abd_down	M	abd	up	TRINITY_DN109064_c3_g4_i5|m.57904	1.10369	2.14904	0.00577919	FBgn0002940	FBgn0064266	ninaE	neither inactivation nor afterpotential E	GO:0016021,GO:0007601,GO:0046673,GO:0016029,GO:0016028,GO:0005771,GO:0007602,GO:0071482,GO:0009589,GO:0030265,GO:0005515,GO:0043052,GO:0005767,GO:0016027,GO:0009584,GO:0008020,GO:0097038,GO:0009642,GO:0008594,GO:0071632,GO:0005886,GO:0031410,GO:0008344,GO:0042052,GO:0007186,GO:0042331,GO:0005791	ONTOLOGY: integral component of membrane,visual perception,negative regulation of compound eye retinal cell programmed cell death,subrhabdomeral cisterna,rhabdomere,multivesicular body,phototransduction,cellular response to light stimulus,detection of UV,phospholipase C-activating rhodopsin mediated signaling pathway,protein binding,thermotaxis,secondary lysosome,inaD signaling complex,detection …	GO:0016056,GO:0009642,GO:0009589,GO:0046673,GO:0007601,GO:0007200,GO:0008594,GO:0007632,GO:0042331,GO:0043052	ONTOLOGY: rhodopsin mediated signaling pathway,response to light intensity,detection of UV,negative regulation of compound eye retinal cell programmed cell death,visual perception,phospholipase C-activating G-protein coupled receptor signaling pathway,photoreceptor cell morphogenesis,visual behavior,phototaxis,thermotaxis	GO:0004930,GO:0007186,GO:0016021,GO:0007602,GO:0007601	ONTOLOGY: G-protein coupled receptor activity,G-protein coupled receptor signaling pathway,integral component of membrane,phototransduction,visual perception	GO:0007602,GO:0007601	ONTOLOGY: phototransduction,visual perception
CA	M_abd_down	M	abd	up	TRINITY_DN108149_c2_g1_i8|m.69557	1.01176	2.01636	0.00495602		FBgn0278628	Dwil\GK26762-PA	No_annotated_ortholog_in_Dmel										C-type lectin-like/link domain superfamily
CA	M_abd_down	M	abd	up	TRINITY_DN105976_c1_g1_i1|m.61377	1.01031	2.01435	0.00174673
CA	M_abd_down	M	abd	up	TRINITY_DN103363_c1_g2_i1|m.5355	1.0052	2.00722	0.0292704	FBgn0000120	FBgn0220170	Arr1	Arrestin 1	GO:0016060,GO:0006897,GO:0016059,GO:0016028,GO:0045494,GO:0007608,GO:0005737,GO:0002046,GO:0002032	ONTOLOGY: metarhodopsin inactivation,endocytosis,deactivation of rhodopsin mediated signaling,rhabdomere,photoreceptor cell maintenance,sensory perception of smell,cytoplasm,opsin binding,desensitization of G-protein coupled receptor protein signaling pathway by arrestin	GO:0045494,GO:0043393,GO:0051100,GO:0016056,GO:0016060,GO:0023058,GO:0007608	ONTOLOGY: photoreceptor cell maintenance,regulation of protein binding,negative regulation of binding,rhodopsin mediated signaling pathway,metarhodopsin inactivation,adaptation of signaling pathway,sensory perception of smell	GO:0007165	ONTOLOGY: signal transduction				Arrestin, N-terminal
CA	M_abd_down	M	abd	up	TRINITY_DN99214_c1_g2_i1|m.81766	0.959227	1.94427	0.0292704		FBgn0279300	Dwil\GK27434-PA	No_annotated_ortholog_in_Dmel										C-type lectin-like/link domain superfamily
CA	M_abd_down	M	abd	up	TRINITY_DN105944_c0_g1_i2|m.61384	0.820882	1.76649	0.00323796	FBgn0053301	FBgn0215039	CG33301	no_fullname	GO:0005575,GO:0008150,GO:0003674	ONTOLOGY: cellular_component,biological_process,molecular_function
CA	M_abd_down	M	abd	up	TRINITY_DN111575_c0_g2_i5|m.41698	0.752749	1.685	0.0107726	FBgn0037788	FBgn0212892	CG3940	no_fullname	GO:0004089,GO:0006730,GO:0008270	ONTOLOGY: carbonate dehydratase activity,one-carbon metabolic process,zinc ion binding	GO:0006730	ONTOLOGY: one-carbon metabolic process	GO:0004089,GO:0006730,GO:0008270	ONTOLOGY: carbonate dehydratase activity,one-carbon metabolic process,zinc ion binding	GO:0006730	ONTOLOGY: one-carbon metabolic process		Alpha carbonic anhydrase superfamily
CA	M_abd_down	M	abd	up	TRINITY_DN109850_c4_g2_i2|m.22425	0.726727	1.65488	0.000244617	FBgn0050035	FBgn0224097	Tret1-1	Trehalose transporter 1-1	GO:0016021,GO:0046323,GO:0015574,GO:0016020,GO:0005886,GO:0005355,GO:0005351,GO:0015771,GO:0015768,GO:0035428,GO:0015767,GO:0015770	ONTOLOGY: integral component of membrane,glucose import,trehalose transmembrane transporter activity,membrane,plasma membrane,glucose transmembrane transporter activity,sugar:proton symporter activity,trehalose transport,maltose transport,hexose transmembrane transport,lactose transport,sucrose transport	GO:0035428,GO:0046323	ONTOLOGY: hexose transmembrane transport,glucose import	GO:0005215,GO:0016021,GO:0055085,GO:0022857,GO:0016020	ONTOLOGY: transporter activity,integral component of membrane,transmembrane transport,transmembrane transporter activity,membrane			Major facilitator superfamily domain
CA	M_abd_down	M	abd	up	TRINITY_DN106277_c1_g1_i1|m.64395	0.717157	1.64394	0.0438889	FBgn0034335	FBgn0224943	GstE1	Glutathione S transferase E1	GO:0006749,GO:0005737,GO:0006979,GO:0009408,GO:0004364	ONTOLOGY: glutathione metabolic process,cytoplasm,response to oxidative stress,response to heat,glutathione transferase activity			GO:0005515	ONTOLOGY: protein binding
CA	M_abd_down	M	abd	up	TRINITY_DN111331_c2_g1_i2|m.48787	0.675694	1.59737	0.0394827	FBgn0038865	FBgn0214787	cDIP	Common Dpr-interacting protein	no_GO-tag	no_GO-annotation			GO:0005515	ONTOLOGY: protein binding				Leucine-rich repeat domain superfamily
CA	M_abd_down	M	abd	up	TRINITY_DN112875_c0_g1_i1|m.34928	0.641442	1.55989	0.0039991	FBgn0039740	FBgn0215435	ZIPIC	Zinc-finger protein interacting with CP190	GO:0003682,GO:0005515,GO:0005700,GO:0043565,GO:0003677,GO:0006355,GO:0043035	ONTOLOGY: chromatin binding,protein binding,polytene chromosome,sequence-specific DNA binding,DNA binding,regulation of transcription, DNA-templated,chromatin insulator sequence binding			GO:0003676	ONTOLOGY: nucleic acid binding				Zinc finger, RING/FYVE/PHD-type
CA	M_abd_down	M	abd	up	TRINITY_DN102608_c0_g1_i2|m.20602	0.629457	1.54698	0.0491289	FBgn0043043	FBgn0216412	Desat2	Desaturase 2	GO:0055114,GO:0006629,GO:0016717	ONTOLOGY: oxidation-reduction process,lipid metabolic process,oxidoreductase activity, acting on paired donors, with oxidation of a pair of donors resulting in the reduction of molecular oxygen to two molecules of water	GO:0055114	ONTOLOGY: oxidation-reduction process	GO:0006629,GO:0016717,GO:0055114	ONTOLOGY: lipid metabolic process,oxidoreductase activity, acting on paired donors, with oxidation of a pair of donors resulting in the reduction of molecular oxygen to two molecules of water,oxidation-reduction process			Acyl-CoA desaturase
CA	M_abd_down	M	abd	up	TRINITY_DN107149_c0_g1_i1|m.63454	0.560805	1.47509	0.00142128	FBgn0042627		FASN2	Fatty acid synthase 2	GO:0004320,GO:0004316,GO:0016296,GO:0004319,GO:0016295,GO:0004314,GO:0004313,GO:0004317,GO:0004315,GO:0055114,GO:0031177,GO:1902321,GO:0004312,GO:0071329,GO:0006723	ONTOLOGY: oleoyl-[acyl-carrier-protein] hydrolase activity,3-oxoacyl-[acyl-carrier-protein] reductase (NADPH) activity,palmitoyl-[acyl-carrier-protein] hydrolase activity,enoyl-[acyl-carrier-protein] reductase (NADPH, B-specific) activity,myristoyl-[acyl-carrier-protein] hydrolase activity,[acyl-carrier-protein] S-malonyltransferase activity,[acyl-carrier-protein] S-acetyltransferase activity,3-h…	GO:0006723,GO:0071329,GO:0006633,GO:0055114	ONTOLOGY: cuticle hydrocarbon biosynthetic process,cellular response to sucrose stimulus,fatty acid biosynthetic process,oxidation-reduction process	GO:0003824,GO:0008152,GO:0016491	ONTOLOGY: catalytic activity,metabolic process,oxidoreductase activity				Thiolase-like
CA	M_abd_down	M	abd	up	TRINITY_DN107149_c0_g1_i5|m.63458	0.560369	1.47465	0.00142128	FBgn0042627		FASN2	Fatty acid synthase 2	GO:0004320,GO:0004316,GO:0016296,GO:0004319,GO:0016295,GO:0004314,GO:0004313,GO:0004317,GO:0004315,GO:0055114,GO:0031177,GO:1902321,GO:0004312,GO:0071329,GO:0006723	ONTOLOGY: oleoyl-[acyl-carrier-protein] hydrolase activity,3-oxoacyl-[acyl-carrier-protein] reductase (NADPH) activity,palmitoyl-[acyl-carrier-protein] hydrolase activity,enoyl-[acyl-carrier-protein] reductase (NADPH, B-specific) activity,myristoyl-[acyl-carrier-protein] hydrolase activity,[acyl-carrier-protein] S-malonyltransferase activity,[acyl-carrier-protein] S-acetyltransferase activity,3-h…	GO:0006723,GO:0071329,GO:0006633,GO:0055114	ONTOLOGY: cuticle hydrocarbon biosynthetic process,cellular response to sucrose stimulus,fatty acid biosynthetic process,oxidation-reduction process	GO:0003824,GO:0008152,GO:0016491	ONTOLOGY: catalytic activity,metabolic process,oxidoreductase activity				Thiolase-like

## Sheet: M head up
#semispecies	condition	sex	tissue	regulation	Trinity_Transcript	l2foldchange	fold change	qvalue	DmelFBgn	DwilFBgn	gene_name	full_gene_name	GO-FBgn	GO-FBgn-anno	Enriched-GO-FB	Enriched-GO-FB-annotation	GO-Interpro	GO-Interpro-anno	Enriched-GO-Interpro	Enriched-GO-Interpro-Annotation	Domains:CDD	Domains:Gene3D	Domains:Hamap	Domains:PANTHER	Domains:Pfam	Domains:PIRSF	Domains:PRINTS	Domains:ProDom	Domains:ProSitePatterns	Domains:ProSiteProfiles	Domains:SFLD	Domains:SMART	Domains:SUPERFAMILY	Domains:TIGRFAM	Signatures
CA	M_head_up	M	head	up	TRINITY_DN106704_c0_g1_i2|m.51738	-1.3831	2.60829	1.56425e-05	FBgn0031563	FBgn0217472	CG10031	no_fullname	GO:0004867,GO:0008150,GO:0003674,GO:0005575	ONTOLOGY: serine-type endopeptidase inhibitor activity,biological_process,molecular_function,cellular_component			GO:0004867	ONTOLOGY: serine-type endopeptidase inhibitor activity			Pancreatic trypsin inhibitor Kunitz domain	Pancreatic trypsin inhibitor Kunitz domain superfamily			Pancreatic trypsin inhibitor Kunitz domain		Pancreatic trypsin inhibitor Kunitz domain		Proteinase inhibitor I2, Kunitz, conserved site	Pancreatic trypsin inhibitor Kunitz domain		Pancreatic trypsin inhibitor Kunitz domain	Pancreatic trypsin inhibitor Kunitz domain superfamily		KU
CA	M_head_up	M	head	up	TRINITY_DN115187_c0_g1_i5|m.23320	-1.33142	2.5165	1.56425e-05			PREDICTED: uncharacterized protein K02A2.6-like						GO:0003676	ONTOLOGY: nucleic acid binding				Ribonuclease H superfamily																	Reverse transcriptase (RNA-dependent DNA polymerase)					Reverse transcriptase (RT) catalytic domain profile.
CA	M_head_up	M	head	up	TRINITY_DN114581_c1_g2_i4|m.31359	-1.14047	2.20453	0.00126552			uncharacterized protein Dwil_GK23021																												Kunitz/Bovine pancreatic trypsin inhibitor domain		Basic protease (Kunitz-type) inhibitor family signature		Pancreatic trypsin inhibitor (Kunitz) family signature.	Pancreatic trypsin inhibitor (Kunitz) family profile.
CA	M_head_up	M	head	up	TRINITY_DN115187_c0_g1_i2|m.23313	-1.08235	2.11748	0.000194432			PREDICTED: uncharacterized protein K02A2.6-like						GO:0015074,GO:0003676	ONTOLOGY: DNA integration,nucleic acid binding	GO:0015074	ONTOLOGY: DNA integration		Ribonuclease H superfamily			Reverse transcriptase domain, Integrase, catalytic core					Reverse transcriptase domain, Integrase, catalytic core			Ribonuclease H-like superfamily		RT_LTR, RNase_HI_RT_Ty3
CA	M_head_up	M	head	up	TRINITY_DN115187_c0_g1_i6|m.23321	-0.906758	1.87483	0.0326842			uncharacterized protein K02A2.6-like														Reverse transcriptase domain					Reverse transcriptase domain					RT_LTR				Reverse transcriptase (RNA-dependent DNA polymerase), Integrase core domain					Reverse transcriptase (RT) catalytic domain profile., Integrase catalytic domain profile.

## Sheet: M head down
#semispecies	condition	sex	tissue	regulation	Trinity_Transcript	l2foldchange	fold change	qvalue	DmelFBgn	DwilFBgn	gene_name	full_gene_name	GO-FBgn	GO-FBgn-anno	Enriched-GO-FB	Enriched-GO-FB-annotation	GO-Interpro	GO-Interpro-anno	Enriched-GO-Interpro	Enriched-GO-Interpro-Annotation	Domains:CDD	Domains:Gene3D	Domains:Hamap	Domains:PANTHER	Domains:Pfam	Domains:PIRSF	Domains:PRINTS	Domains:ProDom	Domains:ProSitePatterns	Domains:ProSiteProfiles	Domains:SFLD	Domains:SMART	Domains:SUPERFAMILY	Domains:TIGRFAM	Signatures
CA	M_head_down	M	head	down	TRINITY_DN106081_c3_g1_i8|m.15907	1.38792	2.61702	1.56425e-05			uncharacterized protein LOC6644489 isoform X1
CA	M_head_down	M	head	down	TRINITY_DN114898_c5_g4_i6|m.1502	1.11934	2.17248	9.28703e-05			acetyl-CoA carboxylase isoform X2
CA	M_head_down	M	head	down	TRINITY_DN107950_c1_g1_i2|m.45698	1.07729	2.11007	0.0113599	FBgn0038082	FBgn0216748	CG5724	no_fullname	GO:0008152,GO:0015020,GO:0043231	ONTOLOGY: metabolic process,glucuronosyltransferase activity,intracellular membrane-bounded organelle			GO:0008152,GO:0016758	ONTOLOGY: metabolic process,transferase activity, transferring hexosyl groups
CA	M_head_down	M	head	down	TRINITY_DN115088_c0_g1_i2|m.15098	0.999432	1.99921	0.0326842			unnamed protein product						GO:0015074,GO:0003676,GO:0008270	ONTOLOGY: DNA integration,nucleic acid binding,zinc ion binding				Ribonuclease H superfamily, Zinc finger, CCHC-type superfamily
CA	M_head_down	M	head	down	TRINITY_DN113541_c0_g1_i1|m.55782	0.988044	1.98349	0.0326842			RecName: Full=Copia protein; AltName: Full=Gag-int-pol protein; Contains: RecName: Full=Copia VLP protein; Contains: RecName: Full=Copia protease_x0001_emb|CAA26444.1| 31 KD polyprotein
CA	M_head_down	M	head	down	TRINITY_DN103561_c0_g1_i1|m.57433	0.980153	1.97268	4.70308e-05			uncharacterized protein Dvir_GJ22511						GO:0042302	ONTOLOGY: structural constituent of cuticle
CA	M_head_down	M	head	down	TRINITY_DN106648_c3_g1_i8|m.1321	0.936974	1.91451	0.0345355			RNA polymerase II degradation factor 1 isoform X8
CA	M_head_down	M	head	down	TRINITY_DN107506_c3_g1_i4|m.47383	0.920299	1.89251	0.0345355			phosphoenolpyruvate carboxykinase						GO:0004611,GO:0006094,GO:0017076,GO:0004613	ONTOLOGY: phosphoenolpyruvate carboxykinase activity,gluconeogenesis,purine nucleotide binding,phosphoenolpyruvate carboxykinase (GTP) activity	GO:0006094	ONTOLOGY: gluconeogenesis		Phosphoenolpyruvate carboxykinase, N-terminal, Phosphoenolpyruvate carboxykinase, C-terminal
CA	M_head_down	M	head	down	TRINITY_DN104576_c0_g1_i7|m.19941	0.868139	1.82531	0.0134084	FBgn0031432	FBgn0225694	Cyp309a1	Cyp309a1	GO:0055114,GO:0016705,GO:0020037,GO:0005506,GO:0046331,GO:0016491	ONTOLOGY: oxidation-reduction process,oxidoreductase activity, acting on paired donors, with incorporation or reduction of molecular oxygen,heme binding,iron ion binding,lateral inhibition,oxidoreductase activity	GO:0046331,GO:0055114	ONTOLOGY: lateral inhibition,oxidation-reduction process	GO:0016705,GO:0055114,GO:0005506,GO:0020037,GO:0004497	ONTOLOGY: oxidoreductase activity, acting on paired donors, with incorporation or reduction of molecular oxygen,oxidation-reduction process,iron ion binding,heme binding,monooxygenase activity	GO:0055114	ONTOLOGY: oxidation-reduction process		Cytochrome P450 superfamily
CA	M_head_down	M	head	down	TRINITY_DN111918_c5_g1_i2|m.14497	0.851119	1.8039	0.0420397			mushroom body large-type Kenyon cell-specific protein 1 isoform X1						GO:0003677	ONTOLOGY: DNA binding
CA	M_head_down	M	head	down	TRINITY_DN104576_c0_g1_i3|m.19937	0.848195	1.80025	0.0490369	FBgn0031432	FBgn0225694	Cyp309a1	Cyp309a1	GO:0055114,GO:0016705,GO:0020037,GO:0005506,GO:0046331,GO:0016491	ONTOLOGY: oxidation-reduction process,oxidoreductase activity, acting on paired donors, with incorporation or reduction of molecular oxygen,heme binding,iron ion binding,lateral inhibition,oxidoreductase activity	GO:0046331,GO:0055114	ONTOLOGY: lateral inhibition,oxidation-reduction process	GO:0005506,GO:0016705,GO:0020037,GO:0055114	ONTOLOGY: iron ion binding,oxidoreductase activity, acting on paired donors, with incorporation or reduction of molecular oxygen,heme binding,oxidation-reduction process	GO:0055114	ONTOLOGY: oxidation-reduction process		Cytochrome P450 superfamily
CA	M_head_down	M	head	down	TRINITY_DN104576_c0_g1_i8|m.19942	0.841464	1.79187	0.0317624			probable cytochrome P450 309a1						GO:0005506,GO:0016705,GO:0020037,GO:0055114,GO:0004497	ONTOLOGY: iron ion binding,oxidoreductase activity, acting on paired donors, with incorporation or reduction of molecular oxygen,heme binding,oxidation-reduction process,monooxygenase activity	GO:0055114	ONTOLOGY: oxidation-reduction process		Cytochrome P450 superfamily
CA	M_head_down	M	head	down	TRINITY_DN107813_c1_g1_i4|m.58775	0.754895	1.68751	0.000141333	FBgn0031645	FBgn0226431	CG3036	no_fullname	GO:0022857,GO:0016021,GO:0005886,GO:0006820,GO:0055085	ONTOLOGY: transmembrane transporter activity,integral component of membrane,plasma membrane,anion transport,transmembrane transport			GO:0016021,GO:0055085	ONTOLOGY: integral component of membrane,transmembrane transport			Major facilitator superfamily domain
CA	M_head_down	M	head	down	TRINITY_DN100868_c0_g1_i1|m.5447	0.737159	1.66689	0.0203987	FBgn0033820	FBgn0219978	CG4716	no_fullname	GO:0004486	ONTOLOGY: methylenetetrahydrofolate dehydrogenase [NAD(P)+] activity
CA	M_head_down	M	head	down	TRINITY_DN108738_c0_g1_i2|m.68821	0.720145	1.64735	0.0355122	FBgn0016122	FBgn0220672	Acer	Angiotensin-converting enzyme-related	GO:0016020,GO:0006508,GO:0008241,GO:0004222,GO:0002027,GO:0005576,GO:0008270,GO:0007507,GO:0030431,GO:0007507,GO:0005615,GO:0045938,GO:0003007	ONTOLOGY: membrane,proteolysis,peptidyl-dipeptidase activity,metalloendopeptidase activity,regulation of heart rate,extracellular region,zinc ion binding,heart development,sleep,heart development,extracellular space,positive regulation of circadian sleep/wake cycle, sleep,heart morphogenesis	GO:0045938,GO:0002027,GO:0003007	ONTOLOGY: positive regulation of circadian sleep/wake cycle, sleep,regulation of heart rate,heart morphogenesis	GO:0006508,GO:0008237,GO:0008241,GO:0016020	ONTOLOGY: proteolysis,metallopeptidase activity,peptidyl-dipeptidase activity,membrane			Peptidase M2, peptidyl-dipeptidase A
