# Supplementary material for: The effect of Wolbachia on gene expression in Drosophila paulistorum and its implications for symbiont-induced host speciation
Source: BMC Genomics. 2019 Jun 7;20:465. doi: 10.1186/s12864-019-5816-9 (PMC6555960; doi:10.1186/s12864-019-5816-9)
Supplement: Supplementary file 5 — All DE genes in the AM semispecies. Complete list of all DE genes in the AM semispecies including which condition, sex and tissue it was DE in, fold change, significance value, annotated Flybase gene identities for orthologs in D. willistoni and D. melanogaster, annotated gene name and domain predictions. (XLSX 69 kb) [file 12864_2019_5816_MOESM5_ESM.xlsx]

## Sheet: Cover
	Additional file 5: All DE genes in the AM semispecies
	Colored cells highlight genes DE with high fold change:
		Genes DE with a fold change higher than two standard deviations from the mean fold change for the condition in analysis
		Genes DE with a fold change higher than one standard deviations from the mean fold change for the condition in analysis

## Sheet: F abd up
#semispecies	condition	sex	tissue	regulation	Trinity_Transcript	l2foldchange	fold change	qvalue	DmelFBgn	DwilFBgn	gene_name	full_gene_name	GO-FBgn	GO-FBgn-anno	Enriched-GO-FB	Enriched-GO-FB-annotation	GO-Interpro	GO-Interpro-anno	Enriched-GO-Interpro	Enriched-GO-Interpro-Annotation	Domains:CDD	Domains:Gene3D	Domains:Hamap	Domains:PANTHER	Domains:Pfam	Domains:PIRSF	Domains:PRINTS	Domains:ProDom	Domains:ProSitePatterns	Domains:ProSiteProfiles	Domains:SFLD	Domains:SMART	Domains:SUPERFAMILY	Domains:TIGRFAM	Signatures
AM	F_abd_up	F	abd	up	TRINITY_DN94055_c2_g3_i1|m.69623	-2.28813	4.88423	1.30377e-07	FBgn0000639	FBgn0219146	Fbp1	Fat body protein 1	GO:0008565,GO:0015032	ONTOLOGY: protein transporter activity,storage protein import into fat body	GO:0044743	ONTOLOGY: protein transmembrane import into intracellular organelle						Hemocyanin, N-terminal domain superfamily, Hemocyanin, C-terminal domain superfamily, Uncharacterised domain, di-copper centre			Hemocyanin, C-terminal, Hemocyanin/hexamerin middle domain, Hemocyanin, N-terminal								Uncharacterised domain, di-copper centre, Immunoglobulin E-set, Hemocyanin, N-terminal domain superfamily						Cuticle protein
AM	F_abd_up	F	abd	up	TRINITY_DN96709_c1_g1_i4|m.41044	-1.88537	3.69447	7.64122e-05			retroelement polyprotein						GO:0003676,GO:0008270,GO:0015074	ONTOLOGY: nucleic acid binding,zinc ion binding,DNA integration				Ribonuclease H superfamily, Zinc finger, CCHC-type superfamily, Aspartic peptidase domain superfamily			Reverse transcriptase domain, Integrase, catalytic core					Integrase, catalytic core, Reverse transcriptase domain			Ribonuclease H-like superfamily		RT_LTR, RNase_HI_RT_Ty3									Zinc finger CCHC-type profile.
AM	F_abd_up	F	abd	up	TRINITY_DN90294_c0_g1_i2|m.2424	-1.63372	3.10312	0.00159857			uncharacterized protein LOC6646290 isoform X2														Reverse transcriptase domain, Zinc finger, CCHC-type, Integrase, catalytic core					Zinc finger, CCHC-type, Reverse transcriptase domain, Integrase, catalytic core		Zinc finger, CCHC-type	Zinc finger, CCHC-type superfamily, Ribonuclease H-like superfamily		retropepsin_like, RNase_HI_RT_Ty3, RT_LTR				Cytochrome P450
AM	F_abd_up	F	abd	up	TRINITY_DN90294_c0_g1_i1|m.2423	-1.62793	3.09068	0.00203869			uncharacterized protein LOC6646290 isoform X2														Integrase, catalytic core, Reverse transcriptase domain					Reverse transcriptase domain, Integrase, catalytic core			Ribonuclease H-like superfamily		RNase_HI_RT_Ty3, RT_LTR				Cytochrome P450		E-class P450 group I signature, P450 superfamily signature		Cytochrome P450 cysteine heme-iron ligand signature.
AM	F_abd_up	F	abd	up	TRINITY_DN96629_c0_g2_i5|m.32633	-1.48293	2.79516	7.64122e-05			uncharacterized protein K02A2.6-like														Reverse transcriptase domain					Reverse transcriptase domain					RNase_HI_RT_Ty3, RT_LTR				Hemocyanin, ig-like domain, Hemocyanin, copper containing domain, Hemocyanin, all-alpha domain
AM	F_abd_up	F	abd	up	TRINITY_DN87157_c0_g1_i4|m.12000	-1.22142	2.33175	0.00273472			probable cytochrome P450 4d20						GO:0005506,GO:0016705,GO:0020037,GO:0055114	ONTOLOGY: iron ion binding,oxidoreductase activity, acting on paired donors, with incorporation or reduction of molecular oxygen,heme binding,oxidation-reduction process	GO:0055114	ONTOLOGY: oxidation-reduction process		Cytochrome P450 superfamily			Cytochrome P450								Cytochrome P450 superfamily						Reverse transcriptase (RNA-dependent DNA polymerase)					Reverse transcriptase (RT) catalytic domain profile.
AM	F_abd_up	F	abd	up	TRINITY_DN87157_c0_g1_i1|m.11996	-1.20914	2.312	0.000397877	FBgn0035344	FBgn0214519	Cyp4d20	Cyp4d20	GO:0055114,GO:0016705,GO:0020037,GO:0005506	ONTOLOGY: oxidation-reduction process,oxidoreductase activity, acting on paired donors, with incorporation or reduction of molecular oxygen,heme binding,iron ion binding			GO:0005506,GO:0016705,GO:0020037,GO:0055114	ONTOLOGY: iron ion binding,oxidoreductase activity, acting on paired donors, with incorporation or reduction of molecular oxygen,heme binding,oxidation-reduction process	GO:0055114	ONTOLOGY: oxidation-reduction process		Cytochrome P450 superfamily			Cytochrome P450		Cytochrome P450, E-class, group I		Cytochrome P450, conserved site				Cytochrome P450 superfamily						Reverse transcriptase (RNA-dependent DNA polymerase), Integrase core domain					Integrase catalytic domain profile., Reverse transcriptase (RT) catalytic domain profile.
AM	F_abd_up	F	abd	up	TRINITY_DN96629_c0_g2_i4|m.32632	-1.18094	2.26725	0.00228097			PREDICTED: uncharacterized protein K02A2.6-like						GO:0003676,GO:0008270	ONTOLOGY: nucleic acid binding,zinc ion binding				Aspartic peptidase domain superfamily, Zinc finger, CCHC-type superfamily								Zinc finger, CCHC-type		Zinc finger, CCHC-type	Aspartic peptidase domain superfamily						Reverse transcriptase (RNA-dependent DNA polymerase), Zinc knuckle, Integrase core domain					Zinc finger CCHC-type profile., Reverse transcriptase (RT) catalytic domain profile., Integrase catalytic domain profile.
AM	F_abd_up	F	abd	up	TRINITY_DN90348_c1_g1_i6|m.28420	-1.04989	2.07037	0.00173247	FBgn0039969		Fis1	Fission%2C mitochondrial 1	GO:0090141,GO:0007005,GO:0005778	ONTOLOGY: positive regulation of mitochondrial fission,mitochondrion organization,peroxisomal membrane	GO:0090141	ONTOLOGY: positive regulation of mitochondrial fission	GO:0000266,GO:0005515	ONTOLOGY: mitochondrial fission,protein binding	GO:0048285,GO:0007005	ONTOLOGY: organelle fission,mitochondrion organization	Mitochondria fission protein Fis1, cytosolic domain	Tetratricopeptide-like helical domain superfamily
AM	F_abd_up	F	abd	up	TRINITY_DN85497_c0_g1_i1|m.34511	-0.880833	1.84144	0.032369	FBgn0014454	FBgn0226604	Acp1	Adult cuticle protein 1	no_GO-tag	no_GO-annotation											Adult cuticle protein 1														Integrase core domain, Reverse transcriptase (RNA-dependent DNA polymerase)					Reverse transcriptase (RT) catalytic domain profile., Integrase catalytic domain profile.
																									Fis1, N-terminal tetratricopeptide repeat, Fis1, C-terminal tetratricopeptide repeat	Mitochondria fission 1 protein							Tetratricopeptide-like helical domain superfamily		Fis1				Fis1 N-terminal tetratricopeptide repeat, Fis1 C-terminal tetratricopeptide repeat

## Sheet: F abd down
#semispecies	condition	sex	tissue	regulation	Trinity_Transcript	l2foldchange	fold change	qvalue	DmelFBgn	DwilFBgn	gene_name	full_gene_name	GO-FBgn	GO-FBgn-anno	Enriched-GO-FB	Enriched-GO-FB-annotation	GO-Interpro	GO-Interpro-anno	Enriched-GO-Interpro	Enriched-GO-Interpro-Annotation	Domains:CDD	Domains:Gene3D	Domains:Hamap	Domains:PANTHER	Domains:Pfam	Domains:PIRSF	Domains:PRINTS	Domains:ProDom	Domains:ProSitePatterns	Domains:ProSiteProfiles	Domains:SFLD	Domains:SMART	Domains:SUPERFAMILY	Domains:TIGRFAM	Signatures
AM	F_abd_down	F	abd	down	TRINITY_DN96307_c2_g4_i2|m.55979	2.33543	5.047	1.09928e-13
AM	F_abd_down	F	abd	down	TRINITY_DN79112_c0_g1_i1|m.51523	1.78791	3.45315	7.64122e-05	FBgn0035409	FBgn0215235	CG14963	no_fullname	no_GO-tag	no_GO-annotation
AM	F_abd_down	F	abd	down	TRINITY_DN96307_c2_g6_i1|m.55982	1.64315	3.12347	0.00159857
AM	F_abd_down	F	abd	down	TRINITY_DN78967_c0_g1_i1|m.37139	1.53559	2.89906	1.31109e-05	FBgn0053301	FBgn0215039	CG33301	no_fullname	GO:0005575,GO:0008150,GO:0003674	ONTOLOGY: cellular_component,biological_process,molecular_function
AM	F_abd_down	F	abd	down	TRINITY_DN89661_c1_g2_i2|m.2836	1.39452	2.62901	0.000937048	FBgn0030594	FBgn0221738	CG9509	no_fullname	GO:0016614,GO:0055114,GO:0050660,GO:0007498,GO:0016491,GO:0045455	ONTOLOGY: oxidoreductase activity, acting on CH-OH group of donors,oxidation-reduction process,flavin adenine dinucleotide binding,mesoderm development,oxidoreductase activity,ecdysteroid metabolic process	GO:0045455	ONTOLOGY: ecdysteroid metabolic process	GO:0016614,GO:0050660,GO:0055114	ONTOLOGY: oxidoreductase activity, acting on CH-OH group of donors,flavin adenine dinucleotide binding,oxidation-reduction process
AM	F_abd_down	F	abd	down	TRINITY_DN90997_c2_g2_i15|m.59345	1.38285	2.60782	0.024032			troponin I isoform X2
AM	F_abd_down	F	abd	down	TRINITY_DN89036_c1_g1_i1|m.89238	1.34378	2.53815	0.0386118	FBgn0038702	FBgn0279856	CG3739	no_fullname	GO:0008236,GO:0008239,GO:0006508	ONTOLOGY: serine-type peptidase activity,dipeptidyl-peptidase activity,proteolysis			GO:0006508,GO:0008236	ONTOLOGY: proteolysis,serine-type peptidase activity				Alpha/Beta hydrolase fold
AM	F_abd_down	F	abd	down	TRINITY_DN89566_c0_g1_i8|m.60881	1.282	2.43176	0.0156879	FBgn0002939		ninaD	neither inactivation nor afterpotential D	GO:0016020,GO:0007602,GO:0005044,GO:0007604,GO:0007603,GO:0016063,GO:0046867	ONTOLOGY: membrane,phototransduction,scavenger receptor activity,phototransduction, UV,phototransduction, visible light,rhodopsin biosynthetic process,carotenoid transport	GO:0007604,GO:0016063,GO:0071482,GO:0007603	ONTOLOGY: phototransduction, UV,rhodopsin biosynthetic process,cellular response to light stimulus,phototransduction, visible light	GO:0016020	ONTOLOGY: membrane
AM	F_abd_down	F	abd	down	TRINITY_DN96547_c3_g2_i4|m.83448	1.2622	2.39862	0.00159857	FBgn0014396	FBgn0216681	tim	timeless	GO:0046957,GO:0046982,GO:0005737,GO:0000122,GO:0045187,GO:0071482,GO:0006606,GO:0050764,GO:0005634,GO:0048512,GO:0007623,GO:0007620,GO:0045475,GO:0005515,GO:0009649,GO:0008062,GO:0030431,GO:0043234,GO:0060086,GO:0007622,GO:0008134,GO:0009648,GO:0042749,GO:0050766,GO:0042306,GO:0007617,GO:0003053,GO:2000678	ONTOLOGY: negative phototaxis,protein heterodimerization activity,cytoplasm,negative regulation of transcription from RNA polymerase II promoter,regulation of circadian sleep/wake cycle, sleep,cellular response to light stimulus,protein import into nucleus,regulation of phagocytosis,nucleus,circadian behavior,circadian rhythm,copulation,locomotor rhythm,protein binding,entrainment of circadian cl…	GO:0060086,GO:0050766,GO:0051100,GO:0008062,GO:0009648,GO:0051101,GO:0009649,GO:0002027,GO:0007620,GO:0042306,GO:0042331,GO:0045187,GO:0071482	ONTOLOGY: circadian temperature homeostasis,positive regulation of phagocytosis,negative regulation of binding,eclosion rhythm,photoperiodism,regulation of DNA binding,entrainment of circadian clock,regulation of heart rate,copulation,regulation of protein import into nucleus,phototaxis,regulation of circadian sleep/wake cycle, sleep,cellular response to light stimulus	GO:0005515	ONTOLOGY: protein binding				WD40/YVTN repeat-like-containing domain superfamily
AM	F_abd_down	F	abd	down	TRINITY_DN94626_c4_g1_i2|m.73624	1.24723	2.37385	0.00191264			protein timeless						GO:0005515	ONTOLOGY: protein binding				WD40/YVTN repeat-like-containing domain superfamily
AM	F_abd_down	F	abd	down	TRINITY_DN96547_c3_g2_i5|m.83449	1.21198	2.31655	0.001796			protein timeless						GO:0005515	ONTOLOGY: protein binding				WD40/YVTN repeat-like-containing domain superfamily
AM	F_abd_down	F	abd	down	TRINITY_DN96851_c7_g2_i4|m.88320	1.20956	2.31266	0.032369			uncharacterized protein LOC111519575						GO:0003676,GO:0008270	ONTOLOGY: nucleic acid binding,zinc ion binding				Zinc finger, CCHC-type superfamily, Aspartic peptidase domain superfamily
AM	F_abd_down	F	abd	down	TRINITY_DN96547_c3_g2_i5|m.83450	1.19468	2.28893	0.00593726			protein timeless
AM	F_abd_down	F	abd	down	TRINITY_DN88944_c0_g1_i1|m.44361	1.18437	2.27264	0.032369	FBgn0040350	FBgn0212183	CG3690	no_fullname	GO:0055085,GO:0022891,GO:0016021,GO:0046331	ONTOLOGY: transmembrane transport,substrate-specific transmembrane transporter activity,integral component of membrane,lateral inhibition			GO:0016021,GO:0055085	ONTOLOGY: integral component of membrane,transmembrane transport			Major facilitator superfamily domain
AM	F_abd_down	F	abd	down	TRINITY_DN91633_c0_g1_i2|m.50441	1.1767	2.26058	0.0372758	FBgn0036381	FBgn0226808	CG8745	no_fullname	GO:0008453,GO:0005739,GO:0035094,GO:0030170,GO:0042802,GO:0019544	ONTOLOGY: alanine-glyoxylate transaminase activity,mitochondrion,response to nicotine,pyridoxal phosphate binding,identical protein binding,arginine catabolic process to glutamate	GO:0035094,GO:0006536,GO:0009065	ONTOLOGY: response to nicotine,glutamate metabolic process,glutamine family amino acid catabolic process	GO:0008483,GO:0030170,GO:0003824	ONTOLOGY: transaminase activity,pyridoxal phosphate binding,catalytic activity			Aminotransferase class-III	Pyridoxal phosphate-dependent transferase, subdomain 2, Pyridoxal phosphate-dependent transferase, major region, subdomain 1
AM	F_abd_down	F	abd	down	TRINITY_DN92471_c3_g3_i1|m.53457	1.17605	2.25958	0.0386118	FBgn0036862	FBgn0221638	Gbs-76A	Glycogen binding subunit 76A	GO:0008157	ONTOLOGY: protein phosphatase 1 binding			GO:0005515	ONTOLOGY: protein binding				Immunoglobulin-like fold
AM	F_abd_down	F	abd	down	TRINITY_DN89202_c0_g1_i10|m.85572	1.16837	2.24757	0.00891387	FBgn0051272	FBgn0215914	CG31272	no_fullname	GO:0055085,GO:0006629,GO:0022891,GO:0016298,GO:0016021	ONTOLOGY: transmembrane transport,lipid metabolic process,substrate-specific transmembrane transporter activity,lipase activity,integral component of membrane			GO:0016021,GO:0055085	ONTOLOGY: integral component of membrane,transmembrane transport			Major facilitator superfamily domain
AM	F_abd_down	F	abd	down	TRINITY_DN3648_c0_g1_i1|m.47106	1.03894	2.05472	0.0386118	FBgn0039311	FBgn0216349	CG10513	no_fullname	no_GO-tag	no_GO-annotation
AM	F_abd_down	F	abd	down	TRINITY_DN95332_c0_g1_i13|m.14523	1.03041	2.0426	0.00173247	FBgn0028406	FBgn0217299	Drep4	DNA fragmentation factor-related protein 4	GO:0006309,GO:0005737,GO:0004536,GO:0000790	ONTOLOGY: apoptotic DNA fragmentation,cytoplasm,deoxyribonuclease activity,nuclear chromatin	GO:0006309	ONTOLOGY: apoptotic DNA fragmentation	GO:0005622,GO:0006915,GO:0005634,GO:0005737,GO:0006309,GO:0016787	ONTOLOGY: intracellular,apoptotic process,nucleus,cytoplasm,apoptotic DNA fragmentation,hydrolase activity	GO:0000737,GO:0022411,GO:0006915	ONTOLOGY: DNA catabolic process, endonucleolytic,cellular component disassembly,apoptotic process
AM	F_abd_down	F	abd	down	TRINITY_DN91237_c4_g2_i1|m.49575	1.02491	2.03483	0.0133416	FBgn0026314	FBgn0215286	Ugt35b	UDP-glycosyltransferase 35b	GO:0008194,GO:0016021,GO:0043231,GO:0015020,GO:0006011	ONTOLOGY: UDP-glycosyltransferase activity,integral component of membrane,intracellular membrane-bounded organelle,glucuronosyltransferase activity,UDP-glucose metabolic process	GO:0006011	ONTOLOGY: UDP-glucose metabolic process	GO:0008152,GO:0016758	ONTOLOGY: metabolic process,transferase activity, transferring hexosyl groups
AM	F_abd_down	F	abd	down	TRINITY_DN88852_c2_g2_i1|m.24034	1.02132	2.02977	0.011348	FBgn0031801	FBgn0217371	CG9498	no_fullname	no_GO-tag	no_GO-annotation
AM	F_abd_down	F	abd	down	TRINITY_DN114640_c0_g1_i1|m.496	1.00347	2.00482	0.0240731	FBgn0051380	FBgn0216394	CG31380	no_fullname	no_GO-tag	no_GO-annotation
AM	F_abd_down	F	abd	down	TRINITY_DN52637_c0_g1_i1|m.46910	0.885345	1.84721	0.0499414	FBgn0039768	FBgn0216139	CG15533	no_fullname	GO:0004767,GO:0006685	ONTOLOGY: sphingomyelin phosphodiesterase activity,sphingomyelin catabolic process	GO:0006685	ONTOLOGY: sphingomyelin catabolic process	GO:0004767,GO:0006685,GO:0016787	ONTOLOGY: sphingomyelin phosphodiesterase activity,sphingomyelin catabolic process,hydrolase activity	GO:0006685	ONTOLOGY: sphingomyelin catabolic process		Metallo-dependent phosphatase-like
AM	F_abd_down	F	abd	down	TRINITY_DN90876_c0_g2_i2|m.78403	0.869525	1.82706	0.0399243	FBgn0039313	FBgn0214937	CG11892	no_fullname	no_GO-tag	no_GO-annotation
AM	F_abd_down	F	abd	down	TRINITY_DN88118_c0_g2_i1|m.17320	0.816352	1.76095	0.0133416			acyl-CoA Delta(11) desaturase						GO:0016717,GO:0055114	ONTOLOGY: oxidoreductase activity, acting on paired donors, with oxidation of a pair of donors resulting in the reduction of molecular oxygen to two molecules of water,oxidation-reduction process			Acyl-CoA desaturase
AM	F_abd_down	F	abd	down	TRINITY_DN84682_c0_g1_i1|m.37801	0.69268	1.61628	0.0324933	FBgn0032394	FBgn0225890	CG6746	no_fullname	GO:0005783,GO:0030497,GO:0018812,GO:0019899,GO:0030176,GO:0042761,GO:0030148	ONTOLOGY: endoplasmic reticulum,fatty acid elongation,3-hydroxyacyl-CoA dehydratase activity,enzyme binding,integral component of endoplasmic reticulum membrane,very long-chain fatty acid biosynthetic process,sphingolipid biosynthetic process	GO:0030497,GO:0042761,GO:0030148	ONTOLOGY: fatty acid elongation,very long-chain fatty acid biosynthetic process,sphingolipid biosynthetic process

## Sheet: F head up
#semispecies	condition	sex	tissue	regulation	Trinity_Transcript	l2foldchange	fold change	qvalue	DmelFBgn	DwilFBgn	gene_name	full_gene_name	GO-FBgn	GO-FBgn-anno	Enriched-GO-FB	Enriched-GO-FB-annotation	GO-Interpro	GO-Interpro-anno	Enriched-GO-Interpro	Enriched-GO-Interpro-Annotation	Domains:CDD	Domains:Gene3D	Domains:Hamap	Domains:PANTHER	Domains:Pfam	Domains:PIRSF	Domains:PRINTS	Domains:ProDom	Domains:ProSitePatterns	Domains:ProSiteProfiles	Domains:SFLD	Domains:SMART	Domains:SUPERFAMILY	Domains:TIGRFAM	Signatures
AM	F_head_up	F	head	up	TRINITY_DN96709_c1_g1_i4|m.41044	-2.47086	5.54373	3.69363e-44			retroelement polyprotein						GO:0003676,GO:0008270,GO:0015074	ONTOLOGY: nucleic acid binding,zinc ion binding,DNA integration	GO:0008152,GO:0015074	ONTOLOGY: metabolic process,DNA integration		Ribonuclease H superfamily, Zinc finger, CCHC-type superfamily, Aspartic peptidase domain superfamily
AM	F_head_up	F	head	up	TRINITY_DN96709_c1_g1_i3|m.41042	-1.70205	3.25363	2.38231e-15			uncharacterized protein LOC111077099						GO:0003676,GO:0008270	ONTOLOGY: nucleic acid binding,zinc ion binding				Zinc finger, CCHC-type superfamily
AM	F_head_up	F	head	up	TRINITY_DN96338_c1_g2_i9|m.56316	-1.44812	2.72852	8.99113e-11			uncharacterized protein Dvir_GJ25679, isoform A
AM	F_head_up	F	head	up	TRINITY_DN96298_c1_g1_i10|m.57370	-1.29685	2.45692	2.0766e-08			transposase
AM	F_head_up	F	head	up	TRINITY_DN96823_c3_g4_i4|m.88382	-1.15898	2.23299	1.49288e-06			putative transposase
AM	F_head_up	F	head	up	TRINITY_DN96629_c0_g2_i5|m.32633	-1.13777	2.20041	3.76585e-09			uncharacterized protein K02A2.6-like
AM	F_head_up	F	head	up	TRINITY_DN88938_c2_g3_i2|m.44072	-1.1282	2.18585	3.80231e-06			reverse transcriptase-like polymerase, partial						GO:0003676,GO:0015074	ONTOLOGY: nucleic acid binding,DNA integration	GO:0008152,GO:0015074	ONTOLOGY: metabolic process,DNA integration		Ribonuclease H superfamily
AM	F_head_up	F	head	up	TRINITY_DN78227_c0_g2_i1|m.58734	-1.12183	2.17622	1.3201e-07		FBgn0278886	Dwil\GK27020-PA	No_annotated_ortholog_in_Dmel									Fibrinogen, alpha/beta/gamma chain, C-terminal globular domain	Fibrinogen, alpha/beta/gamma chain, C-terminal globular, subdomain 2, Fibrinogen, alpha/beta/gamma chain, C-terminal globular, subdomain 1
AM	F_head_up	F	head	up	TRINITY_DN89746_c0_g1_i1|m.18181	-1.06958	2.09882	3.99753e-07	FBgn0033367	FBgn0219809	PPO2	Prophenoloxidase 2	GO:0036263,GO:0005576,GO:0035011,GO:0005615,GO:0035006,GO:0050830,GO:0042417,GO:0050832,GO:0036264	ONTOLOGY: L-DOPA monooxygenase activity,extracellular region,melanotic encapsulation of foreign target,extracellular space,melanization defense response,defense response to Gram-positive bacterium,dopamine metabolic process,defense response to fungus,dopamine monooxygenase activity	GO:0035010,GO:0042417	ONTOLOGY: encapsulation of foreign target,dopamine metabolic process	GO:0008152,GO:0016491	ONTOLOGY: metabolic process,oxidoreductase activity	GO:0008152	ONTOLOGY: metabolic process		Hemocyanin, C-terminal domain superfamily, Hemocyanin, N-terminal domain superfamily, Uncharacterised domain, di-copper centre
AM	F_head_up	F	head	up	TRINITY_DN93787_c0_g3_i5|m.67649	-1.06106	2.08646	1.37576e-05			pol-like protein, partial						GO:0003676,GO:0015074	ONTOLOGY: nucleic acid binding,DNA integration	GO:0008152,GO:0015074	ONTOLOGY: metabolic process,DNA integration		Ribonuclease H superfamily
AM	F_head_up	F	head	up	TRINITY_DN102399_c0_g1_i1|m.1867	-0.999476	1.99927	6.07557e-05		FBgn0221226	Dwil\GK19228-PA	No_annotated_ortholog_in_Dmel					GO:0016491,GO:0055114	ONTOLOGY: oxidoreductase activity,oxidation-reduction process	GO:0008152,GO:0055114	ONTOLOGY: metabolic process,oxidation-reduction process
AM	F_head_up	F	head	up	TRINITY_DN87013_c0_g2_i1|m.36152	-0.984806	1.97905	0.00020261	FBgn0037162	FBgn0218758	CG11449	no_fullname	GO:0005575,GO:0008150,GO:0003674	ONTOLOGY: cellular_component,biological_process,molecular_function
AM	F_head_up	F	head	up	TRINITY_DN88207_c0_g1_i1|m.36845	-0.973601	1.96374	0.000140356			gag-like protein
AM	F_head_up	F	head	up	TRINITY_DN89673_c3_g11_i1|m.3193	-0.925995	1.89999	0.000445571
AM	F_head_up	F	head	up	TRINITY_DN89673_c3_g11_i15|m.3203	-0.914553	1.88499	0.000588576
AM	F_head_up	F	head	up	TRINITY_DN91154_c0_g1_i2|m.78016	-0.906054	1.87391	0.000712319			uncharacterized protein LOC111519638
AM	F_head_up	F	head	up	TRINITY_DN88858_c6_g9_i6|m.24104	-0.88741	1.84985	4.30636e-06	FBgn0259481		Mob2	Mob2	GO:0007616,GO:0005737,GO:0005515,GO:0005886,GO:0016028,GO:0008355,GO:0042052,GO:0007611,GO:0070451,GO:0045886,GO:0019901,GO:0000902,GO:0071944	ONTOLOGY: long-term memory,cytoplasm,protein binding,plasma membrane,rhabdomere,olfactory learning,rhabdomere development,learning or memory,cell hair,negative regulation of synaptic growth at neuromuscular junction,protein kinase binding,cell morphogenesis,cell periphery	GO:0042052,GO:0007616,GO:0001751	ONTOLOGY: rhabdomere development,long-term memory,compound eye photoreceptor cell differentiation						Armadillo-like helical, MOB kinase activator superfamily
AM	F_head_up	F	head	up	TRINITY_DN92997_c0_g1_i7|m.32010	-0.874448	1.83331	0.00208753	FBgn0004864	FBgn0227759	hop	hopscotch	GO:0004713,GO:0005524,GO:0005856,GO:0046777,GO:0035172,GO:0045087,GO:0030097,GO:0035010,GO:0006955,GO:0003383,GO:0007480,GO:0007260,GO:0042067,GO:0006468,GO:0007530,GO:0007365,GO:0007442,GO:0019827,GO:0007169,GO:0007424,GO:0004672,GO:0005829,GO:0007259,GO:0007350,GO:0045317,GO:0030713,GO:0046425,GO:0008283,GO:0060031,GO:0048477,GO:0009898,GO:0016318,GO:0006968,GO:0001751,GO:0048103,GO:0045475,GO:…	ONTOLOGY: protein tyrosine kinase activity,ATP binding,cytoskeleton,protein autophosphorylation,hemocyte proliferation,innate immune response,hemopoiesis,encapsulation of foreign target,immune response,apical constriction,imaginal disc-derived leg morphogenesis,tyrosine phosphorylation of STAT protein,establishment of ommatidial planar polarity,protein phosphorylation,sex determination,periodic p…	GO:0060031,GO:0045317,GO:0031453,GO:0035010,GO:0035171,GO:0003383,GO:0007538,GO:0030713,GO:0007616,GO:0045610,GO:0007365,GO:0007455,GO:0016476,GO:0016318,GO:0018108,GO:0006886,GO:0035206,GO:0007298,GO:0046425,GO:0042078,GO:0046777,GO:0051607,GO:0007442,GO:0048103,GO:0001751,GO:0007480,GO:0045475,GO:0006606,GO:0006468	ONTOLOGY: mediolateral intercalation,equator specification,positive regulation of heterochromatin assembly,encapsulation of foreign target,lamellocyte differentiation,apical constriction,primary sex determination,ovarian follicle cell stalk formation,long-term memory,regulation of hemocyte differentiation,periodic partitioning,eye-antennal disc morphogenesis,regulation of embryonic cell shape,omm…	GO:0005524,GO:0004672,GO:0006468,GO:0004713,GO:0005856	ONTOLOGY: ATP binding,protein kinase activity,protein phosphorylation,protein tyrosine kinase activity,cytoskeleton	GO:0008152	ONTOLOGY: metabolic process		FERM/acyl-CoA-binding protein superfamily
AM	F_head_up	F	head	up	TRINITY_DN89530_c0_g1_i3|m.60773	-0.859232	1.81407	0.00167937	FBgn0083974	FBgn0279288	CG34138	no_fullname	no_GO-tag	no_GO-annotation
AM	F_head_up	F	head	up	TRINITY_DN88858_c6_g9_i1|m.24099	-0.852474	1.80559	3.80231e-06			MOB kinase activator-like 2											MOB kinase activator superfamily, Armadillo-like helical
AM	F_head_up	F	head	up	TRINITY_DN96048_c1_g2_i5|m.86935	-0.849768	1.80221	0.00374491			dna-mediated transposase
AM	F_head_up	F	head	up	TRINITY_DN88858_c6_g9_i12|m.24111	-0.845831	1.7973	5.2024e-06			MOB kinase activator-like 2											MOB kinase activator superfamily, Armadillo-like helical
AM	F_head_up	F	head	up	TRINITY_DN92997_c0_g1_i11|m.32015	-0.830899	1.77879	0.00535312	FBgn0004864	FBgn0227759	hop	hopscotch	GO:0004713,GO:0005524,GO:0005856,GO:0046777,GO:0035172,GO:0045087,GO:0030097,GO:0035010,GO:0006955,GO:0003383,GO:0007480,GO:0007260,GO:0042067,GO:0006468,GO:0007530,GO:0007365,GO:0007442,GO:0019827,GO:0007169,GO:0007424,GO:0004672,GO:0005829,GO:0007259,GO:0007350,GO:0045317,GO:0030713,GO:0046425,GO:0008283,GO:0060031,GO:0048477,GO:0009898,GO:0016318,GO:0006968,GO:0001751,GO:0048103,GO:0045475,GO:…	ONTOLOGY: protein tyrosine kinase activity,ATP binding,cytoskeleton,protein autophosphorylation,hemocyte proliferation,innate immune response,hemopoiesis,encapsulation of foreign target,immune response,apical constriction,imaginal disc-derived leg morphogenesis,tyrosine phosphorylation of STAT protein,establishment of ommatidial planar polarity,protein phosphorylation,sex determination,periodic p…	GO:0060031,GO:0045317,GO:0031453,GO:0035010,GO:0035171,GO:0003383,GO:0007538,GO:0030713,GO:0007616,GO:0045610,GO:0007365,GO:0007455,GO:0016476,GO:0016318,GO:0018108,GO:0006886,GO:0035206,GO:0007298,GO:0046425,GO:0042078,GO:0046777,GO:0051607,GO:0007442,GO:0048103,GO:0001751,GO:0007480,GO:0045475,GO:0006606,GO:0006468	ONTOLOGY: mediolateral intercalation,equator specification,positive regulation of heterochromatin assembly,encapsulation of foreign target,lamellocyte differentiation,apical constriction,primary sex determination,ovarian follicle cell stalk formation,long-term memory,regulation of hemocyte differentiation,periodic partitioning,eye-antennal disc morphogenesis,regulation of embryonic cell shape,omm…	GO:0004672,GO:0005524,GO:0006468,GO:0004713,GO:0005856	ONTOLOGY: protein kinase activity,ATP binding,protein phosphorylation,protein tyrosine kinase activity,cytoskeleton	GO:0008152	ONTOLOGY: metabolic process		FERM/acyl-CoA-binding protein superfamily
AM	F_head_up	F	head	up	TRINITY_DN86280_c0_g2_i1|m.30300	-0.811515	1.75505	0.00374491	FBgn0027074	FBgn0216596	CG17324	no_fullname	GO:0006805,GO:0006011,GO:0008194,GO:0043231,GO:0005783,GO:0015020	ONTOLOGY: xenobiotic metabolic process,UDP-glucose metabolic process,UDP-glycosyltransferase activity,intracellular membrane-bounded organelle,endoplasmic reticulum,glucuronosyltransferase activity	GO:0006805,GO:0006011	ONTOLOGY: xenobiotic metabolic process,UDP-glucose metabolic process	GO:0008152,GO:0016758	ONTOLOGY: metabolic process,transferase activity, transferring hexosyl groups	GO:0008152	ONTOLOGY: metabolic process
AM	F_head_up	F	head	up	TRINITY_DN93290_c2_g1_i2|m.11070	-0.809542	1.75266	0.00055491	FBgn0031461	FBgn0226238	daw	dawdle	GO:0008083,GO:0032924,GO:0007179,GO:0008340,GO:0005615,GO:0010862,GO:0032927,GO:0007411,GO:0043408,GO:0010507,GO:0005125,GO:0050796,GO:0060395,GO:0005160,GO:0042981	ONTOLOGY: growth factor activity,activin receptor signaling pathway,transforming growth factor beta receptor signaling pathway,determination of adult lifespan,extracellular space,positive regulation of pathway-restricted SMAD protein phosphorylation,positive regulation of activin receptor signaling pathway,axon guidance,regulation of MAPK cascade,negative regulation of autophagy,cytokine activity…	GO:0032927,GO:0060395,GO:0010862,GO:0050796,GO:0010507,GO:0007179,GO:0006468	ONTOLOGY: positive regulation of activin receptor signaling pathway,SMAD protein signal transduction,positive regulation of pathway-restricted SMAD protein phosphorylation,regulation of insulin secretion,negative regulation of autophagy,transforming growth factor beta receptor signaling pathway,protein phosphorylation	GO:0008083	ONTOLOGY: growth factor activity				Cystine-knot cytokine
AM	F_head_up	F	head	up	TRINITY_DN93290_c2_g1_i1|m.11068	-0.787941	1.72661	0.00352955	FBgn0031461	FBgn0226238	daw	dawdle	GO:0008083,GO:0032924,GO:0007179,GO:0008340,GO:0005615,GO:0010862,GO:0032927,GO:0007411,GO:0043408,GO:0010507,GO:0005125,GO:0050796,GO:0060395,GO:0005160,GO:0042981	ONTOLOGY: growth factor activity,activin receptor signaling pathway,transforming growth factor beta receptor signaling pathway,determination of adult lifespan,extracellular space,positive regulation of pathway-restricted SMAD protein phosphorylation,positive regulation of activin receptor signaling pathway,axon guidance,regulation of MAPK cascade,negative regulation of autophagy,cytokine activity…	GO:0032927,GO:0060395,GO:0010862,GO:0050796,GO:0010507,GO:0007179,GO:0006468	ONTOLOGY: positive regulation of activin receptor signaling pathway,SMAD protein signal transduction,positive regulation of pathway-restricted SMAD protein phosphorylation,regulation of insulin secretion,negative regulation of autophagy,transforming growth factor beta receptor signaling pathway,protein phosphorylation
AM	F_head_up	F	head	up	TRINITY_DN96929_c1_g1_i4|m.35447	-0.779392	1.71641	0.00605587			blastopia polyprotein						GO:0015074,GO:0003676	ONTOLOGY: DNA integration,nucleic acid binding	GO:0008152,GO:0015074	ONTOLOGY: metabolic process,DNA integration		Ribonuclease H superfamily
AM	F_head_up	F	head	up	TRINITY_DN95294_c1_g3_i1|m.29187	-0.775924	1.71229	0.0129619	FBgn0002563	FBgn0213991	Lsp1beta	Larval serum protein 1 beta	GO:0046331,GO:0005616	ONTOLOGY: lateral inhibition,larval serum protein complex								Hemocyanin, N-terminal domain superfamily, Uncharacterised domain, di-copper centre, Hemocyanin, C-terminal domain superfamily
AM	F_head_up	F	head	up	TRINITY_DN87199_c5_g2_i1|m.11921	-0.768178	1.70312	0.0164729
AM	F_head_up	F	head	up	TRINITY_DN88858_c6_g9_i2|m.24100	-0.757241	1.69026	0.000458713			MOB kinase activator-like 2
AM	F_head_up	F	head	up	TRINITY_DN82433_c0_g2_i2|m.14343	-0.756322	1.68918	0.000712319	FBgn0039040	FBgn0213619	CG13833	no_fullname	no_GO-tag	no_GO-annotation
AM	F_head_up	F	head	up	TRINITY_DN78428_c0_g1_i1|m.78261	-0.755448	1.68816	0.0237544	FBgn0036750	FBgn0214339	CG6034	no_fullname	GO:0055114,GO:0016491	ONTOLOGY: oxidation-reduction process,oxidoreductase activity			GO:0016491,GO:0055114	ONTOLOGY: oxidoreductase activity,oxidation-reduction process	GO:0008152,GO:0055114	ONTOLOGY: metabolic process,oxidation-reduction process		FAD/NAD(P)-binding domain superfamily
AM	F_head_up	F	head	up	TRINITY_DN87633_c1_g1_i1|m.51879	-0.753343	1.68569	0.000458713	FBgn0010052	FBgn0223849	Jhe	Juvenile hormone esterase	GO:0006719,GO:0005515,GO:0005739,GO:0052689,GO:0060179,GO:0048149,GO:0004453	ONTOLOGY: juvenile hormone catabolic process,protein binding,mitochondrion,carboxylic ester hydrolase activity,male mating behavior,behavioral response to ethanol,juvenile-hormone esterase activity	GO:0006721,GO:0006716	ONTOLOGY: terpenoid metabolic process,juvenile hormone metabolic process						Alpha/Beta hydrolase fold
AM	F_head_up	F	head	up	TRINITY_DN88869_c0_g1_i1|m.23945	-0.748424	1.67996	0.000140356	FBgn0000092	FBgn0221971	CG2650	no_fullname	GO:0007623,GO:0005615,GO:0032504	ONTOLOGY: circadian rhythm,extracellular space,multicellular organism reproduction
AM	F_head_up	F	head	up	TRINITY_DN82433_c0_g2_i3|m.14344	-0.741415	1.67182	0.000349869	FBgn0039040	FBgn0213619	CG13833	no_fullname	no_GO-tag	no_GO-annotation
AM	F_head_up	F	head	up	TRINITY_DN92470_c3_g2_i2|m.53129	-0.738837	1.66883	0.0164729	FBgn0038257	FBgn0279088	smp-30	Senescence marker protein-30	GO:0019853,GO:0005509,GO:0044720,GO:0005576,GO:0009631,GO:0004341,GO:0090256,GO:0005829	ONTOLOGY: L-ascorbic acid biosynthetic process,calcium ion binding,negative regulation of imaginal disc-derived wing size,extracellular region,cold acclimation,gluconolactonase activity,regulation of cell proliferation involved in imaginal disc-derived wing morphogenesis,cytosol	GO:0009058,GO:0042364,GO:0009631	ONTOLOGY: biosynthetic process,water-soluble vitamin biosynthetic process,cold acclimation						Six-bladed beta-propeller, TolB-like
AM	F_head_up	F	head	up	TRINITY_DN91287_c4_g2_i1|m.49080	-0.728784	1.65724	0.0326286	FBgn0037166	FBgn0218761	CG11426	no_fullname	GO:0005887,GO:0042577,GO:0008195,GO:0046839,GO:0016020,GO:0006644,GO:0007602,GO:0016311	ONTOLOGY: integral component of plasma membrane,lipid phosphatase activity,phosphatidate phosphatase activity,phospholipid dephosphorylation,membrane,phospholipid metabolic process,phototransduction,dephosphorylation	GO:0006644,GO:0046839	ONTOLOGY: phospholipid metabolic process,phospholipid dephosphorylation
AM	F_head_up	F	head	up	TRINITY_DN85498_c0_g1_i1|m.34498	-0.728107	1.65646	0.000140356	FBgn0030895	FBgn0217372	CG7135	no_fullname	no_GO-tag	no_GO-annotation
AM	F_head_up	F	head	up	TRINITY_DN77999_c0_g1_i1|m.59057	-0.715782	1.64237	0.0413986	FBgn0000964	FBgn0226759	tj	traffic jam	GO:0001708,GO:0003677,GO:0045944,GO:0005634,GO:0008584,GO:0007281,GO:0000981,GO:0007298,GO:0008585,GO:0010467,GO:0035262,GO:0046982	ONTOLOGY: cell fate specification,DNA binding,positive regulation of transcription from RNA polymerase II promoter,nucleus,male gonad development,germ cell development,RNA polymerase II transcription factor activity, sequence-specific DNA binding,border follicle cell migration,female gonad development,gene expression,gonad morphogenesis,protein heterodimerization activity	GO:0009058,GO:0007298,GO:0035262,GO:0008584,GO:0008585	ONTOLOGY: biosynthetic process,border follicle cell migration,gonad morphogenesis,male gonad development,female gonad development	GO:0003700,GO:0006355,GO:0003677,GO:0005634	ONTOLOGY: transcription factor activity, sequence-specific DNA binding,regulation of transcription, DNA-templated,DNA binding,nucleus	GO:0008152,GO:0009058	ONTOLOGY: metabolic process,biosynthetic process		Transcription factor, Skn-1-like, DNA-binding domain superfamily
AM	F_head_up	F	head	up	TRINITY_DN84439_c0_g1_i2|m.3316	-0.714145	1.64051	0.00474833	FBgn0037896	FBgn0213806	ninaG	ninaG	GO:0055114,GO:0050660,GO:0016614,GO:0001523,GO:0006810,GO:0007601,GO:0046154,GO:0016491	ONTOLOGY: oxidation-reduction process,flavin adenine dinucleotide binding,oxidoreductase activity, acting on CH-OH group of donors,retinoid metabolic process,transport,visual perception,rhodopsin metabolic process,oxidoreductase activity	GO:0046154,GO:0006721	ONTOLOGY: rhodopsin metabolic process,terpenoid metabolic process	GO:0016614,GO:0055114,GO:0050660	ONTOLOGY: oxidoreductase activity, acting on CH-OH group of donors,oxidation-reduction process,flavin adenine dinucleotide binding	GO:0008152,GO:0055114	ONTOLOGY: metabolic process,oxidation-reduction process		FAD/NAD(P)-binding domain superfamily
AM	F_head_up	F	head	up	TRINITY_DN86929_c1_g1_i2|m.36406	-0.705891	1.63115	0.0492695	FBgn0035189	FBgn0214414	CG9119	no_fullname	GO:0005634,GO:0008270,GO:0008150,GO:0005575,GO:0016788	ONTOLOGY: nucleus,zinc ion binding,biological_process,cellular_component,hydrolase activity, acting on ester bonds			GO:0005634	ONTOLOGY: nucleus
AM	F_head_up	F	head	up	TRINITY_DN93596_c2_g1_i1|m.25633	-0.704628	1.62972	0.00207404
AM	F_head_up	F	head	up	TRINITY_DN93837_c1_g3_i13|m.13772	-0.696474	1.62054	0.00995122	FBgn0004919	FBgn0223711	gol	goliath	GO:0008270,GO:0005634,GO:0061630,GO:0001707,GO:0005768,GO:0016567	ONTOLOGY: zinc ion binding,nucleus,ubiquitin protein ligase activity,mesoderm formation,endosome,protein ubiquitination								Zinc finger, RING/FYVE/PHD-type
AM	F_head_up	F	head	up	TRINITY_DN92354_c0_g1_i1|m.4016	-0.691056	1.61447	0.0476124	FBgn0032945	FBgn0220739	CG8665	no_fullname	GO:0055114,GO:0009258,GO:0006730,GO:0005737,GO:0016742,GO:0009058,GO:0004029,GO:0016155	ONTOLOGY: oxidation-reduction process,10-formyltetrahydrofolate catabolic process,one-carbon metabolic process,cytoplasm,hydroxymethyl-, formyl- and related transferase activity,biosynthetic process,aldehyde dehydrogenase (NAD) activity,formyltetrahydrofolate dehydrogenase activity	GO:0009058,GO:0046653,GO:0043649	ONTOLOGY: biosynthetic process,tetrahydrofolate metabolic process,dicarboxylic acid catabolic process	GO:0008152,GO:0016491,GO:0055114,GO:0009058,GO:0016742,GO:0005737,GO:0006730,GO:0009258,GO:0016155,GO:0003824	ONTOLOGY: metabolic process,oxidoreductase activity,oxidation-reduction process,biosynthetic process,hydroxymethyl-, formyl- and related transferase activity,cytoplasm,one-carbon metabolic process,10-formyltetrahydrofolate catabolic process,formyltetrahydrofolate dehydrogenase activity,catalytic activity	GO:0008152,GO:0006760,GO:0009058,GO:0006730,GO:0055114,GO:0042219	ONTOLOGY: metabolic process,folic acid-containing compound metabolic process,biosynthetic process,one-carbon metabolic process,oxidation-reduction process,cellular modified amino acid catabolic process		Formyl transferase, C-terminal domain superfamily, Formyl transferase, N-terminal domain superfamily, Aldehyde dehydrogenase, N-terminal, ACP-like superfamily
AM	F_head_up	F	head	up	TRINITY_DN83689_c1_g1_i1|m.76601	-0.66766	1.58849	0.0326286	FBgn0032684	FBgn0217558	CG10178	no_fullname	GO:0008152,GO:0015020,GO:0043231	ONTOLOGY: metabolic process,glucuronosyltransferase activity,intracellular membrane-bounded organelle			GO:0008152,GO:0016758	ONTOLOGY: metabolic process,transferase activity, transferring hexosyl groups	GO:0008152	ONTOLOGY: metabolic process
AM	F_head_up	F	head	up	TRINITY_DN86677_c0_g1_i3|m.93209	-0.658134	1.57804	0.0465286	FBgn0050489	FBgn0222656	Cyp12d1-p	Cyp12d1-p	GO:0055114,GO:0016705,GO:0020037,GO:0005506,GO:0017085,GO:0046680	ONTOLOGY: oxidation-reduction process,oxidoreductase activity, acting on paired donors, with incorporation or reduction of molecular oxygen,heme binding,iron ion binding,response to insecticide,response to DDT	GO:0046680	ONTOLOGY: response to DDT	GO:0005506,GO:0016705,GO:0020037,GO:0055114	ONTOLOGY: iron ion binding,oxidoreductase activity, acting on paired donors, with incorporation or reduction of molecular oxygen,heme binding,oxidation-reduction process	GO:0008152,GO:0055114	ONTOLOGY: metabolic process,oxidation-reduction process		Cytochrome P450 superfamily
AM	F_head_up	F	head	up	TRINITY_DN96629_c0_g2_i4|m.32632	-0.648859	1.56793	0.0247081			PREDICTED: uncharacterized protein K02A2.6-like						GO:0003676,GO:0008270	ONTOLOGY: nucleic acid binding,zinc ion binding				Aspartic peptidase domain superfamily, Zinc finger, CCHC-type superfamily
AM	F_head_up	F	head	up	TRINITY_DN93976_c1_g1_i3|m.86268	-0.646264	1.56511	0.0480237	FBgn0033728	FBgn0224893	Cpr49Ae	Cuticular protein 49Ae	GO:0042302,GO:0008010,GO:0040003,GO:0031012	ONTOLOGY: structural constituent of cuticle,structural constituent of chitin-based larval cuticle,chitin-based cuticle development,extracellular matrix			GO:0042302	ONTOLOGY: structural constituent of cuticle
AM	F_head_up	F	head	up	TRINITY_DN89290_c5_g3_i1|m.85555	-0.639453	1.55774	0.0285287	FBgn0037167	FBgn0218762	CG11425	no_fullname	GO:0006644,GO:0046839,GO:0008195,GO:0042577,GO:0007165,GO:0016311,GO:0005887,GO:0016020	ONTOLOGY: phospholipid metabolic process,phospholipid dephosphorylation,phosphatidate phosphatase activity,lipid phosphatase activity,signal transduction,dephosphorylation,integral component of plasma membrane,membrane	GO:0006644,GO:0046839	ONTOLOGY: phospholipid metabolic process,phospholipid dephosphorylation
AM	F_head_up	F	head	up	TRINITY_DN91373_c0_g1_i1|m.52193	-0.636549	1.55461	0.0238003		FBgn0226602	Dwil\GK24642-PA	No_annotated_ortholog_in_Dmel
AM	F_head_up	F	head	up	TRINITY_DN91864_c1_g1_i6|m.90968	-0.636069	1.55409	0.0176898	FBgn0036975	FBgn0218952	CG5618	no_fullname	GO:0016831,GO:0019752,GO:0030170	ONTOLOGY: carboxy-lyase activity,carboxylic acid metabolic process,pyridoxal phosphate binding			GO:0003824,GO:0016831,GO:0019752,GO:0030170	ONTOLOGY: catalytic activity,carboxy-lyase activity,carboxylic acid metabolic process,pyridoxal phosphate binding	GO:0008152	ONTOLOGY: metabolic process		Pyridoxal phosphate-dependent transferase, subdomain 2, Pyridoxal phosphate-dependent transferase, major region, subdomain 1
AM	F_head_up	F	head	up	TRINITY_DN93082_c1_g3_i4|m.50819	-0.618501	1.53528	0.019279	FBgn0036262	FBgn0215279	CG6910	no_fullname	GO:0050113,GO:0055114,GO:0019310,GO:0005737,GO:0005506	ONTOLOGY: inositol oxygenase activity,oxidation-reduction process,inositol catabolic process,cytoplasm,iron ion binding	GO:0006020,GO:0046174	ONTOLOGY: inositol metabolic process,polyol catabolic process	GO:0005506,GO:0005737,GO:0019310,GO:0050113,GO:0055114	ONTOLOGY: iron ion binding,cytoplasm,inositol catabolic process,inositol oxygenase activity,oxidation-reduction process	GO:0008152,GO:0006020,GO:0046174,GO:0055114	ONTOLOGY: metabolic process,inositol metabolic process,polyol catabolic process,oxidation-reduction process
AM	F_head_up	F	head	up	TRINITY_DN92702_c1_g1_i1|m.47497	-0.614389	1.53091	0.00370813		FBgn0218178	Dwil\GK16176-PA	No_annotated_ortholog_in_Dmel
AM	F_head_up	F	head	up	TRINITY_DN94393_c1_g1_i11|m.42487	-0.613576	1.53005	0.0389591	FBgn0038862	FBgn0214191	Usp8	Ubiquitin specific protease 8	GO:0006511,GO:0090263,GO:0016322,GO:0004843,GO:0045880,GO:0005737,GO:0016579,GO:0008587	ONTOLOGY: ubiquitin-dependent protein catabolic process,positive regulation of canonical Wnt signaling pathway,neuron remodeling,thiol-dependent ubiquitin-specific protease activity,positive regulation of smoothened signaling pathway,cytoplasm,protein deubiquitination,imaginal disc-derived wing margin morphogenesis	GO:0090263	ONTOLOGY: positive regulation of canonical Wnt signaling pathway	GO:0006511,GO:0036459,GO:0016579	ONTOLOGY: ubiquitin-dependent protein catabolic process,thiol-dependent ubiquitinyl hydrolase activity,protein deubiquitination	GO:0008152	ONTOLOGY: metabolic process
AM	F_head_up	F	head	up	TRINITY_DN87440_c0_g1_i1|m.12494	-0.60007	1.51579	0.0413986			uncharacterized protein LOC111519073						GO:0003676,GO:0016787,GO:0046872	ONTOLOGY: nucleic acid binding,hydrolase activity,metal ion binding
AM	F_head_up	F	head	up	TRINITY_DN82135_c0_g1_i5|m.60247	-0.592419	1.50777	0.0253342		FBgn0216333	Dwil\GK14327-PB	No_annotated_ortholog_in_Dmel
AM	F_head_up	F	head	up	TRINITY_DN88472_c1_g1_i2|m.87842	-0.581664	1.49657	0.00290368			PREDICTED: hornerin											Nuclear hormone receptor-like domain superfamily
AM	F_head_up	F	head	up	TRINITY_DN89905_c0_g1_i3|m.54315	-0.576902	1.49164	0.0492695	FBgn0029990	FBgn0218143	CG2233	no_fullname	no_GO-tag	no_GO-annotation
AM	F_head_up	F	head	up	TRINITY_DN89905_c0_g1_i1|m.54313	-0.566672	1.4811	0.0394109	FBgn0029990	FBgn0218143	CG2233	no_fullname	no_GO-tag	no_GO-annotation
AM	F_head_up	F	head	up	TRINITY_DN88909_c0_g3_i1|m.44275	-0.554402	1.46856	0.0270057	FBgn0038799	FBgn0224704	MFS9	Major Facilitator Superfamily Transporter 9	GO:0055085,GO:0006820,GO:0016021,GO:0022857	ONTOLOGY: transmembrane transport,anion transport,integral component of membrane,transmembrane transporter activity			GO:0016021,GO:0055085	ONTOLOGY: integral component of membrane,transmembrane transport			Major facilitator superfamily domain	Cyclic nucleotide-regulated ion channel, N-terminal
AM	F_head_up	F	head	up	TRINITY_DN95963_c4_g3_i15|m.81625	-0.538371	1.45233	0.00889551			uncharacterized protein Dvir_GJ15394, isoform B						GO:0035556	ONTOLOGY: intracellular signal transduction	GO:0035556	ONTOLOGY: intracellular signal transduction
AM	F_head_up	F	head	up	TRINITY_DN96325_c1_g1_i14|m.55461	-0.51577	1.42976	0.021036	FBgn0259210		prom	prominin	GO:0016021,GO:0035996,GO:0003674,GO:0042052	ONTOLOGY: integral component of membrane,rhabdomere microvillus,molecular_function,rhabdomere development	GO:0042052,GO:0001751	ONTOLOGY: rhabdomere development,compound eye photoreceptor cell differentiation	GO:0016021	ONTOLOGY: integral component of membrane
AM	F_head_up	F	head	up	TRINITY_DN88272_c0_g1_i1|m.36754	-0.512972	1.42699	0.0492695	FBgn0030558	FBgn0222153	CG1461	no_fullname	GO:0004838,GO:0009072,GO:0030170,GO:0009058	ONTOLOGY: L-tyrosine:2-oxoglutarate aminotransferase activity,aromatic amino acid family metabolic process,pyridoxal phosphate binding,biosynthetic process	GO:0009058	ONTOLOGY: biosynthetic process	GO:0009058,GO:0030170,GO:0006520,GO:0008483,GO:0003824,GO:0004838,GO:0009072	ONTOLOGY: biosynthetic process,pyridoxal phosphate binding,cellular amino acid metabolic process,transaminase activity,catalytic activity,L-tyrosine:2-oxoglutarate aminotransferase activity,aromatic amino acid family metabolic process	GO:0008152,GO:0009058	ONTOLOGY: metabolic process,biosynthetic process		Pyridoxal phosphate-dependent transferase, subdomain 2, Pyridoxal phosphate-dependent transferase, major region, subdomain 1
AM	F_head_up	F	head	up	TRINITY_DN89668_c2_g1_i1|m.3070	-0.50714	1.42123	0.0136379	FBgn0260812	FBgn0218290	inaF-D	inaF-D	GO:0016247,GO:0016020,GO:0005246,GO:0042391,GO:0016058	ONTOLOGY: channel regulator activity,membrane,calcium channel regulator activity,regulation of membrane potential,maintenance of membrane potential in photoreceptor cell by rhodopsin mediated signaling	GO:0016057	ONTOLOGY: regulation of membrane potential in photoreceptor cell
AM	F_head_up	F	head	up	TRINITY_DN91802_c0_g1_i2|m.90877	-0.478681	1.39347	0.0164729	FBgn0038749	FBgn0064285	Xport-A	exit protein of rhodopsin and TRP A	GO:0072321,GO:0097038,GO:1990146,GO:0001895,GO:0007603,GO:0071482,GO:0016063,GO:0090314	ONTOLOGY: chaperone-mediated protein transport,perinuclear endoplasmic reticulum,protein localization to rhabdomere,retina homeostasis,phototransduction, visible light,cellular response to light stimulus,rhodopsin biosynthetic process,positive regulation of protein targeting to membrane	GO:1990146,GO:0046154,GO:0006886,GO:0009058,GO:0001895,GO:0007603,GO:0071482	ONTOLOGY: protein localization to rhabdomere,rhodopsin metabolic process,intracellular protein transport,biosynthetic process,retina homeostasis,phototransduction, visible light,cellular response to light stimulus
AM	F_head_up	F	head	up	TRINITY_DN95530_c0_g1_i4|m.61172	-0.478176	1.39298	0.0155831	FBgn0267435	FBgn0224531	chp	chaoptin	GO:0005886,GO:0035996,GO:0046658,GO:0032528,GO:0042052,GO:0007156,GO:0016028	ONTOLOGY: plasma membrane,rhabdomere microvillus,anchored component of plasma membrane,microvillus organization,rhabdomere development,homophilic cell adhesion via plasma membrane adhesion molecules,rhabdomere	GO:0042052,GO:0032528,GO:0001751	ONTOLOGY: rhabdomere development,microvillus organization,compound eye photoreceptor cell differentiation	GO:0005515	ONTOLOGY: protein binding				Leucine-rich repeat domain superfamily
AM	F_head_up	F	head	up	TRINITY_DN95963_c4_g3_i7|m.81603	-0.477467	1.3923	0.0238475			eye-specific diacylglycerol kinase isoform X7						GO:0035556,GO:0016301,GO:0004143,GO:0007205,GO:0003951,GO:0008152	ONTOLOGY: intracellular signal transduction,kinase activity,diacylglycerol kinase activity,protein kinase C-activating G-protein coupled receptor signaling pathway,NAD+ kinase activity,metabolic process	GO:0007205,GO:0008152,GO:0035556	ONTOLOGY: protein kinase C-activating G-protein coupled receptor signaling pathway,metabolic process,intracellular signal transduction		Inorganic polyphosphate/ATP-NAD kinase, N-terminal
AM	F_head_up	F	head	up	TRINITY_DN94141_c0_g3_i6|m.46804	-0.461213	1.3767	0.0247081	FBgn0033710	FBgn0223878	CG17739	no_fullname	GO:0004867	ONTOLOGY: serine-type endopeptidase inhibitor activity			GO:0004867	ONTOLOGY: serine-type endopeptidase inhibitor activity			Reeler domain	Thrombospondin type-1 (TSP1) repeat superfamily, Pancreatic trypsin inhibitor Kunitz domain superfamily
AM	F_head_up	F	head	up	TRINITY_DN87507_c0_g1_i5|m.15686	-0.458419	1.37404	0.0310398	FBgn0004623	FBgn0215048	Gbeta76C	G protein beta-subunit 76C	GO:0007602,GO:0005886,GO:0016028,GO:0046982,GO:0005737,GO:0016056,GO:0016059,GO:0007186,GO:0005834,GO:0007202	ONTOLOGY: phototransduction,plasma membrane,rhabdomere,protein heterodimerization activity,cytoplasm,rhodopsin mediated signaling pathway,deactivation of rhodopsin mediated signaling,G-protein coupled receptor signaling pathway,heterotrimeric G-protein complex,activation of phospholipase C activity	GO:0016059,GO:0007202,GO:0007603,GO:0071482	ONTOLOGY: deactivation of rhodopsin mediated signaling,activation of phospholipase C activity,phototransduction, visible light,cellular response to light stimulus	GO:0005515	ONTOLOGY: protein binding				WD40/YVTN repeat-like-containing domain superfamily
AM	F_head_up	F	head	up	TRINITY_DN95963_c4_g3_i1|m.81587	-0.45156	1.36752	0.0295423	FBgn0261549		rdgA	retinal degeneration A	GO:0003951,GO:0007205,GO:0035556,GO:0004143,GO:0046834,GO:0016056,GO:0006654,GO:0016310,GO:0046154,GO:0045494,GO:0007602,GO:0007608,GO:0016059,GO:0043052,GO:0006661,GO:0007605	ONTOLOGY: NAD+ kinase activity,protein kinase C-activating G-protein coupled receptor signaling pathway,intracellular signal transduction,diacylglycerol kinase activity,lipid phosphorylation,rhodopsin mediated signaling pathway,phosphatidic acid biosynthetic process,phosphorylation,rhodopsin metabolic process,photoreceptor cell maintenance,phototransduction,sensory perception of smell,deactivatio…	GO:0016059,GO:0046154,GO:0045494,GO:0007205,GO:0006644,GO:0046834,GO:0043052,GO:0006661,GO:0009058,GO:0007605,GO:0001895,GO:0007603,GO:0007608,GO:0071482	ONTOLOGY: deactivation of rhodopsin mediated signaling,rhodopsin metabolic process,photoreceptor cell maintenance,protein kinase C-activating G-protein coupled receptor signaling pathway,phospholipid metabolic process,lipid phosphorylation,thermotaxis,phosphatidylinositol biosynthetic process,biosynthetic process,sensory perception of sound,retina homeostasis,phototransduction, visible light,sens…	GO:0016301,GO:0003951,GO:0008152,GO:0035556,GO:0005515,GO:0004143,GO:0007205	ONTOLOGY: kinase activity,NAD+ kinase activity,metabolic process,intracellular signal transduction,protein binding,diacylglycerol kinase activity,protein kinase C-activating G-protein coupled receptor signaling pathway	GO:0007205,GO:0008152,GO:0035556	ONTOLOGY: protein kinase C-activating G-protein coupled receptor signaling pathway,metabolic process,intracellular signal transduction	Ankyrin repeat-containing domain	Inorganic polyphosphate/ATP-NAD kinase, N-terminal, Ankyrin repeat-containing domain superfamily
AM	F_head_up	F	head	up	TRINITY_DN95963_c4_g3_i14|m.81621	-0.440651	1.35722	0.0394109	FBgn0261549		rdgA	retinal degeneration A	GO:0003951,GO:0007205,GO:0035556,GO:0004143,GO:0046834,GO:0016056,GO:0006654,GO:0016310,GO:0046154,GO:0045494,GO:0007602,GO:0007608,GO:0016059,GO:0043052,GO:0006661,GO:0007605	ONTOLOGY: NAD+ kinase activity,protein kinase C-activating G-protein coupled receptor signaling pathway,intracellular signal transduction,diacylglycerol kinase activity,lipid phosphorylation,rhodopsin mediated signaling pathway,phosphatidic acid biosynthetic process,phosphorylation,rhodopsin metabolic process,photoreceptor cell maintenance,phototransduction,sensory perception of smell,deactivatio…	GO:0016059,GO:0046154,GO:0045494,GO:0007205,GO:0006644,GO:0046834,GO:0043052,GO:0006661,GO:0009058,GO:0007605,GO:0001895,GO:0007603,GO:0007608,GO:0071482	ONTOLOGY: deactivation of rhodopsin mediated signaling,rhodopsin metabolic process,photoreceptor cell maintenance,protein kinase C-activating G-protein coupled receptor signaling pathway,phospholipid metabolic process,lipid phosphorylation,thermotaxis,phosphatidylinositol biosynthetic process,biosynthetic process,sensory perception of sound,retina homeostasis,phototransduction, visible light,sens…	GO:0016301,GO:0004143,GO:0007205,GO:0035556,GO:0003951,GO:0008152,GO:0005515	ONTOLOGY: kinase activity,diacylglycerol kinase activity,protein kinase C-activating G-protein coupled receptor signaling pathway,intracellular signal transduction,NAD+ kinase activity,metabolic process,protein binding	GO:0007205,GO:0008152,GO:0035556	ONTOLOGY: protein kinase C-activating G-protein coupled receptor signaling pathway,metabolic process,intracellular signal transduction	Ankyrin repeat-containing domain	Ankyrin repeat-containing domain superfamily, Inorganic polyphosphate/ATP-NAD kinase, N-terminal
AM	F_head_up	F	head	up	TRINITY_DN95963_c4_g3_i10|m.81607	-0.434277	1.35123	0.0492695			eye-specific diacylglycerol kinase isoform X2						GO:0016301,GO:0035556,GO:0004143,GO:0007205,GO:0005515,GO:0003951,GO:0008152	ONTOLOGY: kinase activity,intracellular signal transduction,diacylglycerol kinase activity,protein kinase C-activating G-protein coupled receptor signaling pathway,protein binding,NAD+ kinase activity,metabolic process	GO:0007205,GO:0008152,GO:0035556	ONTOLOGY: protein kinase C-activating G-protein coupled receptor signaling pathway,metabolic process,intracellular signal transduction	Ankyrin repeat-containing domain	Ankyrin repeat-containing domain superfamily, Inorganic polyphosphate/ATP-NAD kinase, N-terminal
AM	F_head_up	F	head	up	TRINITY_DN95818_c1_g2_i7|m.65080	-0.430442	1.34765	0.0326286	FBgn0002938	FBgn0226261	ninaC	neither inactivation nor afterpotential C	GO:0005524,GO:0016459,GO:0003774,GO:0006468,GO:0004713,GO:0005515,GO:0045494,GO:0007603,GO:0004674,GO:0016028,GO:0016062,GO:0008104,GO:0005516,GO:0033227,GO:0007010,GO:0004702,GO:0009416,GO:0007604,GO:0033583,GO:0005737,GO:0016461,GO:1990146,GO:0042385,GO:0016027,GO:0006886,GO:0016059,GO:0004672,GO:0035091,GO:0005634,GO:0007602,GO:0042623	ONTOLOGY: ATP binding,myosin complex,motor activity,protein phosphorylation,protein tyrosine kinase activity,protein binding,photoreceptor cell maintenance,phototransduction, visible light,protein serine/threonine kinase activity,rhabdomere,adaptation of rhodopsin mediated signaling,protein localization,calmodulin binding,dsRNA transport,cytoskeleton organization,signal transducer, downstream of …	GO:0016059,GO:1990146,GO:0045494,GO:0016062,GO:0007604,GO:0033227,GO:0006886,GO:0001895,GO:0007603,GO:0071482,GO:0006468	ONTOLOGY: deactivation of rhodopsin mediated signaling,protein localization to rhabdomere,photoreceptor cell maintenance,adaptation of rhodopsin mediated signaling,phototransduction, UV,dsRNA transport,intracellular protein transport,retina homeostasis,phototransduction, visible light,cellular response to light stimulus,protein phosphorylation	GO:0005515,GO:0003774,GO:0005524,GO:0016459,GO:0004672,GO:0006468,GO:0004713	ONTOLOGY: protein binding,motor activity,ATP binding,myosin complex,protein kinase activity,protein phosphorylation,protein tyrosine kinase activity	GO:0008152	ONTOLOGY: metabolic process
AM	F_head_up	F	head	up	TRINITY_DN95818_c1_g2_i13|m.65095	-0.427228	1.34465	0.0240945	FBgn0002938	FBgn0226261	ninaC	neither inactivation nor afterpotential C	GO:0005524,GO:0016459,GO:0003774,GO:0006468,GO:0004713,GO:0005515,GO:0045494,GO:0007603,GO:0004674,GO:0016028,GO:0016062,GO:0008104,GO:0005516,GO:0033227,GO:0007010,GO:0004702,GO:0009416,GO:0007604,GO:0033583,GO:0005737,GO:0016461,GO:1990146,GO:0042385,GO:0016027,GO:0006886,GO:0016059,GO:0004672,GO:0035091,GO:0005634,GO:0007602,GO:0042623	ONTOLOGY: ATP binding,myosin complex,motor activity,protein phosphorylation,protein tyrosine kinase activity,protein binding,photoreceptor cell maintenance,phototransduction, visible light,protein serine/threonine kinase activity,rhabdomere,adaptation of rhodopsin mediated signaling,protein localization,calmodulin binding,dsRNA transport,cytoskeleton organization,signal transducer, downstream of …	GO:0016059,GO:1990146,GO:0045494,GO:0016062,GO:0007604,GO:0033227,GO:0006886,GO:0001895,GO:0007603,GO:0071482,GO:0006468	ONTOLOGY: deactivation of rhodopsin mediated signaling,protein localization to rhabdomere,photoreceptor cell maintenance,adaptation of rhodopsin mediated signaling,phototransduction, UV,dsRNA transport,intracellular protein transport,retina homeostasis,phototransduction, visible light,cellular response to light stimulus,protein phosphorylation	GO:0003774,GO:0005524,GO:0016459,GO:0005515	ONTOLOGY: motor activity,ATP binding,myosin complex,protein binding
AM	F_head_up	F	head	up	TRINITY_DN95818_c1_g2_i14|m.65098	-0.386982	1.30766	0.0476124	FBgn0002938		ninaC	neither inactivation nor afterpotential C	GO:0005524,GO:0016459,GO:0003774,GO:0006468,GO:0004713,GO:0005515,GO:0045494,GO:0007603,GO:0004674,GO:0016028,GO:0016062,GO:0008104,GO:0005516,GO:0033227,GO:0007010,GO:0004702,GO:0009416,GO:0007604,GO:0033583,GO:0005737,GO:0016461,GO:1990146,GO:0042385,GO:0016027,GO:0006886,GO:0016059,GO:0004672,GO:0035091,GO:0005634,GO:0007602,GO:0042623	ONTOLOGY: ATP binding,myosin complex,motor activity,protein phosphorylation,protein tyrosine kinase activity,protein binding,photoreceptor cell maintenance,phototransduction, visible light,protein serine/threonine kinase activity,rhabdomere,adaptation of rhodopsin mediated signaling,protein localization,calmodulin binding,dsRNA transport,cytoskeleton organization,signal transducer, downstream of …	GO:0016059,GO:1990146,GO:0045494,GO:0016062,GO:0007604,GO:0033227,GO:0006886,GO:0001895,GO:0007603,GO:0071482,GO:0006468	ONTOLOGY: deactivation of rhodopsin mediated signaling,protein localization to rhabdomere,photoreceptor cell maintenance,adaptation of rhodopsin mediated signaling,phototransduction, UV,dsRNA transport,intracellular protein transport,retina homeostasis,phototransduction, visible light,cellular response to light stimulus,protein phosphorylation	GO:0003774,GO:0005524,GO:0016459,GO:0004672,GO:0006468,GO:0005515,GO:0004713	ONTOLOGY: motor activity,ATP binding,myosin complex,protein kinase activity,protein phosphorylation,protein binding,protein tyrosine kinase activity	GO:0008152	ONTOLOGY: metabolic process

## Sheet: F head down
#semispecies	condition	sex	tissue	regulation	Trinity_Transcript	l2foldchange	fold change	qvalue	DmelFBgn	DwilFBgn	gene_name	full_gene_name	GO-FBgn	GO-FBgn-anno	Enriched-GO-FB	Enriched-GO-FB-annotation	GO-Interpro	GO-Interpro-anno	Enriched-GO-Interpro	Enriched-GO-Interpro-Annotation	Domains:CDD	Domains:Gene3D	Domains:Hamap	Domains:PANTHER	Domains:Pfam	Domains:PIRSF	Domains:PRINTS	Domains:ProDom	Domains:ProSitePatterns	Domains:ProSiteProfiles	Domains:SFLD	Domains:SMART	Domains:SUPERFAMILY	Domains:TIGRFAM	Signatures
AM	F_head_down	F	head	down	TRINITY_DN96800_c4_g1_i1|m.40999	1.25091	2.37992	6.69413e-13			transposable element tc1 transposase, partial						GO:0003677,GO:0006313,GO:0015074	ONTOLOGY: DNA binding,transposition, DNA-mediated,DNA integration				Winged helix-like DNA-binding domain superfamily
AM	F_head_down	F	head	down	TRINITY_DN70392_c0_g1_i2|m.4313	1.17792	2.26251	3.18847e-10			msx2-interacting protein						GO:0005576,GO:0006030,GO:0008061	ONTOLOGY: extracellular region,chitin metabolic process,chitin binding	GO:0006030	ONTOLOGY: chitin metabolic process		Chitin binding domain superfamily
AM	F_head_down	F	head	down	TRINITY_DN70392_c0_g1_i3|m.4314	1.15788	2.23129	4.67349e-09			msx2-interacting protein						GO:0005576,GO:0006030,GO:0008061	ONTOLOGY: extracellular region,chitin metabolic process,chitin binding	GO:0006030	ONTOLOGY: chitin metabolic process		Chitin binding domain superfamily
AM	F_head_down	F	head	down	TRINITY_DN94159_c1_g1_i2|m.46382	1.11489	2.16579	1.3201e-07			msx2-interacting protein
AM	F_head_down	F	head	down	TRINITY_DN88641_c0_g1_i1|m.56601	1.07052	2.10019	9.31068e-06	FBgn0034511	FBgn0221302	GNBP-like3	GNBP-like 3	GO:0009986,GO:0030246,GO:0098542,GO:0009595,GO:0009620	ONTOLOGY: cell surface,carbohydrate binding,defense response to other organism,detection of biotic stimulus,response to fungus	GO:0009595	ONTOLOGY: detection of biotic stimulus	GO:0030246	ONTOLOGY: carbohydrate binding
AM	F_head_down	F	head	down	TRINITY_DN96307_c2_g4_i2|m.55979	0.993316	1.99075	6.07557e-05
AM	F_head_down	F	head	down	TRINITY_DN83160_c0_g1_i1|m.93113	0.940471	1.91915	0.000555222	FBgn0030984	FBgn0227057	tgy	twiggy	GO:0016020,GO:0016267,GO:0016263	ONTOLOGY: membrane,O-glycan processing, core 1,glycoprotein-N-acetylgalactosamine 3-beta-galactosyltransferase activity	GO:0016267,GO:0006493	ONTOLOGY: O-glycan processing, core 1,protein O-linked glycosylation	GO:0016020,GO:0016757	ONTOLOGY: membrane,transferase activity, transferring glycosyl groups
AM	F_head_down	F	head	down	TRINITY_DN82825_c0_g2_i2|m.17868	0.891861	1.85557	1.91598e-06	FBgn0038113	FBgn0214236	CG11668	no_fullname	GO:0004252,GO:0006508	ONTOLOGY: serine-type endopeptidase activity,proteolysis			GO:0004252,GO:0006508	ONTOLOGY: serine-type endopeptidase activity,proteolysis			Serine proteases, trypsin domain
AM	F_head_down	F	head	down	TRINITY_DN94159_c1_g1_i1|m.46380	0.890851	1.85427	0.000140356	FBgn0036203	FBgn0214389	Muc68D	Mucin 68D	GO:0006030,GO:0005576,GO:0008061,GO:0031012,GO:0005201	ONTOLOGY: chitin metabolic process,extracellular region,chitin binding,extracellular matrix,extracellular matrix structural constituent			GO:0005576,GO:0006030,GO:0008061	ONTOLOGY: extracellular region,chitin metabolic process,chitin binding	GO:0006030	ONTOLOGY: chitin metabolic process		Chitin binding domain superfamily
AM	F_head_down	F	head	down	TRINITY_DN89107_c1_g1_i1|m.33274	0.812824	1.75665	0.00370813	FBgn0051956	FBgn0220432	pgant4	polypeptide GalNAc transferase 4	GO:0005795,GO:0004653,GO:0051047,GO:0006493,GO:0033363,GO:0009312	ONTOLOGY: Golgi stack,polypeptide N-acetylgalactosaminyltransferase activity,positive regulation of secretion,protein O-linked glycosylation,secretory granule organization,oligosaccharide biosynthetic process	GO:0009312,GO:0033363,GO:0006493	ONTOLOGY: oligosaccharide biosynthetic process,secretory granule organization,protein O-linked glycosylation					Ricin B, lectin domain	Nucleotide-diphospho-sugar transferases
AM	F_head_down	F	head	down	TRINITY_DN96718_c1_g4_i1|m.40882	0.777128	1.71372	0.00474833			reverse transcriptase, partial											Endonuclease/exonuclease/phosphatase superfamily
AM	F_head_down	F	head	down	TRINITY_DN73492_c0_g1_i1|m.92583	0.757804	1.69091	0.0163386	FBgn0032299	FBgn0225681	CG17127	no_fullname	no_GO-tag	no_GO-annotation
AM	F_head_down	F	head	down	TRINITY_DN95679_c0_g2_i1|m.66472	0.75278	1.68504	0.00292126	FBgn0034871	FBgn0225013	CG3906	no_fullname	no_GO-tag	no_GO-annotation
AM	F_head_down	F	head	down	TRINITY_DN96572_c1_g2_i1|m.83538	0.752568	1.68479	0.0208423			pol polyprotein, partial						GO:0015074,GO:0003676	ONTOLOGY: DNA integration,nucleic acid binding				Ribonuclease H superfamily
AM	F_head_down	F	head	down	TRINITY_DN93348_c1_g5_i1|m.6847	0.731176	1.65999	0.0155974	FBgn0032067	FBgn0226483	LManIV	Lysosomal alpha-mannosidase IV	GO:0030246,GO:0006517,GO:0006013,GO:0004559	ONTOLOGY: carbohydrate binding,protein deglycosylation,mannose metabolic process,alpha-mannosidase activity	GO:0006013,GO:0006517	ONTOLOGY: mannose metabolic process,protein deglycosylation	GO:0004559,GO:0006013,GO:0003824,GO:0005975,GO:0030246	ONTOLOGY: alpha-mannosidase activity,mannose metabolic process,catalytic activity,carbohydrate metabolic process,carbohydrate binding				Glycoside hydrolase family 38, central domain superfamily, Glycoside hydrolase 38/57, N-terminal
AM	F_head_down	F	head	down	TRINITY_DN96718_c1_g4_i3|m.40884	0.701811	1.62655	0.0134172			GL21431											Endonuclease/exonuclease/phosphatase superfamily
AM	F_head_down	F	head	down	TRINITY_DN73109_c0_g1_i1|m.63070	0.701361	1.62604	0.00995122	FBgn0259713	FBgn0279468	CG42367	no_fullname	GO:0042302,GO:0005575,GO:0008150	ONTOLOGY: structural constituent of cuticle,cellular_component,biological_process			GO:0042302	ONTOLOGY: structural constituent of cuticle
AM	F_head_down	F	head	down	TRINITY_DN78390_c1_g2_i6|m.17714	0.678003	1.59992	0.0247081	FBgn0041194	FBgn0214582	Prat2	Phosphoribosylamidotransferase 2	GO:0004044,GO:0009113,GO:0009116	ONTOLOGY: amidophosphoribosyltransferase activity,purine nucleobase biosynthetic process,nucleoside metabolic process	GO:0009113	ONTOLOGY: purine nucleobase biosynthetic process	GO:0009116,GO:0004044,GO:0009113	ONTOLOGY: nucleoside metabolic process,amidophosphoribosyltransferase activity,purine nucleobase biosynthetic process	GO:0009113	ONTOLOGY: purine nucleobase biosynthetic process	Phosphoribosyltransferase domain, Amidophosphoribosyltransferase, N-terminal	Nucleophile aminohydrolases, N-terminal	Amidophosphoribosyltransferase
AM	F_head_down	F	head	down	TRINITY_DN79002_c0_g2_i1|m.18435	0.638389	1.55659	0.00100179	FBgn0042129	FBgn0221046	OS9	Olfactory-specific 9	GO:0005634,GO:0007608	ONTOLOGY: nucleus,sensory perception of smell
AM	F_head_down	F	head	down	TRINITY_DN96742_c0_g1_i2|m.41012	0.634287	1.55217	0.0237544			reverse transcriptase, partial
AM	F_head_down	F	head	down	TRINITY_DN90027_c7_g1_i15|m.7955	0.613976	1.53047	0.0465286			nucleosome assembly protein 1-like 1						GO:0005634,GO:0006334	ONTOLOGY: nucleus,nucleosome assembly	GO:0006334	ONTOLOGY: nucleosome assembly
AM	F_head_down	F	head	down	TRINITY_DN93183_c3_g3_i1|m.34170	0.576225	1.49094	0.00374491	FBgn0033446	FBgn0217620	CG1648	no_fullname	no_GO-tag	no_GO-annotation
AM	F_head_down	F	head	down	TRINITY_DN94072_c1_g1_i6|m.69902	0.551072	1.46517	0.0259806	FBgn0025454	FBgn0224160	Cyp6g1	Cyp6g1	GO:0055114,GO:0016705,GO:0020037,GO:0005506,GO:0017085,GO:0046680,GO:0046701,GO:0046683,GO:0046689,GO:0016491,GO:0030431	ONTOLOGY: oxidation-reduction process,oxidoreductase activity, acting on paired donors, with incorporation or reduction of molecular oxygen,heme binding,iron ion binding,response to insecticide,response to DDT,insecticide catabolic process,response to organophosphorus,response to mercury ion,oxidoreductase activity,sleep	GO:0006805,GO:0046680,GO:0009407,GO:0046683,GO:1990267,GO:0010038	ONTOLOGY: xenobiotic metabolic process,response to DDT,toxin catabolic process,response to organophosphorus,response to transition metal nanoparticle,response to metal ion	GO:0005506,GO:0016705,GO:0020037,GO:0055114	ONTOLOGY: iron ion binding,oxidoreductase activity, acting on paired donors, with incorporation or reduction of molecular oxygen,heme binding,oxidation-reduction process				Cytochrome P450 superfamily
AM	F_head_down	F	head	down	TRINITY_DN96228_c1_g1_i12|m.57438	0.541133	1.45511	0.0394109	FBgn0036992	FBgn0214352	CG11796	no_fullname	GO:0055114,GO:0003868,GO:0005789,GO:0006572,GO:0000139	ONTOLOGY: oxidation-reduction process,4-hydroxyphenylpyruvate dioxygenase activity,endoplasmic reticulum membrane,tyrosine catabolic process,Golgi membrane	GO:0006570,GO:0009074	ONTOLOGY: tyrosine metabolic process,aromatic amino acid family catabolic process	GO:0003868,GO:0009072,GO:0016701,GO:0055114	ONTOLOGY: 4-hydroxyphenylpyruvate dioxygenase activity,aromatic amino acid family metabolic process,oxidoreductase activity, acting on single donors with incorporation of molecular oxygen,oxidation-reduction process	GO:0009072	ONTOLOGY: aromatic amino acid family metabolic process		Glyoxalase/Bleomycin resistance protein/Dihydroxybiphenyl dioxygenase
AM	F_head_down	F	head	down	TRINITY_DN95334_c6_g1_i1|m.14581	0.435378	1.35227	0.049483	FBgn0027560	FBgn0226658	Tps1	Trehalose-6-phosphate synthase 1	GO:0004805,GO:0005737,GO:0070413,GO:0045494,GO:0005992	ONTOLOGY: trehalose-phosphatase activity,cytoplasm,trehalose metabolism in response to stress,photoreceptor cell maintenance,trehalose biosynthetic process	GO:0009312,GO:0005991,GO:0034637	ONTOLOGY: oligosaccharide biosynthetic process,trehalose metabolic process,cellular carbohydrate biosynthetic process	GO:0003824,GO:0005992	ONTOLOGY: catalytic activity,trehalose biosynthetic process	GO:0005992	ONTOLOGY: trehalose biosynthetic process	Glycosyl transferase, family 20	HAD superfamily
AM	F_head_down	F	head	down	TRINITY_DN86981_c2_g1_i5|m.36467	0.414245	1.3326	0.049483	FBgn0029720	FBgn0227107	CG3009	no_fullname	GO:0004623,GO:0050482,GO:0006644	ONTOLOGY: phospholipase A2 activity,arachidonic acid secretion,phospholipid metabolic process	GO:0050482	ONTOLOGY: arachidonic acid secretion	GO:0004623,GO:0006644,GO:0050482	ONTOLOGY: phospholipase A2 activity,phospholipid metabolic process,arachidonic acid secretion	GO:0050482	ONTOLOGY: arachidonic acid secretion		Phospholipase A2 domain superfamily

## Sheet: M abd up
#semispecies	condition	sex	tissue	regulation	Trinity_Transcript	l2foldchange	fold change	qvalue	DmelFBgn	DwilFBgn	gene_name	full_gene_name	GO-FBgn	GO-FBgn-anno	Enriched-GO-FB	Enriched-GO-FB-annotation	GO-Interpro	GO-Interpro-anno	Enriched-GO-Interpro	Enriched-GO-Interpro-Annotation	Domains:CDD	Domains:Gene3D	Domains:Hamap	Domains:PANTHER	Domains:Pfam	Domains:PIRSF	Domains:PRINTS	Domains:ProDom	Domains:ProSitePatterns	Domains:ProSiteProfiles	Domains:SFLD	Domains:SMART	Domains:SUPERFAMILY	Domains:TIGRFAM	Signatures
AM	M_abd_up	M	abd	up	TRINITY_DN61626_c0_g1_i1|m.20639	-2.34013	5.06349	4.09441e-17
AM	M_abd_up	M	abd	up	TRINITY_DN75436_c0_g1_i1|m.58973	-2.06798	4.19299	2.95729e-13			PREDICTED: multidrug resistance protein MexB-like						GO:0005215,GO:0006810,GO:0016020	ONTOLOGY: transporter activity,transport,membrane	GO:0006810	ONTOLOGY: transport		Multidrug efflux transporter AcrB TolC docking domain, DN/DC subdomains
AM	M_abd_up	M	abd	up	TRINITY_DN80162_c0_g1_i2|m.8766	-1.69165	3.23026	1.22249e-08	FBgn0034407	FBgn0222924	DptB	Diptericin B	GO:0005615,GO:0006959,GO:0050830	ONTOLOGY: extracellular space,humoral immune response,defense response to Gram-positive bacterium	GO:0050830,GO:0006959	ONTOLOGY: defense response to Gram-positive bacterium,humoral immune response	GO:0005576,GO:0042742	ONTOLOGY: extracellular region,defense response to bacterium	GO:0042742	ONTOLOGY: defense response to bacterium
AM	M_abd_up	M	abd	up	TRINITY_DN61930_c0_g1_i1|m.77623	-1.55731	2.94305	2.29662e-07
AM	M_abd_up	M	abd	up	TRINITY_DN2000_c0_g1_i1|m.24716	-1.35354	2.55538	1.66509e-05	FBgn0052185	FBgn0219744	edin	elevated during infection	GO:0003674,GO:0050829,GO:0005576,GO:0005615,GO:0006959,GO:0050830	ONTOLOGY: molecular_function,defense response to Gram-negative bacterium,extracellular region,extracellular space,humoral immune response,defense response to Gram-positive bacterium	GO:0050830,GO:0050829,GO:0006959	ONTOLOGY: defense response to Gram-positive bacterium,defense response to Gram-negative bacterium,humoral immune response
AM	M_abd_up	M	abd	up	TRINITY_DN87875_c0_g3_i3|m.75605	-1.28917	2.44388	0.000184413	FBgn0033388	FBgn0224829	CG8046	no_fullname	GO:0055114,GO:0016021,GO:0006072,GO:0055085,GO:0004368,GO:0009331	ONTOLOGY: oxidation-reduction process,integral component of membrane,glycerol-3-phosphate metabolic process,transmembrane transport,glycerol-3-phosphate dehydrogenase activity,glycerol-3-phosphate dehydrogenase complex	GO:0006072	ONTOLOGY: glycerol-3-phosphate metabolic process	GO:0005215,GO:0016021,GO:0055085	ONTOLOGY: transporter activity,integral component of membrane,transmembrane transport	GO:0006810,GO:0055085	ONTOLOGY: transport,transmembrane transport	Major facilitator superfamily domain
AM	M_abd_up	M	abd	up	TRINITY_DN87875_c0_g3_i2|m.75604	-1.26265	2.39937	0.000278496	FBgn0033388	FBgn0224829	CG8046	no_fullname	GO:0055114,GO:0016021,GO:0006072,GO:0055085,GO:0004368,GO:0009331	ONTOLOGY: oxidation-reduction process,integral component of membrane,glycerol-3-phosphate metabolic process,transmembrane transport,glycerol-3-phosphate dehydrogenase activity,glycerol-3-phosphate dehydrogenase complex	GO:0006072	ONTOLOGY: glycerol-3-phosphate metabolic process	GO:0005215,GO:0016021,GO:0055085	ONTOLOGY: transporter activity,integral component of membrane,transmembrane transport	GO:0006810,GO:0055085	ONTOLOGY: transport,transmembrane transport	Major facilitator superfamily domain
AM	M_abd_up	M	abd	up	TRINITY_DN87845_c0_g3_i1|m.75739	-1.23493	2.3537	9.65815e-05			microfibril-associated glycoprotein 4-like											Fibrinogen, alpha/beta/gamma chain, C-terminal globular, subdomain 1
AM	M_abd_up	M	abd	up	TRINITY_DN96709_c1_g1_i4|m.41044	-1.23055	2.34657	0.000184413			retroelement polyprotein						GO:0003676,GO:0008270,GO:0015074	ONTOLOGY: nucleic acid binding,zinc ion binding,DNA integration				Ribonuclease H superfamily, Zinc finger, CCHC-type superfamily, Aspartic peptidase domain superfamily
AM	M_abd_up	M	abd	up	TRINITY_DN77731_c0_g1_i1|m.41928	-1.22591	2.33904	0.000504213	FBgn0035806	FBgn0225846	PGRP-SD	Peptidoglycan recognition protein SD	GO:0045087,GO:0008270,GO:0005576,GO:0005615,GO:0042834,GO:0009253,GO:0050829,GO:0050830,GO:0008745,GO:0061059,GO:0032499	ONTOLOGY: innate immune response,zinc ion binding,extracellular region,extracellular space,peptidoglycan binding,peptidoglycan catabolic process,defense response to Gram-negative bacterium,defense response to Gram-positive bacterium,N-acetylmuramoyl-L-alanine amidase activity,positive regulation of peptidoglycan recognition protein signaling pathway,detection of peptidoglycan	GO:0050830,GO:0009253,GO:0009595,GO:0061059,GO:0002237,GO:0050829	ONTOLOGY: defense response to Gram-positive bacterium,peptidoglycan catabolic process,detection of biotic stimulus,positive regulation of peptidoglycan recognition protein signaling pathway,response to molecule of bacterial origin,defense response to Gram-negative bacterium	GO:0008745,GO:0009253,GO:0008270	ONTOLOGY: N-acetylmuramoyl-L-alanine amidase activity,peptidoglycan catabolic process,zinc ion binding	GO:0009253	ONTOLOGY: peptidoglycan catabolic process	N-acetylmuramoyl-L-alanine amidase domain	N-acetylmuramoyl-L-alanine amidase domain superfamily
AM	M_abd_up	M	abd	up	TRINITY_DN87845_c0_g3_i2|m.75740	-1.14737	2.2151	0.000186009		FBgn0217551	Dwil\GK15546-PA	No_annotated_ortholog_in_Dmel									Fibrinogen, alpha/beta/gamma chain, C-terminal globular domain	Fibrinogen, alpha/beta/gamma chain, C-terminal globular, subdomain 2, Fibrinogen, alpha/beta/gamma chain, C-terminal globular, subdomain 1
AM	M_abd_up	M	abd	up	TRINITY_DN75436_c0_g2_i1|m.58974	-1.08597	2.1228	0.000950597			PREDICTED: multidrug resistance protein MexB-like						GO:0005215,GO:0006810,GO:0016020	ONTOLOGY: transporter activity,transport,membrane	GO:0006810	ONTOLOGY: transport
AM	M_abd_up	M	abd	up	TRINITY_DN73470_c0_g1_i1|m.92593	-1.02751	2.0385	0.01151	FBgn0027584	FBgn0216005	CG4757	no_fullname	GO:0005575,GO:0052689,GO:0008150	ONTOLOGY: cellular_component,carboxylic ester hydrolase activity,biological_process								Alpha/Beta hydrolase fold
AM	M_abd_up	M	abd	up	TRINITY_DN63011_c0_g1_i1|m.55279	-1.00182	2.00253	0.0028051									GO:0004190,GO:0016020	ONTOLOGY: aspartic-type endopeptidase activity,membrane
AM	M_abd_up	M	abd	up	TRINITY_DN9131_c0_g1_i1|m.68420	-0.996244	1.9948	0.00331632
AM	M_abd_up	M	abd	up	TRINITY_DN45884_c0_g1_i1|m.56444	-0.985531	1.98004	0.022983	FBgn0043578	FBgn0219342	PGRP-SB1	Peptidoglycan recognition protein SB1	GO:0045087,GO:0008270,GO:0042834,GO:0009253,GO:0006955,GO:0005576,GO:0008745	ONTOLOGY: innate immune response,zinc ion binding,peptidoglycan binding,peptidoglycan catabolic process,immune response,extracellular region,N-acetylmuramoyl-L-alanine amidase activity	GO:0009253	ONTOLOGY: peptidoglycan catabolic process	GO:0008745,GO:0009253,GO:0042834,GO:0045087,GO:0008270	ONTOLOGY: N-acetylmuramoyl-L-alanine amidase activity,peptidoglycan catabolic process,peptidoglycan binding,innate immune response,zinc ion binding	GO:0009253,GO:0045087	ONTOLOGY: peptidoglycan catabolic process,innate immune response	N-acetylmuramoyl-L-alanine amidase domain	N-acetylmuramoyl-L-alanine amidase domain superfamily
AM	M_abd_up	M	abd	up	TRINITY_DN87875_c0_g3_i5|m.75607	-0.966811	1.95452	0.019491	FBgn0033388	FBgn0224829	CG8046	no_fullname	GO:0055114,GO:0016021,GO:0006072,GO:0055085,GO:0004368,GO:0009331	ONTOLOGY: oxidation-reduction process,integral component of membrane,glycerol-3-phosphate metabolic process,transmembrane transport,glycerol-3-phosphate dehydrogenase activity,glycerol-3-phosphate dehydrogenase complex	GO:0006072	ONTOLOGY: glycerol-3-phosphate metabolic process	GO:0005215,GO:0016021,GO:0055085	ONTOLOGY: transporter activity,integral component of membrane,transmembrane transport	GO:0006810,GO:0055085	ONTOLOGY: transport,transmembrane transport	Major facilitator superfamily domain
AM	M_abd_up	M	abd	up	TRINITY_DN93743_c5_g3_i7|m.67855	-0.966324	1.95386	0.00215101	FBgn0030699	FBgn0219756	CG8578	no_fullname	GO:0006355,GO:0017137,GO:0007527	ONTOLOGY: regulation of transcription, DNA-templated,Rab GTPase binding,adult somatic muscle development	GO:0007527	ONTOLOGY: adult somatic muscle development	GO:0006355	ONTOLOGY: regulation of transcription, DNA-templated
AM	M_abd_up	M	abd	up	TRINITY_DN79364_c1_g2_i1|m.80612	-0.959836	1.94509	0.0148753			uncharacterized protein Dwil_GK15107
AM	M_abd_up	M	abd	up	TRINITY_DN93920_c2_g2_i1|m.86484	-0.950164	1.93209	0.00654814			paramyosin, short form isoform X2
AM	M_abd_up	M	abd	up	TRINITY_DN93667_c9_g1_i3|m.26545	-0.930867	1.90642	0.0170913	FBgn0020908		Scp1	Sarcoplasmic calcium-binding protein 1	GO:0005509	ONTOLOGY: calcium ion binding			GO:0005509	ONTOLOGY: calcium ion binding
AM	M_abd_up	M	abd	up	TRINITY_DN91992_c10_g1_i2|m.39376	-0.860305	1.81542	0.0161819	FBgn0000153	FBgn0226351	b	black	GO:0019752,GO:0030170,GO:0004068,GO:0007632,GO:0048066,GO:0019483,GO:0006212	ONTOLOGY: carboxylic acid metabolic process,pyridoxal phosphate binding,aspartate 1-decarboxylase activity,visual behavior,developmental pigmentation,beta-alanine biosynthetic process,uracil catabolic process	GO:0072529,GO:0046113,GO:0006206,GO:0007632	ONTOLOGY: pyrimidine-containing compound catabolic process,nucleobase catabolic process,pyrimidine nucleobase metabolic process,visual behavior	GO:0016831,GO:0019752,GO:0030170,GO:0003824	ONTOLOGY: carboxy-lyase activity,carboxylic acid metabolic process,pyridoxal phosphate binding,catalytic activity				Pyridoxal phosphate-dependent transferase, major region, subdomain 1, Pyridoxal phosphate-dependent transferase, subdomain 2
AM	M_abd_up	M	abd	up	TRINITY_DN54779_c0_g2_i1|m.90719	-0.838679	1.78841	0.0232257									GO:0005215,GO:0006810,GO:0016020	ONTOLOGY: transporter activity,transport,membrane	GO:0006810	ONTOLOGY: transport
AM	M_abd_up	M	abd	up	TRINITY_DN96602_c0_g1_i8|m.32477	-0.81793	1.76287	0.0020189			obscurin isoform X1											PH-like domain superfamily
AM	M_abd_up	M	abd	up	TRINITY_DN95579_c0_g3_i1|m.61877	-0.81157	1.75512	0.0278002									GO:0005215,GO:0016021,GO:0055085,GO:0016020,GO:0022857	ONTOLOGY: transporter activity,integral component of membrane,transmembrane transport,membrane,transmembrane transporter activity	GO:0006810,GO:0055085	ONTOLOGY: transport,transmembrane transport	Major facilitator superfamily domain
AM	M_abd_up	M	abd	up	TRINITY_DN82104_c1_g3_i1|m.60212	-0.795829	1.73607	0.0317812	FBgn0013348	FBgn0223363	TpnC41C	Troponin C at 41C	GO:0005509	ONTOLOGY: calcium ion binding			GO:0005509	ONTOLOGY: calcium ion binding			EF-hand domain
AM	M_abd_up	M	abd	up	TRINITY_DN108230_c0_g1_i1|m.756	-0.777601	1.71428	0.0458277									GO:0003677,GO:0043565	ONTOLOGY: DNA binding,sequence-specific DNA binding			Cro/C1-type helix-turn-helix domain
AM	M_abd_up	M	abd	up	TRINITY_DN83896_c0_g1_i1|m.8587	-0.768324	1.70329	0.0439218
AM	M_abd_up	M	abd	up	TRINITY_DN96374_c6_g4_i6|m.55689	-0.757447	1.6905	0.00119349			PREDICTED: myosin heavy chain, muscle isoform X28						GO:0003774,GO:0005524,GO:0016459	ONTOLOGY: motor activity,ATP binding,myosin complex
AM	M_abd_up	M	abd	up	TRINITY_DN96629_c0_g2_i5|m.32633	-0.7398	1.66994	0.0439218			uncharacterized protein K02A2.6-like
AM	M_abd_up	M	abd	up	TRINITY_DN94410_c2_g3_i8|m.43996	-0.733386	1.66254	0.0296346			fructose-bisphosphate aldolase isoform X2						GO:0004332,GO:0006096,GO:0003824	ONTOLOGY: fructose-bisphosphate aldolase activity,glycolytic process,catalytic activity				Aldolase-type TIM barrel
AM	M_abd_up	M	abd	up	TRINITY_DN95249_c3_g3_i1|m.29941	-0.708809	1.63445	0.0148753			ryanodine receptor isoform X5						GO:0005219,GO:0006816,GO:0005262,GO:0016020,GO:0070588,GO:0005515	ONTOLOGY: ryanodine-sensitive calcium-release channel activity,calcium ion transport,calcium channel activity,membrane,calcium ion transmembrane transport,protein binding	GO:0070588,GO:0006810,GO:0055085	ONTOLOGY: calcium ion transmembrane transport,transport,transmembrane transport	Ryanodine receptor, SPRY domain 1, Ryanodine receptor, SPRY domain 2	IP3 receptor type 1 binding core, RIH domain superfamily
AM	M_abd_up	M	abd	up	TRINITY_DN96602_c0_g1_i14|m.32482	-0.707209	1.63264	0.0267511	FBgn0053519	FBgn0223920	Unc-89	Unc-89	GO:0005524,GO:0005089,GO:0035023,GO:0031430,GO:0005515,GO:0019901,GO:0007527,GO:0004672,GO:0045214,GO:0036309,GO:0006468,GO:0005523	ONTOLOGY: ATP binding,Rho guanyl-nucleotide exchange factor activity,regulation of Rho protein signal transduction,M band,protein binding,protein kinase binding,adult somatic muscle development,protein kinase activity,sarcomere organization,protein localization to M-band,protein phosphorylation,tropomyosin binding	GO:0045214,GO:0007527,GO:0030239,GO:0035023	ONTOLOGY: sarcomere organization,adult somatic muscle development,myofibril assembly,regulation of Rho protein signal transduction	GO:0005515,GO:0004672,GO:0005524,GO:0006468	ONTOLOGY: protein binding,protein kinase activity,ATP binding,protein phosphorylation			Fibronectin type III	Immunoglobulin-like fold, PH-like domain superfamily
AM	M_abd_up	M	abd	up	TRINITY_DN95249_c3_g3_i13|m.29958	-0.704416	1.62949	0.0121768			ryanodine receptor isoform X3						GO:0016020,GO:0005219,GO:0006816,GO:0005515,GO:0005262,GO:0070588	ONTOLOGY: membrane,ryanodine-sensitive calcium-release channel activity,calcium ion transport,protein binding,calcium channel activity,calcium ion transmembrane transport	GO:0070588,GO:0006810,GO:0055085	ONTOLOGY: calcium ion transmembrane transport,transport,transmembrane transport	Ryanodine receptor, SPRY domain 1	IP3 receptor type 1 binding core, RIH domain superfamily
AM	M_abd_up	M	abd	up	TRINITY_DN96169_c2_g4_i1|m.5256	-0.662826	1.58318	0.0131343	FBgn0010482	FBgn0224140	l(2)01289	lethal (2) 01289	GO:0045454	ONTOLOGY: cell redox homeostasis			GO:0045454	ONTOLOGY: cell redox homeostasis
AM	M_abd_up	M	abd	up	TRINITY_DN90027_c5_g1_i5|m.7926	-0.611029	1.52735	0.0481175	FBgn0264489		CG43897	no_fullname	GO:0003735,GO:0006412,GO:0005840,GO:0046331,GO:0007498	ONTOLOGY: structural constituent of ribosome,translation,ribosome,lateral inhibition,mesoderm development	GO:0007498	ONTOLOGY: mesoderm development
AM	M_abd_up	M	abd	up	TRINITY_DN90997_c2_g2_i13|m.59344	-0.580561	1.49543	0.0164164	FBgn0283471	FBgn0226878	wupA	wings up A	GO:0007519,GO:0007517,GO:0045214,GO:0005861,GO:0006936,GO:0003779,GO:0046716,GO:0007399,GO:0000280,GO:0007629,GO:0030239,GO:0048738,GO:0060047,GO:0005634,GO:0007507	ONTOLOGY: skeletal muscle tissue development,muscle organ development,sarcomere organization,troponin complex,muscle contraction,actin binding,muscle cell cellular homeostasis,nervous system development,nuclear division,flight behavior,myofibril assembly,cardiac muscle tissue development,heart contraction,nucleus,heart development	GO:0045214,GO:0006936,GO:0046716,GO:0048738,GO:0003012,GO:0007519,GO:0007629,GO:0060047,GO:0030239	ONTOLOGY: sarcomere organization,muscle contraction,muscle cell cellular homeostasis,cardiac muscle tissue development,muscle system process,skeletal muscle tissue development,flight behavior,heart contraction,myofibril assembly	GO:0005861	ONTOLOGY: troponin complex
AM	M_abd_up	M	abd	up	TRINITY_DN96317_c2_g4_i2|m.55435	-0.571527	1.4861	0.0267511	FBgn0002773	FBgn0215154	Mlc2	Myosin light chain 2	GO:0005509,GO:0030239,GO:0030016,GO:0060361,GO:0016459,GO:0003012	ONTOLOGY: calcium ion binding,myofibril assembly,myofibril,flight,myosin complex,muscle system process	GO:0003012,GO:0060361,GO:0030239	ONTOLOGY: muscle system process,flight,myofibril assembly	GO:0005509	ONTOLOGY: calcium ion binding
AM	M_abd_up	M	abd	up	TRINITY_DN96687_c2_g4_i2|m.32737	-0.57026	1.48479	0.0494313	FBgn0266084		Fhos	Formin homology 2 domain containing	GO:0003012,GO:1900026,GO:0005737,GO:0030335,GO:0005634,GO:0048471,GO:0046716,GO:0035070,GO:0003779,GO:0060439,GO:0010623,GO:0007476,GO:0051496,GO:0044319	ONTOLOGY: muscle system process,positive regulation of substrate adhesion-dependent cell spreading,cytoplasm,positive regulation of cell migration,nucleus,perinuclear region of cytoplasm,muscle cell cellular homeostasis,salivary gland histolysis,actin binding,trachea morphogenesis,programmed cell death involved in cell development,imaginal disc-derived wing morphogenesis,positive regulation of st…	GO:0046716,GO:0003012,GO:0032233,GO:2000147,GO:0051492,GO:0002011,GO:0034446,GO:0010810,GO:0060439,GO:0035070,GO:0045785	ONTOLOGY: muscle cell cellular homeostasis,muscle system process,positive regulation of actin filament bundle assembly,positive regulation of cell motility,regulation of stress fiber assembly,morphogenesis of an epithelial sheet,substrate adhesion-dependent cell spreading,regulation of cell-substrate adhesion,trachea morphogenesis,salivary gland histolysis,positive regulation of cell adhesion	GO:0005488	ONTOLOGY: binding				Armadillo-like helical
AM	M_abd_up	M	abd	up	TRINITY_DN95001_c1_g1_i10|m.82363	-0.569489	1.484	0.0458277	FBgn0005666	FBgn0215711	bt	bent	GO:0005524,GO:0004672,GO:0006468,GO:0006941,GO:0051015,GO:0030018,GO:0071689,GO:0045214,GO:0005859,GO:0007498,GO:0051371,GO:0031430,GO:0071688,GO:0031674,GO:0008307,GO:0004674,GO:0097493,GO:0030017	ONTOLOGY: ATP binding,protein kinase activity,protein phosphorylation,striated muscle contraction,actin filament binding,Z disc,muscle thin filament assembly,sarcomere organization,muscle myosin complex,mesoderm development,muscle alpha-actinin binding,M band,striated muscle myosin thick filament assembly,I band,structural constituent of muscle,protein serine/threonine kinase activity,structural …	GO:0045214,GO:0006936,GO:0003012,GO:0007498,GO:0071689,GO:0071688,GO:0006941,GO:0030239	ONTOLOGY: sarcomere organization,muscle contraction,muscle system process,mesoderm development,muscle thin filament assembly,striated muscle myosin thick filament assembly,striated muscle contraction,myofibril assembly	GO:0005515,GO:0004672,GO:0005524,GO:0006468	ONTOLOGY: protein binding,protein kinase activity,ATP binding,protein phosphorylation			Fibronectin type III	Immunoglobulin-like fold
AM	M_abd_up	M	abd	up	TRINITY_DN90997_c2_g2_i22|m.59353	-0.563512	1.47786	0.0258312	FBgn0283471	FBgn0226878	wupA	wings up A	GO:0007519,GO:0007517,GO:0045214,GO:0005861,GO:0006936,GO:0003779,GO:0046716,GO:0007399,GO:0000280,GO:0007629,GO:0030239,GO:0048738,GO:0060047,GO:0005634,GO:0007507	ONTOLOGY: skeletal muscle tissue development,muscle organ development,sarcomere organization,troponin complex,muscle contraction,actin binding,muscle cell cellular homeostasis,nervous system development,nuclear division,flight behavior,myofibril assembly,cardiac muscle tissue development,heart contraction,nucleus,heart development	GO:0045214,GO:0006936,GO:0046716,GO:0048738,GO:0003012,GO:0007519,GO:0007629,GO:0060047,GO:0030239	ONTOLOGY: sarcomere organization,muscle contraction,muscle cell cellular homeostasis,cardiac muscle tissue development,muscle system process,skeletal muscle tissue development,flight behavior,heart contraction,myofibril assembly	GO:0005861	ONTOLOGY: troponin complex
AM	M_abd_up	M	abd	up	TRINITY_DN85129_c3_g1_i1|m.37344	-0.551034	1.46514	0.0240074	FBgn0002772	FBgn0213335	Mlc1	Myosin alkali light chain 1	GO:0005509,GO:0005859,GO:0016459,GO:0007498,GO:0000146,GO:0006936,GO:0005829	ONTOLOGY: calcium ion binding,muscle myosin complex,myosin complex,mesoderm development,microfilament motor activity,muscle contraction,cytosol	GO:0006936,GO:0003012,GO:0007498	ONTOLOGY: muscle contraction,muscle system process,mesoderm development	GO:0005509	ONTOLOGY: calcium ion binding
AM	M_abd_up	M	abd	up	TRINITY_DN96500_c5_g2_i1|m.72369	-0.47902	1.3938	0.00418329			titin											Immunoglobulin-like fold
AM	M_abd_up	M	abd	up	TRINITY_DN96500_c5_g2_i2|m.72377	-0.456494	1.3722	0.00686129			titin											Immunoglobulin-like fold

## Sheet: M abd down
#semispecies	condition	sex	tissue	regulation	Trinity_Transcript	l2foldchange	fold change	qvalue	DmelFBgn	DwilFBgn	gene_name	full_gene_name	GO-FBgn	GO-FBgn-anno	Enriched-GO-FB	Enriched-GO-FB-annotation	GO-Interpro	GO-Interpro-anno	Enriched-GO-Interpro	Enriched-GO-Interpro-Annotation	Domains:CDD	Domains:Gene3D	Domains:Hamap	Domains:PANTHER	Domains:Pfam	Domains:PIRSF	Domains:PRINTS	Domains:ProDom	Domains:ProSitePatterns	Domains:ProSiteProfiles	Domains:SFLD	Domains:SMART	Domains:SUPERFAMILY	Domains:TIGRFAM	Signatures
AM	M_abd_down	M	abd	down	TRINITY_DN89036_c1_g1_i1|m.89238	1.17769	2.26214	0.000896379	FBgn0038702	FBgn0279856	CG3739	no_fullname	GO:0008236,GO:0008239,GO:0006508	ONTOLOGY: serine-type peptidase activity,dipeptidyl-peptidase activity,proteolysis			GO:0006508,GO:0008236	ONTOLOGY: proteolysis,serine-type peptidase activity				Alpha/Beta hydrolase fold
AM	M_abd_down	M	abd	down	TRINITY_DN78967_c0_g1_i1|m.37139	1.13432	2.19515	0.00168911	FBgn0053301	FBgn0215039	CG33301	no_fullname	GO:0005575,GO:0008150,GO:0003674	ONTOLOGY: cellular_component,biological_process,molecular_function
AM	M_abd_down	M	abd	down	TRINITY_DN96800_c4_g1_i1|m.40999	0.821857	1.76768	0.0240074			transposable element tc1 transposase, partial						GO:0003677,GO:0006313,GO:0015074	ONTOLOGY: DNA binding,transposition, DNA-mediated,DNA integration	GO:0006313	ONTOLOGY: transposition, DNA-mediated		Winged helix-like DNA-binding domain superfamily
AM	M_abd_down	M	abd	down	TRINITY_DN90270_c0_g1_i2|m.2412	0.757525	1.69059	0.0312966	FBgn0038719	FBgn0215829	CG16727	no_fullname	GO:0055085,GO:0008514,GO:0005887	ONTOLOGY: transmembrane transport,organic anion transmembrane transporter activity,integral component of plasma membrane	GO:0055085	ONTOLOGY: transmembrane transport	GO:0016021,GO:0022857,GO:0055085	ONTOLOGY: integral component of membrane,transmembrane transporter activity,transmembrane transport	GO:0055085	ONTOLOGY: transmembrane transport	Major facilitator superfamily domain
AM	M_abd_down	M	abd	down	TRINITY_DN90270_c0_g1_i1|m.2411	0.703325	1.62825	0.0144447	FBgn0038719	FBgn0215826	CG16727	no_fullname	GO:0055085,GO:0008514,GO:0005887	ONTOLOGY: transmembrane transport,organic anion transmembrane transporter activity,integral component of plasma membrane	GO:0055085	ONTOLOGY: transmembrane transport	GO:0016021,GO:0022857,GO:0055085	ONTOLOGY: integral component of membrane,transmembrane transporter activity,transmembrane transport	GO:0055085	ONTOLOGY: transmembrane transport	Major facilitator superfamily domain
AM	M_abd_down	M	abd	down	TRINITY_DN96356_c3_g2_i1|m.56030	0.638562	1.55678	0.00081011			LOW QUALITY PROTEIN: fatty acid synthase						GO:0009058,GO:0016788,GO:0016491,GO:0055114,GO:0031177,GO:0004312,GO:0004313,GO:0004314,GO:0004315,GO:0004316,GO:0004317,GO:0004319,GO:0004320,GO:0016295,GO:0016296,GO:0016297	ONTOLOGY: biosynthetic process,hydrolase activity, acting on ester bonds,oxidoreductase activity,oxidation-reduction process,phosphopantetheine binding,fatty acid synthase activity,[acyl-carrier-protein] S-acetyltransferase activity,[acyl-carrier-protein] S-malonyltransferase activity,3-oxoacyl-[acyl-carrier-protein] synthase activity,3-oxoacyl-[acyl-carrier-protein] reductase (NADPH) activity,3-…				ACP-like superfamily, Fatty acid synthase, domain 2
AM	M_abd_down	M	abd	down	TRINITY_DN91860_c0_g2_i4|m.90850	0.550965	1.46507	0.00457578	FBgn0042627		FASN2	Fatty acid synthase 2	GO:0004320,GO:0004316,GO:0016296,GO:0004319,GO:0016295,GO:0004314,GO:0004313,GO:0004317,GO:0004315,GO:0055114,GO:0031177,GO:1902321,GO:0004312,GO:0071329,GO:0006723	ONTOLOGY: oleoyl-[acyl-carrier-protein] hydrolase activity,3-oxoacyl-[acyl-carrier-protein] reductase (NADPH) activity,palmitoyl-[acyl-carrier-protein] hydrolase activity,enoyl-[acyl-carrier-protein] reductase (NADPH, B-specific) activity,myristoyl-[acyl-carrier-protein] hydrolase activity,[acyl-carrier-protein] S-malonyltransferase activity,[acyl-carrier-protein] S-acetyltransferase activity,3-h…	GO:0006723,GO:0071329,GO:0006633	ONTOLOGY: cuticle hydrocarbon biosynthetic process,cellular response to sucrose stimulus,fatty acid biosynthetic process	GO:0003824,GO:0008152,GO:0016491	ONTOLOGY: catalytic activity,metabolic process,oxidoreductase activity				Thiolase-like
AM	M_abd_down	M	abd	down	TRINITY_DN94055_c2_g1_i4|m.69616	0.539865	1.45384	0.0494313	FBgn0050035	FBgn0224097	Tret1-1	Trehalose transporter 1-1	GO:0016021,GO:0046323,GO:0015574,GO:0016020,GO:0005886,GO:0005355,GO:0005351,GO:0015771,GO:0015768,GO:0035428,GO:0015767,GO:0015770	ONTOLOGY: integral component of membrane,glucose import,trehalose transmembrane transporter activity,membrane,plasma membrane,glucose transmembrane transporter activity,sugar:proton symporter activity,trehalose transport,maltose transport,hexose transmembrane transport,lactose transport,sucrose transport	GO:0035428,GO:0046323,GO:0055085	ONTOLOGY: hexose transmembrane transport,glucose import,transmembrane transport	GO:0016021,GO:0022857,GO:0055085,GO:0005215,GO:0016020	ONTOLOGY: integral component of membrane,transmembrane transporter activity,transmembrane transport,transporter activity,membrane	GO:0055085	ONTOLOGY: transmembrane transport	Major facilitator superfamily domain

## Sheet: M head up
#semispecies	condition	sex	tissue	regulation	Trinity_Transcript	l2foldchange	fold change	qvalue	DmelFBgn	DwilFBgn	gene_name	full_gene_name	GO-FBgn	GO-FBgn-anno	Enriched-GO-FB	Enriched-GO-FB-annotation	GO-Interpro	GO-Interpro-anno	Enriched-GO-Interpro	Enriched-GO-Interpro-Annotation	Domains:CDD	Domains:Gene3D	Domains:Hamap	Domains:PANTHER	Domains:Pfam	Domains:PIRSF	Domains:PRINTS	Domains:ProDom	Domains:ProSitePatterns	Domains:ProSiteProfiles	Domains:SFLD	Domains:SMART	Domains:SUPERFAMILY	Domains:TIGRFAM	Signatures
AM	M_head_up	M	head	up	TRINITY_DN90731_c0_g1_i2|m.68943	-2.91555	7.54513	1.7321e-43	FBgn0260455	FBgn0224883	CG10332	no_fullname	no_GO-tag	no_GO-annotation
AM	M_head_up	M	head	up	TRINITY_DN103523_c0_g1_i1|m.1741	-2.13681	4.39788	1.07378e-18		FBgn0278848	Dwil\GK26982-PA	No_annotated_ortholog_in_Dmel					GO:0004252,GO:0006508	ONTOLOGY: serine-type endopeptidase activity,proteolysis
AM	M_head_up	M	head	up	TRINITY_DN87950_c0_g1_i1|m.41781	-1.98793	3.96667	1.98838e-15	FBgn0012042	FBgn0221630	AttA	Attacin-A	GO:0030431,GO:0050829,GO:0006959,GO:0055093,GO:0005615,GO:0050830,GO:0019731,GO:0042742	ONTOLOGY: sleep,defense response to Gram-negative bacterium,humoral immune response,response to hyperoxia,extracellular space,defense response to Gram-positive bacterium,antibacterial humoral response,defense response to bacterium	GO:0050830,GO:0006959,GO:0050829,GO:0019731,GO:0055093	ONTOLOGY: defense response to Gram-positive bacterium,humoral immune response,defense response to Gram-negative bacterium,antibacterial humoral response,response to hyperoxia	GO:0005576,GO:0042742	ONTOLOGY: extracellular region,defense response to bacterium	GO:0042742	ONTOLOGY: defense response to bacterium
AM	M_head_up	M	head	up	TRINITY_DN80162_c0_g1_i2|m.8766	-1.89804	3.72707	6.51863e-14	FBgn0034407	FBgn0222924	DptB	Diptericin B	GO:0005615,GO:0006959,GO:0050830	ONTOLOGY: extracellular space,humoral immune response,defense response to Gram-positive bacterium	GO:0050830,GO:0006959	ONTOLOGY: defense response to Gram-positive bacterium,humoral immune response	GO:0005576,GO:0042742	ONTOLOGY: extracellular region,defense response to bacterium	GO:0042742	ONTOLOGY: defense response to bacterium
AM	M_head_up	M	head	up	TRINITY_DN2000_c0_g1_i1|m.24716	-1.58879	3.00798	1.96203e-09	FBgn0052185	FBgn0219744	edin	elevated during infection	GO:0003674,GO:0050829,GO:0005576,GO:0005615,GO:0006959,GO:0050830	ONTOLOGY: molecular_function,defense response to Gram-negative bacterium,extracellular region,extracellular space,humoral immune response,defense response to Gram-positive bacterium	GO:0050830,GO:0006959,GO:0050829	ONTOLOGY: defense response to Gram-positive bacterium,humoral immune response,defense response to Gram-negative bacterium
AM	M_head_up	M	head	up	TRINITY_DN45884_c0_g1_i1|m.56444	-1.49857	2.82563	4.04551e-09	FBgn0043578	FBgn0219342	PGRP-SB1	Peptidoglycan recognition protein SB1	GO:0045087,GO:0008270,GO:0042834,GO:0009253,GO:0006955,GO:0005576,GO:0008745	ONTOLOGY: innate immune response,zinc ion binding,peptidoglycan binding,peptidoglycan catabolic process,immune response,extracellular region,N-acetylmuramoyl-L-alanine amidase activity	GO:0009253,GO:0045087	ONTOLOGY: peptidoglycan catabolic process,innate immune response	GO:0008745,GO:0009253,GO:0042834,GO:0045087,GO:0008270	ONTOLOGY: N-acetylmuramoyl-L-alanine amidase activity,peptidoglycan catabolic process,peptidoglycan binding,innate immune response,zinc ion binding	GO:0009253,GO:0045087	ONTOLOGY: peptidoglycan catabolic process,innate immune response	N-acetylmuramoyl-L-alanine amidase domain	N-acetylmuramoyl-L-alanine amidase domain superfamily
AM	M_head_up	M	head	up	TRINITY_DN77731_c0_g1_i1|m.41928	-1.05318	2.0751	0.00112025	FBgn0035806	FBgn0225846	PGRP-SD	Peptidoglycan recognition protein SD	GO:0045087,GO:0008270,GO:0005576,GO:0005615,GO:0042834,GO:0009253,GO:0050829,GO:0050830,GO:0008745,GO:0061059,GO:0032499	ONTOLOGY: innate immune response,zinc ion binding,extracellular region,extracellular space,peptidoglycan binding,peptidoglycan catabolic process,defense response to Gram-negative bacterium,defense response to Gram-positive bacterium,N-acetylmuramoyl-L-alanine amidase activity,positive regulation of peptidoglycan recognition protein signaling pathway,detection of peptidoglycan	GO:0050830,GO:0009253,GO:0050829,GO:0009595,GO:0061059,GO:0002237,GO:0045087	ONTOLOGY: defense response to Gram-positive bacterium,peptidoglycan catabolic process,defense response to Gram-negative bacterium,detection of biotic stimulus,positive regulation of peptidoglycan recognition protein signaling pathway,response to molecule of bacterial origin,innate immune response	GO:0008745,GO:0009253,GO:0008270	ONTOLOGY: N-acetylmuramoyl-L-alanine amidase activity,peptidoglycan catabolic process,zinc ion binding	GO:0009253	ONTOLOGY: peptidoglycan catabolic process	N-acetylmuramoyl-L-alanine amidase domain	N-acetylmuramoyl-L-alanine amidase domain superfamily
AM	M_head_up	M	head	up	TRINITY_DN75992_c0_g1_i1|m.19637	-1.03532	2.04957	0.000126332			integumentary mucin C.1
AM	M_head_up	M	head	up	TRINITY_DN91276_c1_g2_i2|m.49302	-0.977721	1.96935	0.00957762			uncharacterized protein Dwil_GK13796, isoform F
AM	M_head_up	M	head	up	TRINITY_DN92913_c0_g1_i1|m.31440	-0.96251	1.9487	0.00424864			immune-induced peptides
AM	M_head_up	M	head	up	TRINITY_DN79999_c0_g1_i2|m.92952	-0.938631	1.91671	0.00939057			proline-rich protein HaeIII subfamily 1 isoform X1
AM	M_head_up	M	head	up	TRINITY_DN91276_c1_g2_i1|m.49299	-0.9258	1.89974	0.0163786			uncharacterized protein Dwil_GK13796, isoform F
AM	M_head_up	M	head	up	TRINITY_DN96338_c1_g2_i9|m.56316	-0.923555	1.89678	0.0178165			uncharacterized protein Dvir_GJ25679, isoform A
AM	M_head_up	M	head	up	TRINITY_DN90823_c0_g1_i1|m.78512	-0.907005	1.87515	0.0152053			transferrin
AM	M_head_up	M	head	up	TRINITY_DN77968_c0_g1_i1|m.59047	-0.884	1.84548	0.0285225	FBgn0030575	FBgn0216713	CG5321	no_fullname	GO:0016491,GO:0055114	ONTOLOGY: oxidoreductase activity,oxidation-reduction process			GO:0016491,GO:0055114	ONTOLOGY: oxidoreductase activity,oxidation-reduction process
AM	M_head_up	M	head	up	TRINITY_DN90823_c0_g1_i2|m.78513	-0.874095	1.83286	0.0173269	FBgn0022355	FBgn0227619	Tsf1	Transferrin 1	GO:0005615,GO:0042048,GO:0005886,GO:0005576,GO:0009620	ONTOLOGY: extracellular space,olfactory behavior,plasma membrane,extracellular region,response to fungus			GO:0005615,GO:0005576	ONTOLOGY: extracellular space,extracellular region
AM	M_head_up	M	head	up	TRINITY_DN83437_c0_g1_i2|m.49712	-0.84071	1.79093	0.025416		FBgn0222865	Dwil\GK20869-PA	No_annotated_ortholog_in_Dmel
AM	M_head_up	M	head	up	TRINITY_DN88107_c0_g1_i1|m.17568	-0.800481	1.74168	0.0464665	FBgn0033027	FBgn0223931	TpnC4	Troponin C isoform 4	GO:0005509,GO:0060361	ONTOLOGY: calcium ion binding,flight	GO:0060361	ONTOLOGY: flight	GO:0005509	ONTOLOGY: calcium ion binding			EF-hand domain
AM	M_head_up	M	head	up	TRINITY_DN94806_c3_g2_i10|m.28015	-0.793552	1.73334	0.0386598	FBgn0036974		eRF1	eukaryotic translation release factor 1	GO:0005737,GO:0006415,GO:0003747,GO:0007224,GO:0048102,GO:0005829,GO:0035071,GO:0008079	ONTOLOGY: cytoplasm,translational termination,translation release factor activity,smoothened signaling pathway,autophagic cell death,cytosol,salivary gland cell autophagic cell death,translation termination factor activity	GO:0006415	ONTOLOGY: translational termination	GO:0003747,GO:0005737,GO:0006415	ONTOLOGY: translation release factor activity,cytoplasm,translational termination	GO:0006415	ONTOLOGY: translational termination		Peptide Chain Release Factor eRF1/aRF1, N-terminal
AM	M_head_up	M	head	up	TRINITY_DN92913_c0_g1_i4|m.31445	-0.785485	1.72367	0.0401934	FBgn0283462	FBgn0212661	IMPPP	Immune induced molecule prepropeptide	GO:0008063,GO:0019731,GO:0006952,GO:0005576,GO:0003674,GO:0005615,GO:0006959,GO:0009617	ONTOLOGY: Toll signaling pathway,antibacterial humoral response,defense response,extracellular region,molecular_function,extracellular space,humoral immune response,response to bacterium	GO:0006959,GO:0019731	ONTOLOGY: humoral immune response,antibacterial humoral response
AM	M_head_up	M	head	up	TRINITY_DN88858_c6_g9_i6|m.24104	-0.611547	1.5279	0.0498061	FBgn0259481		Mob2	Mob2	GO:0007616,GO:0005737,GO:0005515,GO:0005886,GO:0016028,GO:0008355,GO:0042052,GO:0007611,GO:0070451,GO:0045886,GO:0019901,GO:0000902,GO:0071944	ONTOLOGY: long-term memory,cytoplasm,protein binding,plasma membrane,rhabdomere,olfactory learning,rhabdomere development,learning or memory,cell hair,negative regulation of synaptic growth at neuromuscular junction,protein kinase binding,cell morphogenesis,cell periphery	GO:0042052	ONTOLOGY: rhabdomere development						Armadillo-like helical, MOB kinase activator superfamily
AM	M_head_up	M	head	up	TRINITY_DN95530_c0_g1_i4|m.61172	-0.505375	1.41949	0.0209997	FBgn0267435	FBgn0224531	chp	chaoptin	GO:0005886,GO:0035996,GO:0046658,GO:0032528,GO:0042052,GO:0007156,GO:0016028	ONTOLOGY: plasma membrane,rhabdomere microvillus,anchored component of plasma membrane,microvillus organization,rhabdomere development,homophilic cell adhesion via plasma membrane adhesion molecules,rhabdomere	GO:0042052,GO:0032528	ONTOLOGY: rhabdomere development,microvillus organization	GO:0005515	ONTOLOGY: protein binding				Leucine-rich repeat domain superfamily
AM	M_head_up	M	head	up	TRINITY_DN95963_c4_g3_i1|m.81587	-0.469355	1.38449	0.0464665	FBgn0261549		rdgA	retinal degeneration A	GO:0003951,GO:0007205,GO:0035556,GO:0004143,GO:0046834,GO:0016056,GO:0006654,GO:0016310,GO:0046154,GO:0045494,GO:0007602,GO:0007608,GO:0016059,GO:0043052,GO:0006661,GO:0007605	ONTOLOGY: NAD+ kinase activity,protein kinase C-activating G-protein coupled receptor signaling pathway,intracellular signal transduction,diacylglycerol kinase activity,lipid phosphorylation,rhodopsin mediated signaling pathway,phosphatidic acid biosynthetic process,phosphorylation,rhodopsin metabolic process,photoreceptor cell maintenance,phototransduction,sensory perception of smell,deactivatio…	GO:0007205,GO:0046834,GO:0043052,GO:0016059,GO:0046154,GO:0006661	ONTOLOGY: protein kinase C-activating G-protein coupled receptor signaling pathway,lipid phosphorylation,thermotaxis,deactivation of rhodopsin mediated signaling,rhodopsin metabolic process,phosphatidylinositol biosynthetic process	GO:0016301,GO:0003951,GO:0008152,GO:0035556,GO:0005515,GO:0004143,GO:0007205	ONTOLOGY: kinase activity,NAD+ kinase activity,metabolic process,intracellular signal transduction,protein binding,diacylglycerol kinase activity,protein kinase C-activating G-protein coupled receptor signaling pathway	GO:0007205	ONTOLOGY: protein kinase C-activating G-protein coupled receptor signaling pathway	Ankyrin repeat-containing domain	Inorganic polyphosphate/ATP-NAD kinase, N-terminal, Ankyrin repeat-containing domain superfamily

## Sheet: M head down
#semispecies	condition	sex	tissue	regulation	Trinity_Transcript	l2foldchange	fold change	qvalue	DmelFBgn	DwilFBgn	gene_name	full_gene_name	GO-FBgn	GO-FBgn-anno	Enriched-GO-FB	Enriched-GO-FB-annotation	GO-Interpro	GO-Interpro-anno	Enriched-GO-Interpro	Enriched-GO-Interpro-Annotation	Domains:CDD	Domains:Gene3D	Domains:Hamap	Domains:PANTHER	Domains:Pfam	Domains:PIRSF	Domains:PRINTS	Domains:ProDom	Domains:ProSitePatterns	Domains:ProSiteProfiles	Domains:SFLD	Domains:SMART	Domains:SUPERFAMILY	Domains:TIGRFAM	Signatures
AM	M_head_down	M	head	down	TRINITY_DN91259_c0_g2_i2|m.48959	1.22862	2.34343	4.0065e-05		FBgn0214266	Dwil\GK12256-PB	No_annotated_ortholog_in_Dmel
AM	M_head_down	M	head	down	TRINITY_DN96800_c4_g1_i1|m.40999	1.17319	2.25509	2.35384e-06			transposable element tc1 transposase, partial						GO:0003677,GO:0006313,GO:0015074	ONTOLOGY: DNA binding,transposition, DNA-mediated,DNA integration	GO:0015074	ONTOLOGY: DNA integration		Winged helix-like DNA-binding domain superfamily
AM	M_head_down	M	head	down	TRINITY_DN96747_c0_g9_i2|m.41134	1.15955	2.23388	0.000126332			uncharacterized protein LOC111686067, partial											SAP domain superfamily
AM	M_head_down	M	head	down	TRINITY_DN96718_c1_g4_i1|m.40882	1.12537	2.18157	0.000222505			reverse transcriptase, partial											Endonuclease/exonuclease/phosphatase superfamily
AM	M_head_down	M	head	down	TRINITY_DN96737_c1_g2_i4|m.41179	1.12283	2.17774	0.000222505			hypothetical protein B7P43_G15265
AM	M_head_down	M	head	down	TRINITY_DN96851_c9_g1_i1|m.88328	1.06862	2.09742	0.00222441			PREDICTED: uncharacterized protein LOC105556736
AM	M_head_down	M	head	down	TRINITY_DN96718_c1_g4_i3|m.40884	1.06631	2.09407	0.000887345			GL21431											Endonuclease/exonuclease/phosphatase superfamily
AM	M_head_down	M	head	down	TRINITY_DN93028_c0_g1_i1|m.50780	1.04664	2.06571	0.000288884		FBgn0217529	Dwil\GK15524-PA	No_annotated_ortholog_in_Dmel					GO:0005524,GO:0016887	ONTOLOGY: ATP binding,ATPase activity
AM	M_head_down	M	head	down	TRINITY_DN96656_c0_g2_i4|m.32423	0.999923	1.99989	0.00336584			GL23964
AM	M_head_down	M	head	down	TRINITY_DN156239_c0_g1_i1|m.548	0.977044	1.96843	0.0096416	FBgn0083970	FBgn0225704	CG34134	no_fullname	GO:0005575,GO:0003674,GO:0008150	ONTOLOGY: cellular_component,molecular_function,biological_process
AM	M_head_down	M	head	down	TRINITY_DN96327_c1_g1_i1|m.56019	0.949532	1.93125	0.0141157			uncharacterized protein Dwil_GK27391, isoform B						GO:0005524,GO:0003777,GO:0007018,GO:0030286,GO:0016887	ONTOLOGY: ATP binding,microtubule motor activity,microtubule-based movement,dynein complex,ATPase activity
AM	M_head_down	M	head	down	TRINITY_DN96882_c1_g1_i3|m.88296	0.941405	1.9204	0.012425			SD02026p						GO:0004190,GO:0006508	ONTOLOGY: aspartic-type endopeptidase activity,proteolysis	GO:0006508	ONTOLOGY: proteolysis		Aspartic peptidase domain superfamily
AM	M_head_down	M	head	down	TRINITY_DN95881_c3_g2_i1|m.65361	0.93743	1.91511	0.0096416	FBgn0037276	FBgn0216431	CG17387	no_fullname	GO:0005930,GO:0003341,GO:0003674,GO:0036159,GO:0060285	ONTOLOGY: axoneme,cilium movement,molecular_function,inner dynein arm assembly,cilium-dependent cell motility	GO:0036159,GO:0060285,GO:0003341	ONTOLOGY: inner dynein arm assembly,cilium-dependent cell motility,cilium movement
AM	M_head_down	M	head	down	TRINITY_DN96751_c6_g3_i1|m.40931	0.930445	1.90586	0.00356956			copia polyprotein - fruit fly (Drosophila simulans) retrotransposon copia (fragments)
AM	M_head_down	M	head	down	TRINITY_DN96742_c0_g1_i2|m.41012	0.92244	1.89532	0.00767436			reverse transcriptase, partial
AM	M_head_down	M	head	down	TRINITY_DN96853_c1_g1_i2|m.88955	0.900459	1.86666	0.0163786			uncharacterized protein Dpse_GA28164
AM	M_head_down	M	head	down	TRINITY_DN96899_c1_g1_i1|m.88607	0.893763	1.85802	0.0152053			pol polyprotein, partial						GO:0004190,GO:0006508	ONTOLOGY: aspartic-type endopeptidase activity,proteolysis	GO:0006508	ONTOLOGY: proteolysis		Aspartic peptidase domain superfamily
AM	M_head_down	M	head	down	TRINITY_DN96882_c1_g1_i6|m.88301	0.890718	1.8541	0.0178165			SD02026p						GO:0004190,GO:0006508	ONTOLOGY: aspartic-type endopeptidase activity,proteolysis	GO:0006508	ONTOLOGY: proteolysis		Aspartic peptidase domain superfamily
AM	M_head_down	M	head	down	TRINITY_DN95333_c3_g5_i2|m.15404	0.880743	1.84132	0.0184656			unnamed protein product, partial											Aspartic peptidase domain superfamily
AM	M_head_down	M	head	down	TRINITY_DN96531_c1_g1_i1|m.83685	0.869653	1.82722	0.0231395			uncharacterized protein LOC111686067, partial
AM	M_head_down	M	head	down	TRINITY_DN88608_c4_g3_i1|m.56595	0.869354	1.82684	0.00680208			putative RNA-directed DNA polymerase from transposon X-element, partial
AM	M_head_down	M	head	down	TRINITY_DN96693_c5_g1_i17|m.32909	0.86908	1.8265	0.0141157			plasma membrane calcium-transporting ATPase 2 isoform X1						GO:0000166	ONTOLOGY: nucleotide binding				HAD superfamily, P-type ATPase, cytoplasmic domain N
AM	M_head_down	M	head	down	TRINITY_DN96834_c2_g5_i3|m.88251	0.86364	1.81962	0.0173269			uncharacterized protein LOC111686067, partial
AM	M_head_down	M	head	down	TRINITY_DN96572_c1_g2_i1|m.83538	0.856822	1.81104	0.0368233			pol polyprotein, partial						GO:0015074,GO:0003676	ONTOLOGY: DNA integration,nucleic acid binding	GO:0015074	ONTOLOGY: DNA integration		Ribonuclease H superfamily
AM	M_head_down	M	head	down	TRINITY_DN96656_c0_g2_i5|m.32424	0.855439	1.80931	0.0173269			GL23964
AM	M_head_down	M	head	down	TRINITY_DN96853_c1_g1_i5|m.88957	0.855135	1.80893	0.0163786			uncharacterized protein Dpse_GA28164
AM	M_head_down	M	head	down	TRINITY_DN95696_c1_g4_i1|m.66859	0.852357	1.80545	0.00994096			gag protein						GO:0003676,GO:0008270	ONTOLOGY: nucleic acid binding,zinc ion binding				Zinc finger, CCHC-type superfamily
AM	M_head_down	M	head	down	TRINITY_DN96069_c1_g1_i3|m.86809	0.851323	1.80415	0.0368233			dna-mediated transposase
AM	M_head_down	M	head	down	TRINITY_DN96929_c1_g2_i2|m.35449	0.836329	1.7855	0.0163786			PREDICTED: uncharacterized protein LOC108373235, partial											Aspartic peptidase domain superfamily
AM	M_head_down	M	head	down	TRINITY_DN96040_c0_g5_i3|m.87482	0.836255	1.78541	0.0464665			TPA_inf: dynein heavy chain						GO:0005524	ONTOLOGY: ATP binding
AM	M_head_down	M	head	down	TRINITY_DN96820_c0_g1_i2|m.88386	0.834056	1.78269	0.0413944			uncharacterized protein LOC111686067, partial						GO:0004190,GO:0006508	ONTOLOGY: aspartic-type endopeptidase activity,proteolysis	GO:0006508	ONTOLOGY: proteolysis		Aspartic peptidase domain superfamily
AM	M_head_down	M	head	down	TRINITY_DN82825_c0_g2_i2|m.17868	0.829547	1.77713	0.00532369	FBgn0038113	FBgn0214236	CG11668	no_fullname	GO:0004252,GO:0006508	ONTOLOGY: serine-type endopeptidase activity,proteolysis			GO:0004252,GO:0006508	ONTOLOGY: serine-type endopeptidase activity,proteolysis	GO:0006508	ONTOLOGY: proteolysis	Serine proteases, trypsin domain
AM	M_head_down	M	head	down	TRINITY_DN96513_c1_g1_i1|m.83481	0.821429	1.76716	0.0289994			uncharacterized protein LOC109859204						GO:0003676,GO:0008270	ONTOLOGY: nucleic acid binding,zinc ion binding				Zinc finger, CCHC-type superfamily, Aspartic peptidase domain superfamily
AM	M_head_down	M	head	down	TRINITY_DN89605_c0_g1_i2|m.2919	0.816974	1.76171	0.0233351	FBgn0052687	FBgn0219621	CG32687	no_fullname	no_GO-tag	no_GO-annotation			GO:0005515	ONTOLOGY: protein binding				Leucine-rich repeat domain superfamily
AM	M_head_down	M	head	down	TRINITY_DN96656_c0_g2_i1|m.32421	0.814702	1.75893	0.025416			GL23964
AM	M_head_down	M	head	down	TRINITY_DN96886_c1_g1_i6|m.88520	0.804345	1.74635	0.0199167			PREDICTED: ATP-dependent DNA helicase pfh1-like						GO:0000723,GO:0003678,GO:0006281	ONTOLOGY: telomere maintenance,DNA helicase activity,DNA repair	GO:0000723	ONTOLOGY: telomere maintenance
AM	M_head_down	M	head	down	TRINITY_DN95460_c0_g4_i3|m.84678	0.801816	1.74329	0.0141157			pol polyprotein, partial						GO:0003676,GO:0015074	ONTOLOGY: nucleic acid binding,DNA integration	GO:0015074	ONTOLOGY: DNA integration		Ribonuclease H superfamily
AM	M_head_down	M	head	down	TRINITY_DN90559_c0_g1_i2|m.65530	0.794095	1.73399	0.0141157			uncharacterized protein LOC111518422											CAP superfamily
AM	M_head_down	M	head	down	TRINITY_DN96805_c2_g6_i3|m.88763	0.791211	1.73053	0.0442166			PREDICTED: microtubule-associated protein RP/EB family member 1C						GO:0005515	ONTOLOGY: protein binding				Calponin-like domain superfamily
AM	M_head_down	M	head	down	TRINITY_DN96742_c0_g5_i4|m.41017	0.766419	1.70104	0.0309751			reverse transcriptase, partial
AM	M_head_down	M	head	down	TRINITY_DN96513_c1_g1_i3|m.83484	0.764893	1.69924	0.0464665			PREDICTED: uncharacterized protein LOC105233599, partial						GO:0003676,GO:0008270	ONTOLOGY: nucleic acid binding,zinc ion binding				Zinc finger, CCHC-type superfamily, Aspartic peptidase domain superfamily
AM	M_head_down	M	head	down	TRINITY_DN96200_c0_g2_i7|m.4521	0.763812	1.69797	0.0309751			hypothetical protein
AM	M_head_down	M	head	down	TRINITY_DN96265_c1_g2_i1|m.57615	0.762705	1.69667	0.025416			pol											Endonuclease/exonuclease/phosphatase superfamily
AM	M_head_down	M	head	down	TRINITY_DN87276_c0_g2_i1|m.23206	0.752793	1.68505	0.025416			GD15515
AM	M_head_down	M	head	down	TRINITY_DN95070_c0_g1_i1|m.82665	0.752268	1.68444	0.0309751			pol protein
AM	M_head_down	M	head	down	TRINITY_DN94670_c0_g10_i1|m.73357	0.751892	1.684	0.0373842			PREDICTED: uncharacterized protein LOC108359891						GO:0003676,GO:0008270	ONTOLOGY: nucleic acid binding,zinc ion binding				Zinc finger, CCHC-type superfamily
AM	M_head_down	M	head	down	TRINITY_DN95680_c0_g1_i2|m.66054	0.750552	1.68244	0.025416			uncharacterized protein Dana_GF27280, partial
AM	M_head_down	M	head	down	TRINITY_DN96200_c0_g2_i3|m.4517	0.747719	1.67914	0.025416			PREDICTED: putative 115 kDa protein in type-1 retrotransposable element R1DM
AM	M_head_down	M	head	down	TRINITY_DN95510_c0_g1_i2|m.61709	0.736896	1.66659	0.0464665	FBgn0050485	FBgn0219862	CG30485	no_fullname	GO:0005575,GO:0008150,GO:0003674	ONTOLOGY: cellular_component,biological_process,molecular_function
AM	M_head_down	M	head	down	TRINITY_DN96883_c5_g7_i1|m.88484	0.734658	1.664	0.025416			GM18757
AM	M_head_down	M	head	down	TRINITY_DN94055_c2_g3_i1|m.69623	0.729063	1.65756	0.0464665	FBgn0000639	FBgn0219146	Fbp1	Fat body protein 1	GO:0008565,GO:0015032	ONTOLOGY: protein transporter activity,storage protein import into fat body	GO:0044743	ONTOLOGY: protein transmembrane import into intracellular organelle						Hemocyanin, N-terminal domain superfamily, Hemocyanin, C-terminal domain superfamily, Uncharacterised domain, di-copper centre
AM	M_head_down	M	head	down	TRINITY_DN95819_c3_g2_i1|m.65053	0.724472	1.6523	0.0457137	FBgn0036325	FBgn0278793	CG10752	no_fullname	GO:0003674,GO:0008150,GO:0005575	ONTOLOGY: molecular_function,biological_process,cellular_component
AM	M_head_down	M	head	down	TRINITY_DN94430_c2_g2_i3|m.43499	0.724299	1.6521	0.025416			ficolin-2										Fibrinogen, alpha/beta/gamma chain, C-terminal globular domain	Fibrinogen, alpha/beta/gamma chain, C-terminal globular, subdomain 2, Fibrinogen, alpha/beta/gamma chain, C-terminal globular, subdomain 1
AM	M_head_down	M	head	down	TRINITY_DN75367_c0_g2_i1|m.65441	0.723244	1.65089	0.0401934
AM	M_head_down	M	head	down	TRINITY_DN90038_c1_g3_i1|m.8038	0.722922	1.65052	0.0464665			hypothetical protein B5V51_7058
AM	M_head_down	M	head	down	TRINITY_DN95920_c0_g1_i9|m.80994	0.721794	1.64923	0.0464665			PREDICTED: putative 115 kDa protein in type-1 retrotransposable element R1DM
AM	M_head_down	M	head	down	TRINITY_DN94753_c3_g1_i1|m.54364	0.706846	1.63223	0.0442166			PREDICTED: uncharacterized protein LOC105262331						GO:0003676,GO:0015074	ONTOLOGY: nucleic acid binding,DNA integration	GO:0015074	ONTOLOGY: DNA integration		Ribonuclease H superfamily
AM	M_head_down	M	head	down	TRINITY_DN96656_c1_g2_i2|m.32426	0.701531	1.62623	0.0464665			Nucleic-acid-binding protein from mobile element jockey
AM	M_head_down	M	head	down	TRINITY_DN96710_c0_g3_i2|m.41534	0.681901	1.60425	0.0413944			PREDICTED: uncharacterized protein LOC108757418						GO:0015074,GO:0003676	ONTOLOGY: DNA integration,nucleic acid binding	GO:0015074	ONTOLOGY: DNA integration		Ribonuclease H superfamily
AM	M_head_down	M	head	down	TRINITY_DN84658_c1_g1_i3|m.37919	0.671785	1.59304	0.0442166			proteoglycan 4											C-type lectin-like/link domain superfamily
AM	M_head_down	M	head	down	TRINITY_DN94931_c0_g2_i4|m.9864	0.659752	1.57981	0.0464665			uncharacterized protein Dwil_GK16078
AM	M_head_down	M	head	down	TRINITY_DN93995_c1_g1_i4|m.86400	0.626678	1.54401	0.0442166		FBgn0216773	Dwil\GK14768-PA	No_annotated_ortholog_in_Dmel
