# Supplementary material for: The effect of Wolbachia on gene expression in Drosophila paulistorum and its implications for symbiont-induced host speciation
Source: BMC Genomics. 2019 Jun 7;20:465. doi: 10.1186/s12864-019-5816-9 (PMC6555960; doi:10.1186/s12864-019-5816-9)
Supplement: Supplementary file 6 — DE genes in multiple semispecies. List of all DE genes in more than one semispecies. (XLSX 17 kb) [file 12864_2019_5816_MOESM6_ESM.xlsx]

## Sheet: Cover
	Additional file 6: DE genes in multiple semispecies

## Sheet: OR_CA_AM_downregulated
Genes downregulated simultaneously in OR, CA and AM
Gene 1	Cyp6g1
Gene 2	Fatty acid synthase 2
Gene 3	lysosomal alpha-mannosidase family protein
Gene 4	Phosphoribosylamidotransferase 2
Gene 5	Uncharacterized protein (Dmel CG14963)
Gene 6	Uncharacterized protein (Dmel CG32687)
Gene 7	Uncharacterized protein (Dmel CG33301)
Gene 8	Uncharacterized protein (Dmel CG3739)
Gene 9	Uncharacterized protein (Dmel CG42367)

## Sheet: OR_CA_AM_upregulated
Genes upregulated simultaneously in OR, CA and AM
Gene 1	Ryanodine receptor

## Sheet: OR_CA_downregulated
Genes downregulated simultaneously in OR and CA
Gene 1	2-oxoglutarate dehydrogenase
Gene 2	ade5
Gene 3	alpha-trehalose-phosphate synthase
Gene 4	Angiotensin-converting enzyme/ -related
Gene 5	Common Dpr-interacting protein
Gene 6	CUB and LDLa domain
Gene 7	Cyp309a1 / Cyp309a2
Gene 8	Cyp6d5/ Cyp6d2
Gene 9	Cytochrome b5-related
Gene 10	cytochrome b5-related protein
Gene 11	Cytochrome P450-4e2/ P450-4e3
Gene 12	Desaturase 2
Gene 13	Esterase 6
Gene 14	Flavin-containing monooxygenase 2
Gene 15	fondue
Gene 16	Gelsolin
Gene 17	Glutathione S transferase E9
Gene 18	Heat shock protein 83
Gene 19	Hexokinase C
Gene 20	Immune-regulated catalase
Gene 21	Maltase family protein
Gene 22	NAD-dependent methylenetetrahydrofolate dehydrogenase
Gene 23	phosphoenolpyruvate carboxykinase
Gene 24	Phosphoenolpyruvate carboxykinase
Gene 25	pugilist
Gene 26	rolling stone
Gene 27	scheggia
Gene 28	serine protease 55-like
Gene 29	Spatzle-Processing Enzyme
Gene 30	Succinyl-CoA:3-ketoacid CoA transferase
Gene 31	Ugt86Dd
Gene 32	Uncharacterized protein
Gene 33	Uncharacterized protein (Dmel CG10827)
Gene 34	Uncharacterized protein (Dmel CG1208)
Gene 35	Uncharacterized protein (Dmel CG16758)
Gene 36	Uncharacterized protein (Dmel CG16926)
Gene 37	Uncharacterized protein (Dmel CG1809)
Gene 38	Uncharacterized protein (Dmel CG18135)
Gene 39	Uncharacterized protein (Dmel CG33306)
Gene 40	Uncharacterized protein (Dmel CG33493)
Gene 41	Uncharacterized protein (Dmel CG34256)
Gene 42	Uncharacterized protein (Dmel CG3534)
Gene 43	Uncharacterized protein (Dmel CG3734)
Gene 44	Uncharacterized protein (Dmel CG3775)
Gene 45	Uncharacterized protein (Dmel CG4716)
Gene 46	Uncharacterized protein (Dmel CG5390)
Gene 47	Uncharacterized protein (Dmel CG6330)
Gene 48	Uncharacterized protein (Dmel CG6484)
Gene 49	Uncharacterized protein (Dmel CG8093)
Gene 50	Uncharacterized protein (Dwil GK13813-PA)
Gene 51	Uncharacterized protein (Dwil GK14867)
Gene 52	Uncharacterized protein (Dwil GK18670-PA)
Gene 53	Uncharacterized protein (Dwil GK22353-PB)
Gene 54	Uncharacterized protein (Dwil GK27519-PA)
Gene 55	Uncharacterized protein (Dwil GK27614-PA)
Gene 56	Uncharacterized protein (Dwil GK27945-PA)
Gene 57	Uncharacterized protein (Dwil GK28329-PA)
Gene 58	yellow-f2

## Sheet: OR_CA_upregulated
Genes upregulated simultaneously in OR and CA
Gene 1	epsilonTrypsin
Gene 2	Lysozyme D
Gene 3	Lysozyme D
Gene 4	Uncharacterized protein (Dmel CG10505)
Gene 5	Uncharacterized protein (Dwil GK23021)

## Sheet: OR_AM_downregulated
Genes downregulated simultaneously in OR and AM
Gene 1	acyl-CoA Delta(11) desaturase
Gene 2	Fat body protein 1
Gene 3	ficolin-2
Gene 4	neither inactivation nor afterpotential D
Gene 5	sphingomyelin phosphodiesterase 1
Gene 6	Trehalose-6-phosphate synthase 1
Gene 7	Uncharacterized protein
Gene 8	Uncharacterized protein (Dmel CG16727)
Gene 9	uncharacterized protein LOC111518422

## Sheet: OR_AM_upregulated
Genes upregulated simultaneously in OR and AM
Gene 1	Adult cuticle protein 1
Gene 2	Attacin-A
Gene 3	bent
Gene 4	chaoptin
Gene 5	Diptericin B
Gene 6	elevated during infection
Gene 7	Formin homology 2 domain containing
Gene 8	goliath
Gene 9	lethal (2) 01289
Gene 10	Myosin alkali light chain 1
Gene 11	Myosin heavy chain
Gene 12	Myosin light chain 2
Gene 13	neither inactivation nor afterpotential C
Gene 14	neither inactivation nor afterpotential G
Gene 15	Paramyosin
Gene 16	proline-rich protein HaeIII subfamily 1 isoform X1
Gene 17	prominin
Gene 18	retroelement
Gene 19	titin
Gene 20	Troponin C isoform 4
Gene 21	Unc-89
Gene 22	Uncharacterized protein
Gene 23	Uncharacterized protein (Dmel CG11449)
Gene 24	Uncharacterized protein (Dwil GK13796, isoform F)
Gene 25	Uncharacterized protein (Dwil GK13796, isoform F)
Gene 26	Uncharacterized protein (Dwil GK16176-PA)
Gene 27	Uncharacterized protein (Dwil GK26982-PA)

## Sheet: CA_AM_downregulated
Genes downregulated simultaneously in CA and AM
Gene 1	polyprotein, partial
Gene 2	Trehalose transporter 1-1
Gene 3	Uncharacterized protein (Dmel CG17127)
Gene 4	Uncharacterized protein (Dmel CG8745)

## Sheet: CA_AM_upregulated
Genes upregulated simultaneously in CA and AM
Gene 1	Uncharacterized protein
Gene 2	Uncharacterized protein
