# Supplementary material for: The effect of Wolbachia on gene expression in Drosophila paulistorum and its implications for symbiont-induced host speciation
Source: BMC Genomics. 2019 Jun 7;20:465. doi: 10.1186/s12864-019-5816-9 (PMC6555960; doi:10.1186/s12864-019-5816-9)
Supplement: Supplementary file 7 — All enriched GO terms in the AM, CA and OR semispecies. List of all GO terms enriched in each condition of the three semispecies. (XLSX 48 kb) [file 12864_2019_5816_MOESM7_ESM.xlsx]

## Sheet: Cover
	Additional file 7: All enriched GO terms the AM, CA and OR semispecies of D. paulistorum

## Sheet: OR semispecies
List of GO-terms enriched in each condition of the OR semispecies
Condition	GO.ID	GO Term	Annotation	N Annotated	N Significant	N Expected	Significance Fisher's test
F_abd_up	1	GO:0045214	sarcomere organization	27	12	0.58	9.2e-14
F_abd_up	2	GO:0030239	myofibril assembly	38	18	0.82	4.9e-09
F_abd_up	3	GO:0007498	mesoderm development	74	12	1.6	4.8e-08
F_abd_up	4	GO:0006936	muscle contraction	23	10	0.5	4.5e-07
F_abd_up	5	GO:0071688	striated muscle myosin thick filament assembly	5	4	0.11	1e-06
F_abd_up	6	GO:0007015	actin filament organization	111	12	2.4	2.3e-06
F_abd_up	7	GO:0034446	substrate adhesion-dependent cell spreading	7	4	0.15	7e-06
F_abd_up	8	GO:0006941	striated muscle contraction	8	4	0.17	1.4e-05
F_abd_up	9	GO:0060361	flight	10	4	0.22	4e-05
F_abd_up	10	GO:0007519	skeletal muscle tissue development	7	3	0.15	0.00033
F_abd_up	11	GO:0014866	skeletal myofibril assembly	7	3	0.15	0.00033
F_abd_up	12	GO:0006099	tricarboxylic acid cycle	34	5	0.73	0.00074
F_abd_up	13	GO:0033627	cell adhesion mediated by integrin	20	4	0.43	0.00078
F_abd_up	14	GO:0050830	defense response to Gram-positive bacterium	36	5	0.78	0.00097
F_abd_up	15	GO:0051153	regulation of striated muscle cell differentiation	9	3	0.19	0.00136
F_abd_up	16	GO:0046716	muscle cell cellular homeostasis	25	4	0.54	0.00187
F_abd_up	17	GO:0072499	photoreceptor cell axon guidance	25	4	0.54	0.00187
F_abd_up	18	GO:0009620	response to fungus	54	5	1.17	0.00237
F_abd_up	19	GO:0060537	muscle tissue development	24	6	0.52	0.00259
F_abd_up	20	GO:0006874	cellular calcium ion homeostasis	30	5	0.65	0.00294
F_abd_up	21	GO:0007527	adult somatic muscle development	14	3	0.3	0.00303
F_abd_up	22	GO:0030198	extracellular matrix organization	37	4	0.8	0.00369
F_abd_up	23	GO:0003012	muscle system process	29	12	0.63	0.00397
F_abd_up	24	GO:0007130	synaptonemal complex assembly	5	2	0.11	0.00445
F_abd_up	25	GO:0006959	humoral immune response	86	4	1.86	0.00655
F_abd_up	26	GO:0016204	determination of muscle attachment site	6	2	0.13	0.00658
F_abd_up	27	GO:0001952	regulation of cell-matrix adhesion	6	2	0.13	0.00658
F_abd_up	28	GO:0048104	establishment of body hair or bristle planar orientation	6	2	0.13	0.00658
F_abd_up	29	GO:0048644	muscle organ morphogenesis	7	2	0.15	0.00908
F_abd_up	30	GO:0048546	digestive tract morphogenesis	54	4	1.17	0.01179
F_abd_up	31	GO:0048738	cardiac muscle tissue development	8	2	0.17	0.01193
F_abd_up	32	GO:0006122	mitochondrial electron transport, ubiquinol to cytochrome c	9	2	0.19	0.01512
F_abd_up	33	GO:0070593	dendrite self-avoidance	9	2	0.19	0.01512
F_abd_up	34	GO:0007629	flight behavior	25	3	0.54	0.01608
F_abd_up	35	GO:0042438	melanin biosynthetic process	10	2	0.22	0.01864
F_abd_up	36	GO:0048082	regulation of adult chitin-containing cuticle pigmentation	10	2	0.22	0.01864
F_abd_up	37	GO:0030865	cortical cytoskeleton organization	45	3	0.97	0.02147
F_abd_up	38	GO:0040003	chitin-based cuticle development	93	6	2.01	0.02479
F_abd_up	39	GO:0072375	medium-term memory	13	2	0.28	0.03096
F_abd_up	40	GO:0007475	apposition of dorsal and ventral imaginal disc-derived wing surfaces	14	2	0.3	0.03562
F_abd_up	41	GO:0051491	positive regulation of filopodium assembly	15	2	0.32	0.04053
F_abd_up	42	GO:0048608	reproductive structure development	65	3	1.4	0.04259
F_abd_up	43	GO:0051495	positive regulation of cytoskeleton organization	45	3	0.97	0.04549
Condition	GO.ID	GO Term	Annotation	N Annotated	N Significant	N Expected	Significance Fisher's test
F_abd_down	1	GO:0031122	cytoplasmic microtubule organization	20	5	0.31	9.8e-06
F_abd_down	2	GO:0006270	DNA replication initiation	23	5	0.35	2.1e-05
F_abd_down	3	GO:0007147	female meiosis II	5	3	0.08	3.4e-05
F_abd_down	4	GO:0007338	single fertilization	27	6	0.41	0.00019
F_abd_down	5	GO:0006277	DNA amplification	21	3	0.32	0.00023
F_abd_down	6	GO:0007280	pole cell migration	21	4	0.32	0.00025
F_abd_down	7	GO:0006013	mannose metabolic process	10	3	0.15	0.00038
F_abd_down	8	GO:0071480	cellular response to gamma radiation	10	3	0.15	0.00038
F_abd_down	9	GO:0006517	protein deglycosylation	13	3	0.2	0.00089
F_abd_down	10	GO:0048640	negative regulation of developmental growth	67	5	1.02	0.00131
F_abd_down	11	GO:0000280	nuclear division	273	19	4.16	0.00177
F_abd_down	12	GO:0060322	head development	103	5	1.57	0.00218
F_abd_down	13	GO:0044771	meiotic cell cycle phase transition	5	2	0.08	0.00224
F_abd_down	14	GO:0009221	pyrimidine deoxyribonucleotide biosynthetic process	5	2	0.08	0.00224
F_abd_down	15	GO:0007304	chorion-containing eggshell formation	90	6	1.37	0.00312
F_abd_down	16	GO:0007050	cell cycle arrest	6	2	0.09	0.00332
F_abd_down	17	GO:0042078	germ-line stem cell division	43	4	0.66	0.00424
F_abd_down	18	GO:0007343	egg activation	7	2	0.11	0.00461
F_abd_down	19	GO:0007144	female meiosis I	7	2	0.11	0.00461
F_abd_down	20	GO:0042023	DNA endoreduplication	24	3	0.37	0.00554
F_abd_down	21	GO:0051443	positive regulation of ubiquitin-protein transferase activity	8	2	0.12	0.00608
F_abd_down	22	GO:0030336	negative regulation of cell migration	8	2	0.12	0.00608
F_abd_down	23	GO:0007097	nuclear migration	26	3	0.4	0.00696
F_abd_down	24	GO:0007283	spermatogenesis	218	8	3.32	0.00764
F_abd_down	25	GO:0045198	establishment of epithelial cell apical/basal polarity	9	2	0.14	0.00774
F_abd_down	26	GO:0006348	chromatin silencing at telomere	10	2	0.15	0.00958
F_abd_down	27	GO:0090329	regulation of DNA-dependent DNA replication.	10	2	0.15	0.00958
F_abd_down	28	GO:0035206	regulation of hemocyte proliferation	30	3	0.46	0.01041
F_abd_down	29	GO:0007315	pole plasm assembly	58	5	0.88	0.01117
F_abd_down	30	GO:0006310	DNA recombination	74	5	1.13	0.01122
F_abd_down	31	GO:0006662	glycerol ether metabolic process	11	2	0.17	0.0116
F_abd_down	32	GO:0019933	cAMP-mediated signaling	11	2	0.17	0.0116
F_abd_down	33	GO:0035234	ectopic germ cell programmed cell death	12	2	0.18	0.01378
F_abd_down	34	GO:0000278	mitotic cell cycle	458	21	6.99	0.0148
F_abd_down	35	GO:0007314	oocyte anterior/posterior axis specification	79	7	1.2	0.01511
F_abd_down	36	GO:0007052	mitotic spindle organization	62	4	0.95	0.01567
F_abd_down	37	GO:0001751	compound eye photoreceptor cell differentiation	135	5	2.06	0.01583
F_abd_down	38	GO:0006260	DNA replication	103	9	1.57	0.01698
F_abd_down	39	GO:0007443	Malpighian tubule morphogenesis	36	3	0.55	0.01713
F_abd_down	40	GO:0008104	protein localization	527	12	8.04	0.01777
F_abd_down	41	GO:0007019	microtubule depolymerization	14	2	0.21	0.01862
F_abd_down	42	GO:0045450	bicoid mRNA localization	14	2	0.21	0.01862
F_abd_down	43	GO:0006298	mismatch repair	14	2	0.21	0.01862
F_abd_down	44	GO:0006334	nucleosome assembly	20	3	0.31	0.02097
F_abd_down	45	GO:0045931	positive regulation of mitotic cell cycle	31	3	0.47	0.02102
F_abd_down	46	GO:0006919	activation of cysteine-type endopeptidase activity involved in apoptotic process	15	2	0.23	0.02128
F_abd_down	47	GO:0009855	determination of bilateral symmetry	15	2	0.23	0.02128
F_abd_down	48	GO:0007279	pole cell formation	15	2	0.23	0.02128
F_abd_down	49	GO:0050770	regulation of axonogenesis	37	3	0.56	0.02382
F_abd_down	50	GO:0035073	pupariation	16	2	0.24	0.02408
F_abd_down	51	GO:0045944	positive regulation of transcription by RNA polymerase II	191	7	2.91	0.02653
F_abd_down	52	GO:0006607	NLS-bearing protein import into nucleus	17	2	0.26	0.02702
F_abd_down	53	GO:0007143	female meiotic division	58	7	0.88	0.02808
F_abd_down	54	GO:0009263	deoxyribonucleotide biosynthetic process	7	3	0.11	0.02979
F_abd_down	55	GO:1902749	regulation of cell cycle G2/M phase transition	81	3	1.24	0.03007
F_abd_down	56	GO:1901989	positive regulation of cell cycle phase transition	18	2	0.27	0.03008
F_abd_down	57	GO:0007362	terminal region determination	18	2	0.27	0.0301
F_abd_down	58	GO:0000915	actomyosin contractile ring assembly	19	2	0.29	0.03331
F_abd_down	59	GO:0008354	germ cell migration	41	6	0.63	0.03461
F_abd_down	60	GO:0007088	regulation of mitotic nuclear division	53	4	0.81	0.03581
F_abd_down	61	GO:0006997	nucleus organization	64	4	0.98	0.03583
F_abd_down	62	GO:0030261	chromosome condensation	48	3	0.73	0.03641
F_abd_down	63	GO:0009994	oocyte differentiation	145	9	2.21	0.04287
F_abd_down	64	GO:0007028	cytoplasm organization	61	6	0.93	0.04353
F_abd_down	65	GO:0007317	regulation of pole plasm oskar mRNA localization	22	2	0.34	0.04369
F_abd_down	66	GO:0006333	chromatin assembly or disassembly	42	5	0.64	0.0438
F_abd_down	67	GO:0006913	nucleocytoplasmic transport	117	5	1.78	0.04422
F_abd_down	68	GO:0019094	pole plasm mRNA localization	47	3	0.72	0.04457
F_abd_down	69	GO:0001763	morphogenesis of a branching structure	60	2	0.92	0.04502
F_abd_down	70	GO:0006325	chromatin organization	288	11	4.39	0.04731
Condition	GO.ID	GO Term	Annotation	N Annotated	N Significant	N Expected	Significance Fisher's test
F_head_up	1	GO:0016059	deactivation of rhodopsin mediated signaling	16	3	0.04	6.6e-06
F_head_up	2	GO:0042052	rhabdomere development	36	3	0.09	8.1e-05
F_head_up	3	GO:0007601	visual perception	18	2	0.04	0.00083
F_head_up	4	GO:0045494	photoreceptor cell maintenance	29	2	0.07	0.00216
F_head_up	5	GO:0050830	defense response to Gram-positive bacterium	36	2	0.09	0.00331
F_head_up	6	GO:2000370	positive regulation of clathrin-dependent endocytosis	5	1	0.01	0.01202
F_head_up	7	GO:0051282	regulation of sequestering of calcium ion	5	1	0.01	0.01202
F_head_up	8	GO:0051966	regulation of synaptic transmission, glutamanergc	5	1	0.01	0.01202
F_head_up	9	GO:0050913	sensory perception of bitter taste	5	1	0.01	0.01202
F_head_up	10	GO:0007604	phototransduction, UV	5	1	0.01	0.01202
F_head_up	11	GO:0032845	negative regulation of homeostatic process	5	1	0.01	0.01202
F_head_up	12	GO:0023058	adaptation of signaling pathway	5	1	0.01	0.01202
F_head_up	13	GO:0032528	microvillus organization	6	1	0.01	0.01441
F_head_up	14	GO:0046673	negative regulation of compound eye retinal cell programmed cell death	8	1	0.02	0.01916
F_head_up	15	GO:0071482	cellular response to light stimulus	40	4	0.1	0.02024
F_head_up	16	GO:0009642	response to light intensity	9	1	0.02	0.02154
F_head_up	17	GO:0007200	phospholipase C-activating G-protein coupled receptor signaling pathway	9	1	0.02	0.02154
F_head_up	18	GO:0006826	iron ion transport	9	1	0.02	0.02154
F_head_up	19	GO:0050730	regulation of peptidyl-tyrosine phosphorylation	10	1	0.02	0.0239
F_head_up	20	GO:0007204	positive regulation of cytosolic calcium ion concentration	10	1	0.02	0.0239
F_head_up	21	GO:0043153	entrainment of circadian clock by photoperiod	10	1	0.02	0.0239
F_head_up	22	GO:0002385	mucosal immune response	11	1	0.03	0.02626
F_head_up	23	GO:0046463	acylglycerol biosynthetic process	11	1	0.03	0.02626
F_head_up	24	GO:0042593	glucose homeostasis	11	1	0.03	0.02626
F_head_up	25	GO:0006879	cellular iron ion homeostasis	12	1	0.03	0.02862
F_head_up	26	GO:0006721	terpenoid metabolic process	13	1	0.03	0.03097
F_head_up	27	GO:0007465	R7 cell fate commitment	15	1	0.04	0.03565
F_head_up	28	GO:0019722	calcium-mediated signaling	15	1	0.04	0.03565
F_head_up	29	GO:0046154	rhodopsin metabolic process	16	1	0.04	0.03798
F_head_up	30	GO:0009743	response to carbohydrate	17	1	0.04	0.04031
F_head_up	31	GO:0006644	phospholipid metabolic process	115	2	0.28	0.04093
F_head_up	32	GO:0090175	regulation of establishment of planar polarity	18	1	0.04	0.04263
F_head_up	33	GO:0046839	phospholipid dephosphorylation	18	1	0.04	0.04263
F_head_up	34	GO:0043052	thermotaxis	19	1	0.05	0.04495
F_head_up	35	GO:0045467	R7 cell development	19	1	0.05	0.04495
F_head_up	36	GO:0001707	mesoderm formation	19	1	0.05	0.04495
F_head_up	37	GO:0050907	detection of chemical stimulus involved in sensory perception	20	1	0.05	0.04726
F_head_up	38	GO:0033227	dsRNA transport	21	1	0.05	0.04957
F_head_up	39	GO:0072348	sulfur compound transport	21	1	0.05	0.04957
Condition	GO.ID	GO Term	Annotation	N Annotated	N Significant	N Expected	Significance Fisher's test
F_head_down	1	GO:0002181	cytoplasmic translation	86	28	1.78	9.1e-27
F_head_down	2	GO:0055114	oxidation-reduction process	472	37	9.78	3.6e-10
F_head_down	3	GO:0046653	tetrahydrofolate metabolic process	5	4	0.1	8.7e-07
F_head_down	4	GO:0000028	ribosomal small subunit assembly	12	5	0.25	2.5e-06
F_head_down	5	GO:0006414	translational elongation	19	5	0.39	3.3e-05
F_head_down	6	GO:0006730	one-carbon metabolic process	14	4	0.29	0.00015
F_head_down	7	GO:0006164	purine nucleotide biosynthetic process	83	5	1.72	0.00042
F_head_down	8	GO:0006635	fatty acid beta-oxidation	31	5	0.64	0.00134
F_head_down	9	GO:0017085	response to insecticide	12	3	0.25	0.00167
F_head_down	10	GO:0009620	response to fungus	54	4	1.12	0.00214
F_head_down	11	GO:1901615	organic hydroxy compound metabolic process	128	7	2.65	0.00242
F_head_down	12	GO:0030431	sleep	120	8	2.49	0.00302
F_head_down	13	GO:0006090	pyruvate metabolic process	41	4	0.85	0.00328
F_head_down	14	GO:0008152	metabolic process	4689	129	97.14	0.00389
F_head_down	15	GO:0005977	glycogen metabolic process	15	3	0.31	0.00405
F_head_down	16	GO:0034637	cellular carbohydrate biosynthetic process	19	3	0.39	0.00406
F_head_down	17	GO:0046040	IMP metabolic process	5	2	0.1	0.00409
F_head_down	18	GO:0006545	glycine biosynthetic process	5	2	0.1	0.00409
F_head_down	19	GO:0098542	defense response to other organism	219	3	4.54	0.00427
F_head_down	20	GO:0046323	glucose import	18	3	0.37	0.00567
F_head_down	21	GO:0035428	hexose transmembrane transport	18	3	0.37	0.00567
F_head_down	22	GO:0006560	proline metabolic process	6	2	0.12	0.00606
F_head_down	23	GO:0033353	S-adenosylmethionine cycle	6	2	0.12	0.00606
F_head_down	24	GO:0005991	trehalose metabolic process	7	2	0.15	0.00837
F_head_down	25	GO:0071329	cellular response to sucrose stimulus	7	2	0.15	0.00837
F_head_down	26	GO:0042559	pteridine-containing compound biosynthetic process	7	2	0.15	0.00837
F_head_down	27	GO:0032787	monocarboxylic acid metabolic process	132	14	2.73	0.00979
F_head_down	28	GO:0006081	cellular aldehyde metabolic process	29	4	0.6	0.01265
F_head_down	29	GO:0005975	carbohydrate metabolic process	410	19	8.49	0.01612
F_head_down	30	GO:0009113	purine nucleobase biosynthetic process	10	2	0.21	0.01721
F_head_down	31	GO:0019432	triglyceride biosynthetic process	10	2	0.21	0.01721
F_head_down	32	GO:0009116	nucleoside metabolic process	191	8	3.96	0.0202
F_head_down	33	GO:0043604	amide biosynthetic process	391	35	8.1	0.02058
F_head_down	34	GO:0009084	glutamine family amino acid biosynthetic process	11	2	0.23	0.02075
F_head_down	35	GO:0042398	cellular modified amino acid biosynthetic process	12	2	0.25	0.02457
F_head_down	36	GO:0006094	gluconeogenesis	12	2	0.25	0.02457
F_head_down	37	GO:0042219	cellular modified amino acid catabolic process	13	2	0.27	0.02864
F_head_down	38	GO:1901606	alpha-amino acid catabolic process	35	3	0.73	0.0352
F_head_down	39	GO:0072329	monocarboxylic acid catabolic process	40	6	0.83	0.03995
F_head_down	40	GO:1901607	alpha-amino acid biosynthetic process	38	7	0.79	0.0402
F_head_down	41	GO:0015918	sterol transport	11	2	0.23	0.0408
F_head_down	42	GO:0009312	oligosaccharide biosynthetic process	16	2	0.33	0.04232
Condition	GO.ID	GO Term	Annotation	N Annotated	N Significant	N Expected	Significance Fisher's test
M_abd_up	1	GO:0045214	sarcomere organization	27	9	0.27	3e-12
M_abd_up	2	GO:0030239	myofibril assembly	38	14	0.39	6.5e-09
M_abd_up	3	GO:0014866	skeletal myofibril assembly	7	4	0.07	3.4e-07
M_abd_up	4	GO:0006936	muscle contraction	23	8	0.23	9.8e-07
M_abd_up	5	GO:0060361	flight	10	4	0.1	2e-06
M_abd_up	6	GO:0007629	flight behavior	25	5	0.25	4.3e-06
M_abd_up	7	GO:0007498	mesoderm development	74	7	0.75	9e-06
M_abd_up	8	GO:0071688	striated muscle myosin thick filament assembly	5	3	0.05	1e-05
M_abd_up	9	GO:0007015	actin filament organization	111	8	1.13	1.6e-05
M_abd_up	10	GO:0006099	tricarboxylic acid cycle	34	5	0.35	2.1e-05
M_abd_up	11	GO:0006941	striated muscle contraction	8	3	0.08	5.5e-05
M_abd_up	12	GO:0046716	muscle cell cellular homeostasis	25	4	0.25	0.00011
M_abd_up	13	GO:0007527	adult somatic muscle development	14	3	0.14	0.00034
M_abd_up	14	GO:0003012	muscle system process	29	10	0.29	0.00082
M_abd_up	15	GO:0051493	regulation of cytoskeleton organization	114	5	1.16	0.00142
M_abd_up	16	GO:0007519	skeletal muscle tissue development	7	2	0.07	0.00207
M_abd_up	17	GO:0060025	regulation of synaptic activity	9	2	0.09	0.00351
M_abd_up	18	GO:0044331	cell-cell adhesion mediated by cadherin	11	2	0.11	0.00529
M_abd_up	19	GO:0016339	calcium-dependent cell-cell adhesion via plasma membrane cell adhesion molecules	15	2	0.15	0.00984
M_abd_up	20	GO:0051491	positive regulation of filopodium assembly	15	2	0.15	0.00984
M_abd_up	21	GO:0010507	negative regulation of autophagy	17	2	0.17	0.01258
M_abd_up	22	GO:0070050	neuron cellular homeostasis	20	2	0.2	0.01723
M_abd_up	23	GO:0036335	intestinal stem cell homeostasis	22	2	0.22	0.02068
M_abd_up	24	GO:0006811	ion transport	386	7	3.92	0.02359
M_abd_up	25	GO:0006754	ATP biosynthetic process	25	2	0.25	0.02991
M_abd_up	26	GO:0007028	cytoplasm organization	61	2	0.62	0.03004
M_abd_up	27	GO:0007526	larval somatic muscle development	27	2	0.27	0.03041
M_abd_up	28	GO:0007156	homophilic cell adhesion via plasma membrane adhesion molecules	28	2	0.28	0.03253
M_abd_up	29	GO:0060047	heart contraction	28	2	0.28	0.03253
M_abd_up	30	GO:0030036	actin cytoskeleton organization	205	18	2.08	0.03395
M_abd_up	31	GO:0045793	positive regulation of cell size	29	2	0.29	0.03472
M_abd_up	32	GO:0008345	larval locomotory behavior	29	2	0.29	0.03472
M_abd_up	33	GO:0030334	regulation of cell migration	30	2	0.31	0.03696
M_abd_up	34	GO:0060537	muscle tissue development	24	3	0.24	0.03917
M_abd_up	35	GO:0046777	protein autophosphorylation	35	2	0.36	0.04894
M_abd_up	36	GO:1902117	positive regulation of organelle assemblly	5	1	0.05	0.04983
M_abd_up	37	GO:0006528	asparagine metabolic process	5	1	0.05	0.04983
M_abd_up	38	GO:0021675	nerve development	5	1	0.05	0.04983
M_abd_up	39	GO:0051503	adenine nucleotide transport	5	1	0.05	0.04983
M_abd_up	40	GO:0042776	mitochondrial ATP synthesis coupled proton transport	5	1	0.05	0.04983
M_abd_up	41	GO:0051282	regulation of sequestering of calcium ion	5	1	0.05	0.04983
M_abd_up	42	GO:0016998	cell wall macromolecule catabolic process	5	1	0.05	0.04983
M_abd_up	43	GO:0051899	membrane depolarization	5	1	0.05	0.04983
M_abd_up	44	GO:0032781	positive regulation of ATPase activity	5	1	0.05	0.04983
M_abd_up	45	GO:0060269	centripetally migrating follicle cell migration	5	1	0.05	0.04983
Condition	GO.ID	GO Term	Annotation	N Annotated	N Significant	N Expected	Significance Fisher's test
M_abd_down	1	GO:0032504	multicellular organism reproduction	943	35	23.13	6.5e-16
M_abd_down	2	GO:0055114	oxidation-reduction process	472	37	11.58	5.5e-11
M_abd_down	3	GO:0006508	proteolysis	677	33	16.61	1.5e-06
M_abd_down	4	GO:0009631	cold acclimation	8	4	0.2	2.3e-05
M_abd_down	5	GO:0006629	lipid metabolic process	370	28	9.08	3.3e-05
M_abd_down	6	GO:0042364	water-soluble vitamin biosynthetic process	7	3	0.17	0.00047
M_abd_down	7	GO:0042761	very long-chain fatty acid biosynthetic process	16	4	0.39	0.00051
M_abd_down	8	GO:0045434	negative regulation of female receptivity, post mating	8	3	0.2	0.00074
M_abd_down	9	GO:0006465	signal peptide processing	8	3	0.2	0.00074
M_abd_down	10	GO:0005975	carbohydrate metabolic process	410	22	10.06	0.00187
M_abd_down	11	GO:0034625	fatty acid elongation, monounsaturated fatty acid	13	3	0.32	0.00347
M_abd_down	12	GO:0034626	fatty acid elongation, polyunsaturated fatty acid	13	3	0.32	0.00347
M_abd_down	13	GO:0019367	fatty acid elongation, saturated fatty acid	13	3	0.32	0.00347
M_abd_down	14	GO:0001676	long-chain fatty acid metabolic process	5	2	0.12	0.0057
M_abd_down	15	GO:0042595	behavioral response to starvation	5	2	0.12	0.0057
M_abd_down	16	GO:0046394	carboxylic acid biosynthetic process	77	10	1.89	0.00789
M_abd_down	17	GO:0032367	intracellular cholesterol transport	6	2	0.15	0.00841
M_abd_down	18	GO:0006085	acetyl-CoA biosynthetic process	6	2	0.15	0.00841
M_abd_down	19	GO:0005978	glycogen biosynthetic process	7	2	0.17	0.01159
M_abd_down	20	GO:0071329	cellular response to sucrose stimulus	7	2	0.17	0.01159
M_abd_down	21	GO:0005977	glycogen metabolic process	15	4	0.37	0.01493
M_abd_down	22	GO:0006098	pentose-phosphate shunt	8	2	0.2	0.01521
M_abd_down	23	GO:0042744	hydrogen peroxide catabolic process	9	2	0.22	0.01924
M_abd_down	24	GO:0046693	sperm storage	9	2	0.22	0.01924
M_abd_down	25	GO:0045454	cell redox homeostasis	43	4	1.05	0.02055
M_abd_down	26	GO:0006457	protein folding	114	9	2.8	0.02129
M_abd_down	27	GO:0015701	bicarbonate transport	10	2	0.25	0.02366
M_abd_down	28	GO:0042026	protein refolding	10	2	0.25	0.02366
M_abd_down	29	GO:0018279	protein N-linked glycosylation via asparagine	10	2	0.25	0.02366
M_abd_down	30	GO:0045297	post-mating behavior	8	2	0.2	0.02442
M_abd_down	31	GO:0006101	citrate metabolic process	35	2	0.86	0.02451
M_abd_down	32	GO:0006633	fatty acid biosynthetic process	29	6	0.71	0.02749
M_abd_down	33	GO:0048149	behavioral response to ethanol	48	4	1.18	0.0295
M_abd_down	34	GO:0030148	sphingolipid biosynthetic process	29	3	0.71	0.03325
M_abd_down	35	GO:0008272	sulfate transport	13	2	0.32	0.03909
M_abd_down	36	GO:0035336	long-chain fatty-acyl-CoA metabolic process	13	2	0.32	0.03909
M_abd_down	37	GO:0009617	response to bacterium	174	9	4.27	0.04357
M_abd_down	38	GO:0006730	one-carbon metabolic process	14	2	0.34	0.04489
M_abd_down	39	GO:0009116	nucleoside metabolic process	191	4	4.69	0.0459
M_abd_down	40	GO:0051156	glucose 6-phosphate metabolic process	10	3	0.25	0.04801
M_abd_down	41	GO:0046514	ceramide catabolic process	7	2	0.17	0.04824
M_abd_down	42	GO:0002813	regulation of biosynthetic process of antibacterial peptides active against Gram-negative bacteria	11	2	0.27	0.04827
Condition	GO.ID	GO Term	Annotation	N Annotated	N Significant	N Expected	Significance Fisher's test
M_head_up	1	GO:0055093	response to hyperoxia	7	1	0.01	0.0053
M_head_up	2	GO:0019731	antibacterial humoral response	28	1	0.02	0.0212
M_head_up	3	GO:0045793	positive regulation of cell size	29	1	0.02	0.0219
M_head_up	4	GO:0042052	rhabdomere development	36	1	0.03	0.0271
M_head_up	5	GO:0050830	defense response to Gram-positive bacterium	36	1	0.03	0.0271
M_head_up	6	GO:0030307	positive regulation of cell growth	40	1	0.03	0.0301
M_head_up	7	GO:0008286	insulin receptor signaling pathway	42	1	0.03	0.0316
M_head_up	8	GO:0018105	peptidyl-serine phosphorylation	42	1	0.03	0.0316
M_head_up	9	GO:0040018	positive regulation of multicellular organism groeth	44	1	0.03	0.0331
M_head_up	10	GO:0046620	regulation of organ growth	49	1	0.04	0.0368
M_head_up	11	GO:0042752	regulation of circadian rhythm	58	1	0.04	0.0434
M_head_up	12	GO:0007623	circadian rhythm	133	2	0.1	0.0471
Condition	GO.ID	GO Term	Annotation	N Annotated	N Significant	N Expected	Significance Fisher's test
M_head_down	1	GO:0055114	oxidation-reduction process	472	45	10.14	4.4e-19
M_head_down	2	GO:1901606	alpha-amino acid catabolic process	35	7	0.75	2.1e-05
M_head_down	3	GO:0046653	tetrahydrofolate metabolic process	5	3	0.11	9.4e-05
M_head_down	4	GO:0009620	response to fungus	54	5	1.16	0.00013
M_head_down	5	GO:0006730	one-carbon metabolic process	14	4	0.3	0.00017
M_head_down	6	GO:0019236	response to pheromone	15	4	0.32	0.00023
M_head_down	7	GO:0042559	pteridine-containing compound biosynthetic process	7	3	0.15	0.00032
M_head_down	8	GO:0072329	monocarboxylic acid catabolic process	40	3	0.86	0.00046
M_head_down	9	GO:0005977	glycogen metabolic process	15	5	0.32	0.00049
M_head_down	10	GO:0006098	pentose-phosphate shunt	8	3	0.17	0.0005
M_head_down	11	GO:0007608	sensory perception of smell	67	7	1.44	0.00055
M_head_down	12	GO:0005975	carbohydrate metabolic process	410	25	8.81	0.00072
M_head_down	13	GO:0046364	monosaccharide biosynthetic process	15	3	0.32	0.00134
M_head_down	14	GO:0042219	cellular modified amino acid catabolic process	13	3	0.28	0.00238
M_head_down	15	GO:1901575	organic substance catabolic process	689	24	14.8	0.00243
M_head_down	16	GO:0006544	glycine metabolic process	9	4	0.19	0.00262
M_head_down	17	GO:0006081	cellular aldehyde metabolic process	29	8	0.62	0.00338
M_head_down	18	GO:0006090	pyruvate metabolic process	41	4	0.88	0.00364
M_head_down	19	GO:0006869	lipid transport	47	8	1.01	0.00412
M_head_down	20	GO:0046394	carboxylic acid biosynthetic process	77	8	1.65	0.00417
M_head_down	21	GO:0006545	glycine biosynthetic process	5	2	0.11	0.0044
M_head_down	22	GO:0006117	acetaldehyde metabolic process	5	2	0.11	0.0044
M_head_down	23	GO:0001676	long-chain fatty acid metabolic process	5	2	0.11	0.0044
M_head_down	24	GO:0046835	carbohydrate phosphorylation	16	3	0.34	0.00444
M_head_down	25	GO:0098542	defense response to other organism	219	5	4.7	0.00448
M_head_down	26	GO:0033500	carbohydrate homeostasis	17	4	0.37	0.00637
M_head_down	27	GO:0050482	arachidonic acid secretion	6	2	0.13	0.0065
M_head_down	28	GO:0033353	S-adenosylmethionine cycle	6	2	0.13	0.0065
M_head_down	29	GO:0001678	cellular glucose homeostasis	6	2	0.13	0.0065
M_head_down	30	GO:0042364	water-soluble vitamin biosynthetic process	7	2	0.15	0.00897
M_head_down	31	GO:0042381	hemolymph coagulation	7	2	0.15	0.00897
M_head_down	32	GO:0005978	glycogen biosynthetic process	7	2	0.15	0.00897
M_head_down	33	GO:0071329	cellular response to sucrose stimulus	7	2	0.15	0.00897
M_head_down	34	GO:0030431	sleep	120	7	2.58	0.01455
M_head_down	35	GO:0032504	multicellular organism reproduction	943	11	20.26	0.01733
M_head_down	36	GO:0019432	triglyceride biosynthetic process	10	2	0.21	0.01843
M_head_down	37	GO:0030072	peptide hormone secretion	17	2	0.37	0.0214
M_head_down	38	GO:1901652	response to peptide	50	2	1.07	0.02149
M_head_down	39	GO:0042398	cellular modified amino acid biosynthetic process	12	2	0.26	0.02628
M_head_down	40	GO:0035336	long-chain fatty-acyl-CoA metabolic process	13	2	0.28	0.03063
M_head_down	41	GO:0043604	amide biosynthetic process	391	7	8.4	0.03173
M_head_down	42	GO:0006508	proteolysis	677	16	14.54	0.03225
M_head_down	43	GO:0006644	phospholipid metabolic process	115	6	2.47	0.03453
M_head_down	44	GO:0009108	coenzyme biosynthetic process	52	6	1.12	0.03981
M_head_down	45	GO:0015918	sterol transport	11	2	0.24	0.0423
M_head_down	46	GO:1901607	alpha-amino acid biosynthetic process	38	5	0.82	0.04397

## Sheet: AM semispecies
List of GO-terms enriched in each condition of the AM semispecies
Condition	GO.ID	GO Term	Annotation	N Annotated	N Significant	N Expected	Significance Fisher's test
F_abd_up	1	GO:0090141	positive regulation of mitochondrial fission	9	1	0	0.0034
F_abd_up	2	GO:0044743	intracellular protein transmembrane import into intracellular organelle	33	1	0.01	0.0124
Condition	GO.ID	GO Term	Annotation	N Annotated	N Significant	N Expected	Significance Fisher's test
F_abd_down	1	GO:0060047	heart contraction	28	2	0.05	0.0076
F_abd_down	2	GO:0007604	phototransduction, UV	5	1	0.01	0.0082
F_abd_down	3	GO:0050766	positive regulation of phagocytosis	5	1	0.01	0.0082
F_abd_down	4	GO:0009395	phospholipid catabolic process	6	1	0.01	0.0098
F_abd_down	5	GO:0035094	response to nicotine	6	1	0.01	0.0098
F_abd_down	6	GO:0006011	UDP-glucose metabolic process	7	1	0.01	0.0114
F_abd_down	7	GO:0048738	cardiac muscle tissue development	7	1	0.01	0.0114
F_abd_down	8	GO:0051100	negative regulation of binding	8	1	0.01	0.013
F_abd_down	9	GO:0008062	eclosion rhythm	9	1	0.01	0.0146
F_abd_down	10	GO:0007519	skeletal muscle tissue development	9	1	0.01	0.0146
F_abd_down	11	GO:0051101	regulation of DNA binding	11	1	0.02	0.0179
F_abd_down	12	GO:0030149	sphingolipid catabolic process	11	1	0.02	0.0179
F_abd_down	13	GO:0042439	ethanolamine-containing compound metabolic process	12	1	0.02	0.0195
F_abd_down	14	GO:0009648	photoperiodism	12	1	0.02	0.0195
F_abd_down	15	GO:0002027	regulation of heart rate	12	1	0.02	0.0195
F_abd_down	16	GO:0006536	glutamate metabolic process	13	1	0.02	0.0211
F_abd_down	17	GO:0009065	glutamine family amino acid catabolic process	13	1	0.02	0.0211
F_abd_down	18	GO:0030497	fatty acid elongation	15	1	0.02	0.0243
F_abd_down	19	GO:0016063	rhodopsin biosynthetic process	15	1	0.02	0.0243
F_abd_down	20	GO:0006309	apoptotic DNA fragmentation	15	1	0.02	0.0243
F_abd_down	21	GO:0042761	very long-chain fatty acid biosynthetic process	16	1	0.03	0.0259
F_abd_down	22	GO:0046164	alcohol catabolic process	17	1	0.03	0.0275
F_abd_down	23	GO:0009649	entrainment of circadian clock	17	1	0.03	0.0275
F_abd_down	24	GO:0007620	copulation	19	1	0.03	0.0307
F_abd_down	25	GO:0042306	regulation of protein import into nucleus	19	1	0.03	0.0307
F_abd_down	26	GO:0042331	phototaxis	21	1	0.03	0.0339
F_abd_down	27	GO:0045187	regulation of circadian sleep/wake cycle, sleep	23	1	0.04	0.037
F_abd_down	28	GO:0046716	muscle cell cellular homeostasis	23	1	0.04	0.037
F_abd_down	29	GO:0007629	flight behavior	25	1	0.04	0.0402
F_abd_down	30	GO:0006936	muscle contraction	26	1	0.04	0.0418
F_abd_down	31	GO:0007603	phototransduction, visible light	27	1	0.04	0.0433
F_abd_down	32	GO:0071482	cellular response to light stimulus	39	2	0.06	0.0445
F_abd_down	33	GO:0097164	ammonium ion metabolic process	28	1	0.05	0.0449
F_abd_down	34	GO:0045455	ecdysteroid metabolic process	28	1	0.05	0.0449
F_abd_down	35	GO:0030148	sphingolipid biosynthetic process	29	1	0.05	0.0465
Condition	GO.ID	GO Term	Annotation	N Annotated	N Significant	N Expected	Significance Fisher's test
F_head_up	1	GO:0016059	deactivation of rhodopsin mediated signaling	15	3	0.06	3.2e-05
F_head_up	2	GO:0046154	rhodopsin metabolic process	19	3	0.08	0.0001
F_head_up	3	GO:0042052	rhabdomere development	35	3	0.15	0.00043
F_head_up	4	GO:0006644	phospholipid metabolic process	111	3	0.48	0.00198
F_head_up	5	GO:0046839	phospholipid dephosphorylation	17	2	0.07	0.00232
F_head_up	6	GO:0045494	photoreceptor cell maintenance	29	2	0.12	0.00672
F_head_up	7	GO:0009058	biosynthetic process	1865	7	7.99	0.01174
F_head_up	8	GO:0001895	retina homeostasis	32	3	0.14	0.01209
F_head_up	9	GO:0006721	terpenoid metabolic process	12	2	0.05	0.02063
F_head_up	10	GO:0032924	activin receptor signaling pathway	5	1	0.02	0.02123
F_head_up	11	GO:0060395	SMAD protein signal transduction	5	1	0.02	0.02123
F_head_up	12	GO:0035262	gonad morphogenesis	5	1	0.02	0.02123
F_head_up	13	GO:0023058	adaptation of signaling pathway	5	1	0.02	0.02123
F_head_up	14	GO:0007604	phototransduction, UV	5	1	0.02	0.02123
F_head_up	15	GO:0007603	phototransduction, visible light	27	4	0.12	0.02326
F_head_up	16	GO:0010862	positive regulation of pathway-restricted SMAD protein phosphorylation	6	1	0.03	0.02542
F_head_up	17	GO:0042364	water-soluble vitamin biosynthetic process	6	1	0.03	0.02542
F_head_up	18	GO:0050796	regulation of insulin secretion	6	1	0.03	0.02542
F_head_up	19	GO:0060027	convergent extension involved in gastrulation	6	1	0.03	0.02542
F_head_up	20	GO:0046653	tetrahydrofolate metabolic process	6	1	0.03	0.02542
F_head_up	21	GO:0090263	positive regulation of canonical Wnt signaling pathway	6	1	0.03	0.02542
F_head_up	22	GO:0007616	long-term memory	63	2	0.27	0.02953
F_head_up	23	GO:0006716	juvenile hormone metabolic process	7	1	0.03	0.0296
F_head_up	24	GO:0032528	microvillus organization	7	1	0.03	0.0296
F_head_up	25	GO:0008584	male gonad development	7	1	0.03	0.0296
F_head_up	26	GO:0006011	UDP-glucose metabolic process	7	1	0.03	0.0296
F_head_up	27	GO:0045317	equator specification	7	1	0.03	0.0296
F_head_up	28	GO:0043649	dicarboxylic acid catabolic process	7	1	0.03	0.0296
F_head_up	29	GO:0009642	response to light intensity	8	1	0.03	0.03376
F_head_up	30	GO:0009631	cold acclimation	8	1	0.03	0.03376
F_head_up	31	GO:0031453	positive regulation of heterochromatin assembly	8	1	0.03	0.03376
F_head_up	32	GO:0006020	inositol metabolic process	8	1	0.03	0.03376
F_head_up	33	GO:0006805	xenobiotic metabolic process	8	1	0.03	0.03376
F_head_up	34	GO:0008585	female gonad development	9	1	0.04	0.0379
F_head_up	35	GO:0045880	positive regulation of smoothened signaling pathway	9	1	0.04	0.0379
F_head_up	36	GO:0046174	polyol catabolic process	9	1	0.04	0.0379
F_head_up	37	GO:0071482	cellular response to light stimulus	39	4	0.17	0.03852
F_head_up	38	GO:0035010	encapsulation of foreign target	38	2	0.16	0.04095
Condition	GO.ID	GO Term	Annotation	N Annotated	N Significant	N Expected	Significance Fisher's test
F_head_down	1	GO:0009312	oligosaccharide biosynthetic process	14	2	0.02	0.00026
F_head_down	2	GO:0098542	defense response to other organism	224	2	0.39	0.00839
F_head_down	3	GO:0009407	toxin catabolic process	5	1	0.01	0.00879
F_head_down	4	GO:0009074	aromatic amino acid family catabolic process	6	1	0.01	0.01053
F_head_down	5	GO:0006967	positive regulation of antifungal peptide biosynthetic process	6	1	0.01	0.01053
F_head_down	6	GO:0006570	tyrosine metabolic process	6	1	0.01	0.01053
F_head_down	7	GO:0050482	arachidonic acid secretion	6	1	0.01	0.01053
F_head_down	8	GO:0046683	response to organophosphorus	6	1	0.01	0.01053
F_head_down	9	GO:0038061	NIK/NF-kappaB signaling	7	1	0.01	0.01228
F_head_down	10	GO:0016267	O-glycan processing, core 1	7	1	0.01	0.01228
F_head_down	11	GO:0006805	xenobiotic metabolic process	8	1	0.01	0.01402
F_head_down	12	GO:0005991	trehalose metabolic process	8	1	0.01	0.01402
F_head_down	13	GO:2000377	regulation of reactive oxygen species metabolic process	9	1	0.02	0.01576
F_head_down	14	GO:0007249	I-kappaB kinase/NF-kappaB signaling	9	1	0.02	0.01576
F_head_down	15	GO:0033363	secretory granule organization	9	1	0.02	0.01576
F_head_down	16	GO:0035041	sperm chromatin decondensation	9	1	0.02	0.01576
F_head_down	17	GO:0006013	mannose metabolic process	10	1	0.02	0.0175
F_head_down	18	GO:0034198	cellular response to amino acid starvation	10	1	0.02	0.0175
F_head_down	19	GO:0048935	peripheral nervous system neuron development	10	1	0.02	0.0175
F_head_down	20	GO:0007289	spermatid nucleus differentiation	10	1	0.02	0.0175
F_head_down	21	GO:0006964	positive regulation of biosynthetic process of antibacterial peptides active against Gram-negative bacteria	10	1	0.02	0.0175
F_head_down	22	GO:0034097	response to cytokine	11	1	0.02	0.01923
F_head_down	23	GO:0009113	purine nucleobase biosynthetic process	11	1	0.02	0.01923
F_head_down	24	GO:0006493	protein O-linked glycosylation	23	2	0.04	0.02112
F_head_down	25	GO:0009620	response to fungus	55	2	0.1	0.0212
F_head_down	26	GO:0017085	response to insecticide	13	1	0.02	0.0227
F_head_down	27	GO:0002230	positive regulation of defense response to virus by host	13	1	0.02	0.0227
F_head_down	28	GO:0006517	protein deglycosylation	13	1	0.02	0.0227
F_head_down	29	GO:0034637	cellular carbohydrate biosynthetic process	19	1	0.03	0.03301
F_head_down	30	GO:1990267	response to transition metal nanoparticle	19	1	0.03	0.03301
F_head_down	31	GO:0006334	nucleosome assembly	20	1	0.04	0.03472
F_head_down	32	GO:0061057	peptidoglycan recognition protein signaling pathway	24	1	0.04	0.04152
F_head_down	33	GO:0000723	telomere maintenance	28	1	0.05	0.04829
F_head_down	34	GO:0045494	photoreceptor cell maintenance	29	1	0.05	0.04997
F_head_down	35	GO:2000647	negative regulation of stem cell proliferation	29	1	0.05	0.04997
Condition	GO.ID	GO Term	Annotation	N Annotated	N Significant	N Expected	Significance Fisher's test
M_abd_up	1	GO:0006936	muscle contraction	26	5	0.07	8.9e-08
M_abd_up	2	GO:0007498	mesoderm development	78	5	0.2	1.1e-06
M_abd_up	3	GO:0045214	sarcomere organization	34	4	0.09	1.3e-06
M_abd_up	4	GO:0007527	adult somatic muscle development	14	3	0.04	4.9e-06
M_abd_up	5	GO:0071688	striated muscle myosin thick filament assembly	5	2	0.01	6e-05
M_abd_up	6	GO:0050830	defense response to Gram-positive bacterium	35	3	0.09	8.5e-05
M_abd_up	7	GO:0030239	myofibril assembly	44	6	0.11	0.00011
M_abd_up	8	GO:0003012	muscle system process	37	7	0.09	0.00018
M_abd_up	9	GO:0060361	flight	11	2	0.03	0.00033
M_abd_up	10	GO:0009253	peptidoglycan catabolic process	12	2	0.03	0.00039
M_abd_up	11	GO:0046716	muscle cell cellular homeostasis	23	2	0.06	0.00148
M_abd_up	12	GO:0060047	heart contraction	28	2	0.07	0.00219
M_abd_up	13	GO:0032233	positive regulation of actin filament bundle assembly	5	1	0.01	0.01253
M_abd_up	14	GO:0072529	pyrimidine-containing compound catabolic process	5	1	0.01	0.01253
M_abd_up	15	GO:0046113	nucleobase catabolic process	6	1	0.02	0.01502
M_abd_up	16	GO:0002237	response to molecule of bacterial origin	6	1	0.02	0.01502
M_abd_up	17	GO:0014866	skeletal myofibril assembly	6	1	0.02	0.01502
M_abd_up	18	GO:0002011	morphogenesis of an epithelial sheet	6	1	0.02	0.01502
M_abd_up	19	GO:0051208	sequestering of calcium ion	6	1	0.02	0.01502
M_abd_up	20	GO:0007015	actin filament organization	116	3	0.29	0.01695
M_abd_up	21	GO:0010810	regulation of cell-substrate adhesion	7	1	0.02	0.0175
M_abd_up	22	GO:0048738	cardiac muscle tissue development	7	1	0.02	0.0175
M_abd_up	23	GO:0006941	striated muscle contraction	7	1	0.02	0.0175
M_abd_up	24	GO:0051492	regulation of stress fiber assembly	7	1	0.02	0.0175
M_abd_up	25	GO:0060439	trachea morphogenesis	8	1	0.02	0.01998
M_abd_up	26	GO:0072347	response to anesthetic	8	1	0.02	0.01998
M_abd_up	27	GO:0061058	regulation of peptidoglycan recognition protein signaling pathway	8	1	0.02	0.01998
M_abd_up	28	GO:0034446	substrate adhesion-dependent cell spreading	8	1	0.02	0.01998
M_abd_up	29	GO:0006959	humoral immune response	88	2	0.22	0.02027
M_abd_up	30	GO:0007519	skeletal muscle tissue development	9	1	0.02	0.02245
M_abd_up	31	GO:0050829	defense response to Gram-negative bacterium	95	2	0.24	0.02339
M_abd_up	32	GO:0006072	glycerol-3-phosphate metabolic process	10	1	0.03	0.02492
M_abd_up	33	GO:0035070	salivary gland histolysis	11	1	0.03	0.02738
M_abd_up	34	GO:0007204	positive regulation of cytosolic calcium ion concentration	12	1	0.03	0.02983
M_abd_up	35	GO:0051272	positive regulation of cellular componen movement	13	1	0.03	0.03228
M_abd_up	36	GO:2000021	regulation of ion homeostasis	13	1	0.03	0.03228
M_abd_up	37	GO:0006206	pyrimidine nucleobase metabolic process	13	1	0.03	0.03228
M_abd_up	38	GO:0040017	positive regulation of locomotion	17	1	0.04	0.04201
M_abd_up	39	GO:0045785	positive regulation of cell adhesion	19	1	0.05	0.04684
M_abd_up	40	GO:0007632	visual behavior	19	1	0.05	0.04684
Condition	GO.ID	GO Term	Annotation	N Annotated	N Significant	N Expected	Significance Fisher's test
M_abd_down	1	GO:0006723	cuticle hydrocarbon biosynthetic process	5	1	0	0.0031
M_abd_down	2	GO:0071329	cellular response to sucrose stimulus	7	1	0	0.0044
M_abd_down	3	GO:0035428	hexose transmembrane transport	20	1	0.01	0.0125
M_abd_down	4	GO:0046323	glucose import	20	1	0.01	0.0125
M_abd_down	5	GO:0006633	fatty acid biosynthetic process	28	1	0.02	0.0175
Condition	GO.ID	GO Term	Annotation	N Annotated	N Significant	N Expected	Significance Fisher's test
M_head_up	1	GO:0050830	defense response to Gram-positive bacterium	35	4	0.06	2.2e-07
M_head_up	2	GO:0006959	humoral immune response	88	4	0.14	0.00014
M_head_up	3	GO:0009253	peptidoglycan catabolic process	12	2	0.02	0.00016
M_head_up	4	GO:0050829	defense response to Gram-negative bacterium	95	3	0.16	0.00043
M_head_up	5	GO:0019731	antibacterial humoral response	30	2	0.05	0.00105
M_head_up	6	GO:0042052	rhabdomere development	35	2	0.06	0.00143
M_head_up	7	GO:0002237	response to molecule of bacterial origin	6	1	0.01	0.00979
M_head_up	8	GO:0055093	response to hyperoxia	7	1	0.01	0.01141
M_head_up	9	GO:0032528	microvillus organization	7	1	0.01	0.01141
M_head_up	10	GO:0006415	translational termination	8	1	0.01	0.01303
M_head_up	11	GO:0061058	regulation of peptidoglycan recognition protein signaling pathway	8	1	0.01	0.01303
M_head_up	12	GO:0060361	flight	11	1	0.02	0.01787
M_head_up	13	GO:0016059	deactivation of rhodopsin mediated signaling	15	1	0.02	0.0243
M_head_up	14	GO:0046834	lipid phosphorylation	17	1	0.03	0.0275
M_head_up	15	GO:0043052	thermotaxis	19	1	0.03	0.03068
M_head_up	16	GO:0046154	rhodopsin metabolic process	19	1	0.03	0.03068
M_head_up	17	GO:0045087	innate immune response	176	2	0.29	0.03245
M_head_up	18	GO:1900426	positive regulation of defense response to bacterium	21	1	0.03	0.03386
M_head_up	19	GO:0007156	homophilic cell adhesion via plasma membrane adhesion molcules	28	1	0.05	0.04491
M_head_up	20	GO:0045494	photoreceptor cell maintenance	29	1	0.05	0.04648
M_head_up	21	GO:0006661	phosphatidylinositol biosynthetic process	29	1	0.05	0.04648
Condition	GO.ID	GO Term	Annotation	N Annotated	N Significant	N Expected	Significance Fisher's test
M_head_down	1	GO:0036159	inner dynein arm assembly	5	1	0	0.0044
M_head_down	2	GO:0060285	cilium-dependent cell motility	9	1	0.01	0.0079
M_head_down	3	GO:0070588	calcium ion transmembrane transport	17	1	0.01	0.0149
M_head_down	4	GO:0003341	cilium movement	23	1	0.02	0.0201
M_head_down	5	GO:0044743	protein transmembrane import into intracellular organelle	33	1	0.03	0.0287
M_head_down	6	GO:0006874	cellular calcium ion homeostasis	34	1	0.03	0.0296

## Sheet: CA semispecies
List of GO-terms enriched in each condition of the CA semispecies
Condition	GO.ID	GO Term	Annotation	N Annotated	N Significant	N Expected	Significance Fisher's test
F_abd_up	1	GO:0015813	L-glutamate transport	5	1	0	0.0013
F_abd_up	2	GO:0006878	cellular copper ion homeostasis	5	1	0	0.0013
F_abd_up	3	GO:0006825	copper ion transport	7	1	0	0.0018
F_abd_up	4	GO:0006541	glutamine metabolic process	8	1	0	0.002
F_abd_up	5	GO:0006817	phosphate ion transport	9	1	0	0.0023
F_abd_up	6	GO:0043090	amino acid import	13	1	0	0.0033
F_abd_up	7	GO:0010038	response to metal ion	30	1	0.01	0.0076
F_abd_up	8	GO:0098662	inorganic cation transmembrane transport	98	1	0.02	0.0248
F_abd_up	9	GO:0055085	transmembrane transport	448	2	0.11	0.0349
Condition	GO.ID	GO Term	Annotation	N Annotated	N Significant	N Expected	Significance Fisher's test
F_abd_down	1	GO:0006013	mannose metabolic process	10	3	0.09	8.5e-05
F_abd_down	2	GO:0006517	protein deglycosylation	13	3	0.12	0.0002
F_abd_down	3	GO:0009065	glutamine family amino acid catabolic process	13	3	0.12	0.0002
F_abd_down	4	GO:0009116	nucleoside metabolic process	187	4	1.71	0.00032
F_abd_down	5	GO:0005975	carbohydrate metabolic process	408	13	3.74	0.00044
F_abd_down	6	GO:0046323	glucose import	18	3	0.17	0.00055
F_abd_down	7	GO:0035428	hexose transmembrane transport	18	3	0.17	0.00055
F_abd_down	8	GO:1901575	organic substance catabolic process	676	15	6.2	0.00097
F_abd_down	9	GO:0035094	response to nicotine	6	2	0.06	0.00121
F_abd_down	10	GO:0006570	tyrosine metabolic process	7	2	0.06	0.00169
F_abd_down	11	GO:0055114	oxidation-reduction process	474	11	4.35	0.00366
F_abd_down	12	GO:0009113	purine nucleobase biosynthetic process	11	2	0.1	0.00432
F_abd_down	13	GO:0046835	carbohydrate phosphorylation	16	2	0.15	0.00916
F_abd_down	14	GO:1901606	alpha-amino acid catabolic process	35	5	0.32	0.01574
F_abd_down	15	GO:0009064	glutamine family amino acid metabolic process	27	4	0.25	0.01755
F_abd_down	16	GO:0043650	dicarboxylic acid biosynthetic process	7	2	0.06	0.01801
F_abd_down	17	GO:0030431	sleep	111	4	1.02	0.01864
F_abd_down	18	GO:0045494	photoreceptor cell maintenance	28	2	0.26	0.02687
F_abd_down	19	GO:0006508	proteolysis	681	9	6.24	0.02966
F_abd_down	20	GO:0042430	indole-containing compound metabolic process	10	2	0.09	0.03571
F_abd_down	21	GO:0046040	IMP metabolic process	5	1	0.05	0.04502
F_abd_down	22	GO:0046683	response to organophosphorus	5	1	0.05	0.04502
F_abd_down	23	GO:0006537	glutamate biosynthetic process	5	1	0.05	0.04502
F_abd_down	24	GO:0009595	detection of biotic stimulus	5	1	0.05	0.04502
F_abd_down	25	GO:0001676	long-chain fatty acid metabolic process	5	1	0.05	0.04502
F_abd_down	26	GO:0009407	toxin catabolic process	5	1	0.05	0.04502
F_abd_down	27	GO:0006145	purine nucleobase catabolic process	5	1	0.05	0.04502
F_abd_down	28	GO:0010889	regulation of sequestering of triglycerides	5	1	0.05	0.04502
F_abd_down	29	GO:0046475	glycerophospholipid catabolic process	5	1	0.05	0.04502
F_abd_down	30	GO:0030643	cellular phosphate ion homeostasis	5	1	0.05	0.04502
Condition	GO.ID	GO Term	Annotation	N Annotated	N Significant	N Expected	Significance Fisher's test
F_head_ up	1	GO:1901642	nucleoside transmembrane transport	5	1	0.01	0.0076
F_head_ up	2	GO:0051208	sequestering of calcium ion	5	1	0.01	0.0076
F_head_ up	3	GO:0072347	response to anesthetic	7	1	0.01	0.0107
F_head_ up	4	GO:0070072	vacuolar proton-transporting V-type ATPase complex assembly.	9	1	0.01	0.0137
F_head_ up	5	GO:0007204	positive regulation of cytosolic calcium ion concentration	11	1	0.02	0.0167
F_head_ up	6	GO:2000021	regulation of ion homeostasis	14	1	0.02	0.0212
F_head_ up	7	GO:0007035	vacuolar acidification	15	1	0.02	0.0227
F_head_ up	8	GO:0016311	dephosphorylation	156	2	0.24	0.0227
F_head_ up	9	GO:0015986	ATP synthesis coupled proton transport	20	1	0.03	0.0302
F_head_ up	10	GO:0060047	heart contraction	24	1	0.04	0.0361
F_head_ up	11	GO:0006936	muscle contraction	24	1	0.04	0.0361
F_head_ up	12	GO:0015991	ATP hydrolysis coupled proton transport	27	1	0.04	0.0405
F_head_ up	13	GO:0035206	regulation of hemocyte proliferation	28	1	0.04	0.042
Condition	GO.ID	GO Term	Annotation	N Annotated	N Significant	N Expected	Significance Fisher's test
F_head_down	1	GO:0035094	response to nicotine	6	2	0.02	0.00011
F_head_down	2	GO:0009156	ribonucleoside monophosphate biosynthetic process	39	2	0.11	0.0107
F_head_down	3	GO:0046040	IMP metabolic process	5	1	0.01	0.01393
F_head_down	4	GO:0009130	pyrimidine nucleoside monophosphate biossinthetic process	5	1	0.01	0.01393
F_head_down	5	GO:0055114	oxidation-reduction process	474	5	1.33	0.01405
F_head_down	6	GO:0046653	tetrahydrofolate metabolic process	6	1	0.02	0.0167
F_head_down	7	GO:0046132	pyrimidine ribonucleoside biosynthetic process	6	1	0.02	0.0167
F_head_down	8	GO:0009220	pyrimidine ribonucleotide biosynthetic process	7	1	0.02	0.01945
F_head_down	9	GO:0009631	cold acclimation	7	1	0.02	0.01945
F_head_down	10	GO:0006207	de novo' pyrimidine nucleobase biosynthetic process	8	1	0.02	0.0222
F_head_down	11	GO:0045740	positive regulation of DNA replication	8	1	0.02	0.0222
F_head_down	12	GO:0006415	translational termination	8	1	0.02	0.0222
F_head_down	13	GO:0030431	sleep	111	3	0.31	0.02283
F_head_down	14	GO:0001731	formation of translation preinitiation complex	9	1	0.03	0.02495
F_head_down	15	GO:0032508	DNA duplex unwinding	10	1	0.03	0.02768
F_head_down	16	GO:0006284	base-excision repair	11	1	0.03	0.03041
F_head_down	17	GO:0006094	gluconeogenesis	11	1	0.03	0.03041
F_head_down	18	GO:0032504	multicellular organism reproduction	931	4	2.61	0.03898
F_head_down	19	GO:0043244	regulation of protein complex disassembly	15	1	0.04	0.04124
F_head_down	20	GO:0006730	one-carbon metabolic process	15	1	0.04	0.04124
F_head_down	21	GO:0007465	R7 cell fate commitment	16	1	0.04	0.04394
F_head_down	22	GO:0006607	NLS-bearing protein import into nucleus	16	1	0.04	0.04394
F_head_down	23	GO:1901992	positive regulation of mitotic cell cycle phase transition	17	1	0.05	0.04662
F_head_down	24	GO:0090502	RNA phosphodiester bond hydrolysis, endonucleolytic	18	1	0.05	0.0493
Condition	GO.ID	GO Term	Annotation	N Annotated	N Significant	N Expected	Significance Fisher's test
M_abd_up	1	GO:0015813	L-glutamate transport	5	1	0	0.0038
M_abd_up	2	GO:0016998	cell wall macromolecule catabolic process	6	1	0	0.0046
M_abd_up	3	GO:0006541	glutamine metabolic process	8	1	0.01	0.0061
M_abd_up	4	GO:0008205	ecdysone metabolic process	8	1	0.01	0.0061
M_abd_up	5	GO:0006817	phosphate ion transport	9	1	0.01	0.0069
M_abd_up	6	GO:0051205	protein insertion into membrane	9	1	0.01	0.0069
M_abd_up	7	GO:0010043	response to zinc ion	11	1	0.01	0.0084
M_abd_up	8	GO:0043090	amino acid import	13	1	0.01	0.0099
M_abd_up	9	GO:0007029	endoplasmic reticulum organization	21	1	0.02	0.0159
M_abd_up	10	GO:0050830	defense response to Gram-positive bacterium	37	1	0.03	0.0279
M_abd_up	11	GO:0055085	transmembrane transport	448	2	0.34	0.0418
Condition	GO.ID	GO Term	Annotation	N Annotated	N Significant	N Expected	Significance Fisher's test
M_abd_down	1	GO:0045494	photoreceptor cell maintenance	28	3	0.04	6.6e-06
M_abd_down	2	GO:0016056	rhodopsin mediated signaling pathway	19	4	0.03	7e-06
M_abd_down	3	GO:0043393	regulation of protein binding	5	2	0.01	1.8e-05
M_abd_down	4	GO:0051100	negative regulation of binding	5	2	0.01	1.8e-05
M_abd_down	5	GO:0023058	adaptation of signaling pathway	5	2	0.01	1.8e-05
M_abd_down	6	GO:0016060	metarhodopsin inactivation	5	2	0.01	1.8e-05
M_abd_down	7	GO:0009642	response to light intensity	8	2	0.01	5e-05
M_abd_down	8	GO:0007605	sensory perception of sound	49	2	0.07	0.002
M_abd_down	9	GO:0007608	sensory perception of smell	64	2	0.09	0.0034
M_abd_down	10	GO:0051208	sequestering of calcium ion	5	1	0.01	0.007
M_abd_down	11	GO:0050908	detection of light stimulus involved in visual perception	6	1	0.01	0.0084
M_abd_down	12	GO:0009589	detection of UV	6	1	0.01	0.0084
M_abd_down	13	GO:0071329	cellular response to sucrose stimulus	7	1	0.01	0.0098
M_abd_down	14	GO:0046673	negative regulation of compound eye retinal cell programmed cell death	8	1	0.01	0.0112
M_abd_down	15	GO:0007200	phospholipase C-activating G-protein coupled receptor signaling pathway	9	1	0.01	0.0125
M_abd_down	16	GO:0007601	visual perception	17	2	0.02	0.0139
M_abd_down	17	GO:0008594	photoreceptor cell morphogenesis	12	1	0.02	0.0167
M_abd_down	18	GO:2000021	regulation of ion homeostasis	14	1	0.02	0.0194
M_abd_down	19	GO:0051480	cytosolic calcium ion homeostasis	15	1	0.02	0.0208
M_abd_down	20	GO:0006730	one-carbon metabolic process	15	1	0.02	0.0208
M_abd_down	21	GO:0007632	visual behavior	15	1	0.02	0.0208
M_abd_down	22	GO:0070588	calcium ion transmembrane transport	18	1	0.03	0.0249
M_abd_down	23	GO:0035428	hexose transmembrane transport	18	1	0.03	0.0249
M_abd_down	24	GO:0046323	glucose import	18	1	0.03	0.0249
M_abd_down	25	GO:0046154	rhodopsin metabolic process	19	1	0.03	0.0263
M_abd_down	26	GO:0019722	calcium-mediated signaling	19	1	0.03	0.0263
M_abd_down	27	GO:0043052	thermotaxis	19	1	0.03	0.0263
M_abd_down	28	GO:0042331	phototaxis	21	1	0.03	0.029
M_abd_down	29	GO:0036294	cellular response to decreased oxygen levels	27	1	0.04	0.0372
M_abd_down	30	GO:0000041	transition metal ion transport	29	1	0.04	0.0399
M_abd_down	31	GO:0006633	fatty acid biosynthetic process	29	1	0.04	0.0399
Condition	GO.ID	GO Term	Annotation	N Annotated	N Significant	N Expected	Significance Fisher's test
M_head_up	1	GO:0045793	positive regulation of cell size	29	1	0.01	0.0074
M_head_up	2	GO:0046331	lateral inhibition	156	1	0.04	0.0393
Condition	GO.ID	GO Term	Annotation	N Annotated	N Significant	N Expected	Significance Fisher's test
M_head_down	1	GO:0045938	positive regulation of circadian sleep/wake cycle, sleep	6	1	0.01	0.0053
M_head_down	2	GO:0071329	cellular response to sucrose stimulus	7	1	0.01	0.0062
M_head_down	3	GO:0002027	regulation of heart rate	10	1	0.01	0.0089
M_head_down	4	GO:0019432	triglyceride biosynthetic process	10	1	0.01	0.0089
M_head_down	5	GO:0006094	gluconeogenesis	11	1	0.01	0.0098
M_head_down	6	GO:0005977	glycogen metabolic process	14	1	0.01	0.0124
M_head_down	7	GO:0006633	fatty acid biosynthetic process	29	1	0.03	0.0256
M_head_down	8	GO:0003007	heart morphogenesis	31	1	0.03	0.0273
M_head_down	9	GO:1903827	regulation of cellular protein localization	45	1	0.04	0.0394
